# Supplementary material for: Spotted Fever Group Rickettsia Trigger Species-Specific Alterations in Macrophage Proteome Signatures with Different Impacts in Host Innate Inflammatory Responses
Source: Microbiol Spectr. 2021 Dec 22;9(3):e00814-21. doi: 10.1128/spectrum.00814-21 (PMC8693926; doi:10.1128/spectrum.00814-21)
Supplement: SUPPLEMENTAL FILE 2 — Supplemental material. Download SPECTRUM00814-21_Supp_2_seq14.xlsx, XLSX file, 0.6 MB [file spectrum00814-21_supp_2_seq14.xlsx]

## Sheet: Sheet1
SFG Rickettsia trigger species-specific alterations in macrophage proteome signatures with different impact in host innate inflammatory responses
Pedro Curto, Cátia Santa, Luísa Cortes, Bruno Manadas, Isaura Simões
*Corresponding author: Isaura Simões
Table S1. List of the 1,925 confidently quantified host proteins and the associated fold change upon infection of THP-1 macrophages with R. parkeri (R.p.), R. africae (R.a.), and R. massiliae (R.ma.).
Proteins that were considered to significantly increase or decrease its abundance upon infection are colored in orange and blue, respectively.

## Sheet: Sheet2
UniProt_Acession	Name	Num Pep	Fold change (R.p./uninf.)	LOG2 (R.p./uninf.)	P-value (R.p./uninf.)	Fold change (R.a./uninf.)	LOG2 (R.a./uninf.)	P-value (R.a./uninf.)	Fold change (R.ma./uninf.)	LOG2 (R.ma./uninf.)	P-value (R.ma./uninf.)
P20591	Interferon-induced GTP-binding protein Mx1	15	25.7939	4.68896	0.00900335	28.1757	4.81638	0.00422079	18.8254	4.23461	0.140858
Q8TCB0	Interferon-induced protein 44	1	23.9183	4.58004	0.00716055	25.5529	4.67541	0.00544463	18.1326	4.18051	0.140858
Q13077	TNF receptor-associated factor 1	3	9.90326	3.3079	0.0140188	1.87238	0.904877	0.223715	12.4788	3.64141	0.00698729
Q9BYX4	Interferon-induced helicase C domain-containing protein 1	1	16.5473	4.04852	0.00408495	10.6464	3.41229	0.0528075	11.0626	3.46762	0.0664926
O14879	Interferon-induced protein with tetratricopeptide repeats 3	9	13.1911	3.72149	0.011332	12.3189	3.6228	0.00900335	10.4817	3.3898	0.137485
P09914	Interferon-induced protein with tetratricopeptide repeats 1	11	10.4966	3.39184	0.0112631	11.3258	3.50154	0.00325521	8.89412	3.15285	0.140858
P04179	Superoxide dismutase [Mn], mitochondrial	5	7.03351	2.81424	0.0112631	2.58562	1.37051	0.140858	8.71681	3.1238	0.00325521
Q15646	2'-5'-oligoadenylate synthase-like protein	2	14.3087	3.83882	0.00422079	10.9671	3.45511	0.026227	8.57222	3.09967	0.0891617
P20592	Interferon-induced GTP-binding protein Mx2	5	10.7633	3.42805	0.00716055	10.9776	3.45649	0.00698729	8.46732	3.08191	0.124075
P27701	CD82 antigen	1	5.87503	2.5546	0.0213918	3.28818	1.71729	0.140858	8.08675	3.01556	0.0014476
P29966	Myristoylated alanine-rich C-kinase substrate	6	6.38918	2.67563	0.0112631	4.6493	2.21701	0.140858	7.60101	2.92619	0.00325521
P05161	Ubiquitin-like protein ISG15	5	9.62567	3.26689	0.011332	9.59515	3.26231	0.0173609	7.12531	2.83295	0.0876355
Q460N5	Protein mono-ADP-ribosyltransferase PARP14	1	8.08784	3.01575	0.112767	4.17819	2.06288	0.137485	6.93238	2.79335	0.0563833
P05362	Intercellular adhesion molecule 1	8	5.43718	2.44286	0.026227	2.8799	1.52602	0.176073	6.78757	2.76289	0.00109352
P35237	Serpin B6	1	3.75895	1.91033	0.36191	3.0523	1.6099	0.440965	6.25351	2.64467	0.237385
Q9Y6K5	2'-5'-oligoadenylate synthase 3	4	8.5247	3.09165	0.00698729	8.37282	3.06571	0.00566601	6.16024	2.62299	0.140858
Q96PP9	Guanylate-binding protein 4	2	8.91108	3.1556	0.0014476	5.24679	2.39143	0.108793	6.13605	2.61731	0.0449578
P14902	Indoleamine 2,3-dioxygenase 1	1	10.6096	3.4073	0.00249758	2.7673	1.46848	0.1791	5.65488	2.4995	0.0213918
Q96RQ9	L-amino-acid oxidase	4	8.24388	3.04332	0.00190638	5.5248	2.46592	0.080264	5.63519	2.49446	0.0747059
Q01629	Interferon-induced transmembrane protein 2	1	5.0248	2.32907	0.026227	5.21135	2.38166	0.0213299	5.43049	2.44108	0.0427837
O14545	TRAF-type zinc finger domain-containing protein 1	1	5.79926	2.53587	0.0427837	5.7608	2.52627	0.0213918	5.41	2.43563	0.0258917
P01584	Interleukin-1 beta	5	2.45026	1.29294	0.0657266	0.941021	-0.0877006	0.440965	5.30194	2.40652	0.00566601
Q8WXG1	Radical S-adenosyl methionine domain-containing protein 2	2	5.84542	2.54731	0.0280375	5.07849	2.3444	0.0449578	5.1281	2.35843	0.0173609
Q9H0P0	Cytosolic 5'-nucleotidase 3A	1	6.05145	2.59728	0.262907	6.61704	2.72619	0.102313	5.04866	2.3359	0.131453
P20138	Myeloid cell surface antigen CD33	1	2.75768	1.46346	0.140858	4.98258	2.31689	0.0180067	4.82978	2.27196	0.0140188
Q5EBM0	UMP-CMP kinase 2, mitochondrial	3	5.49105	2.45708	0.0563833	5.96418	2.57632	0.00109352	4.82838	2.27154	0.103114
O15162	Phospholipid scramblase 1	1	8.50546	3.08839	0.0143211	5.81342	2.53939	0.0563833	4.52318	2.17734	0.135991
O95786	Antiviral innate immune response receptor RIG-I	3	5.42112	2.43859	0.00544463	5.21985	2.38401	0.0173609	4.26388	2.09217	0.103114
P32455	Guanylate-binding protein 1	1	8.75896	3.13076	0.0140188	7.53797	2.91418	0.0143211	4.21287	2.0748	0.158256
Q9Y5A7	NEDD8 ultimate buster 1	2	4.86239	2.28167	0.00325521	3.83216	1.93816	0.0876355	4.01131	2.00407	0.0469108
Q03169	Tumor necrosis factor alpha-induced protein 2	1	2.99477	1.58244	0.118882	1.11132	0.15228	0.355205	3.93213	1.97531	0.0143211
P32456	Guanylate-binding protein 2	2	4.9879	2.31843	0.00190638	3.7981	1.92528	0.0876355	3.77541	1.91663	0.0674367
Q7L5D6	Golgi to ER traffic protein 4 homolog	1	2.65847	1.41059	0.1791	3.69283	1.88473	0.0469108	3.74435	1.90471	0.0938215
P09913	Interferon-induced protein with tetratricopeptide repeats 2	2	4.17438	2.06156	0.00544463	3.32388	1.73287	0.0449578	3.55633	1.83039	0.0674367
P14598	Neutrophil cytosol factor 1	3	3.00458	1.58716	0.00716055	1.68326	0.751257	0.140858	3.12131	1.64215	0.00544463
Q9H4M9	EH domain-containing protein 1	4	2.27062	1.18308	0.0375889	1.13295	0.180079	0.276226	3.11213	1.6379	0.00325521
P08708	40S ribosomal protein S17	1	2.28741	1.19371	0.44775	2.32524	1.21738	0.2985	2.96982	1.57038	0.112767
Q63HN8	E3 ubiquitin-protein ligase RNF213	4	3.46518	1.79293	0.0140188	3.76031	1.91085	0.0180067	2.92697	1.54941	0.0747059
Q96JH7	Deubiquitinating protein VCIP135	1	1.63761	0.711591	0.331472	1.74128	0.800148	0.334348	2.91109	1.54156	0.262907
Q9H1C4	Protein unc-93 homolog B1	1	2.84672	1.5093	0.0112631	2.28446	1.19185	0.102313	2.91043	1.54123	0.0143211
Q9UII4	E3 ISG15--protein ligase HERC5	2	3.28349	1.71523	0.0143211	2.87834	1.52524	0.0312738	2.85069	1.51131	0.0469108
P80723	Brain acid soluble protein 1	2	1.14873	0.200043	0.383216	1.82569	0.868441	0.279643	2.73024	1.44903	0.0225261
Q01432	AMP deaminase 3	3	2.0287	1.02056	0.0312738	1.18995	0.2509	0.228859	2.67262	1.41826	0.00249758
Q13885	Tubulin beta-2A chain	1	2.36856	1.24401	0.0388376	1.4105	0.496211	0.1791	2.59566	1.3761	0.00892113
P16070	CD44 antigen	5	1.90736	0.931574	0.0312738	1.05139	0.0722984	0.276226	2.57532	1.36475	0.00422079
O00214	Galectin-8	1	2.60264	1.37998	0.0674367	3.53206	1.82051	0.011332	2.53938	1.34448	0.102313
Q00653	Nuclear factor NF-kappa-B p100 subunit	4	2.48146	1.31119	0.0173609	1.32159	0.40228	0.331472	2.53464	1.34178	0.0143211
P18510	Interleukin-1 receptor antagonist protein	1	1.92846	0.947451	0.0633785	1.39285	0.47804	0.140858	2.52063	1.33378	0.00422079
Q96C10	Probable ATP-dependent RNA helicase DHX58	1	2.68139	1.42298	0.011332	2.50373	1.32408	0.0449578	2.49885	1.32126	0.0388376
Q5K651	Sterile alpha motif domain-containing protein 9	4	2.93953	1.55558	0.00325521	2.76359	1.46654	0.0213918	2.4881	1.31504	0.118692
P49006	MARCKS-related protein	1	1.19953	0.262473	0.383216	1.87158	0.904256	0.234764	2.46701	1.30277	0.112767
P42224	Signal transducer and activator of transcription 1-alpha/beta	10	3.68997	1.88361	0.00698729	3.57422	1.83763	0.0140188	2.44875	1.29205	0.103114
P29590	Protein PML	3	2.56685	1.36	0.011332	2.32613	1.21793	0.0633785	2.43646	1.28479	0.026227
Q8IVG5	Sterile alpha motif domain-containing protein 9-like	1	2.21404	1.14668	0.0633785	1.32642	0.40754	0.327955	2.3923	1.2584	0.0427837
Q9BYK8	Helicase with zinc finger domain 2	3	2.9389	1.55527	0.011332	3.01948	1.5943	0.00900335	2.3834	1.25302	0.223715
Q16401	26S proteasome non-ATPase regulatory subunit 5	1	0.18793	-2.41173	0.200609	1.22809	0.296415	0.301592	2.37421	1.24745	0.0388376
P12277	Creatine kinase B-type	4	2.29899	1.201	0.00566601	1.30639	0.385584	0.140858	2.34457	1.22932	0.00698729
Q16666	Gamma-interferon-inducible protein 16	4	2.65124	1.40667	0.0173609	3.01678	1.59301	0.00325521	2.33209	1.22162	0.135991
P19525	Interferon-induced, double-stranded RNA-activated protein kinase	5	2.36227	1.24017	0.0143211	2.3515	1.23358	0.0112631	2.1932	1.13304	0.102313
O95544	NAD kinase	1	2.82859	1.50008	0.112059	2.9328	1.55228	0.190136	2.15204	1.10571	0.494223
P30511	HLA class I histocompatibility antigen, alpha chain F	1	1.81823	0.862535	0.343288	1.96914	0.977569	0.501521	2.13565	1.09468	0.356647
P09601	Heme oxygenase 1	2	1.92453	0.944503	0.0375889	2.27055	1.18304	0.0180067	2.09784	1.0689	0.0319949
Q00403	Transcription initiation factor IIB	2	2.2617	1.17741	0.00892113	1.90566	0.93029	0.0747059	2.0738	1.05228	0.026227
O43639	Cytoplasmic protein NCK2	1	2.29658	1.19949	0.00698729	2.05287	1.03764	0.112059	2.01757	1.01262	0.0876355
Q5RKV6	Exosome complex component MTR3	2	1.84069	0.880244	0.355205	2.03719	1.02658	0.474769	2.01287	1.00925	0.372858
Q9NZ01	Very-long-chain enoyl-CoA reductase	1	1.85507	0.891475	0.302346	2.27279	1.18446	0.237385	1.98904	0.992075	0.412456
P23497	Nuclear autoantigen Sp-100	1	2.34842	1.23169	0.00698729	1.67917	0.747747	0.124075	1.95571	0.967692	0.102313
Q03405	Urokinase plasminogen activator surface receptor	2	1.30203	0.380762	0.1791	1.53772	0.62079	0.103114	1.92796	0.947075	0.00544463
P09132	Signal recognition particle 19 kDa protein	1	2.62812	1.39403	0.190136	1.34209	0.424479	0.411852	1.91901	0.940359	0.279643
P23381	Tryptophan--tRNA ligase, cytoplasmic	11	2.76277	1.46612	0.00249758	2.26165	1.17737	0.0213918	1.90059	0.926446	0.135991
Q9NY12	H/ACA ribonucleoprotein complex subunit 1	1	1.08127	0.112726	0.383216	0.136919	-2.8686	0.223875	1.89531	0.922432	0.2985
P33121	Long-chain-fatty-acid--CoA ligase 1	5	1.91423	0.936765	0.00892113	1.60877	0.685962	0.0449578	1.88143	0.911832	0.0469108
P43490	Nicotinamide phosphoribosyltransferase	3	1.94588	0.960423	0.080264	1.62145	0.697285	0.250761	1.87452	0.906523	0.0938215
P08567	Pleckstrin	2	1.65974	0.730961	0.0112631	1.44285	0.528919	0.140858	1.87365	0.905854	0.00325521
P07948	Tyrosine-protein kinase Lyn	2	1.68807	0.755379	0.181321	1.17947	0.238141	0.327955	1.83285	0.87409	0.0225261
Q03518	Antigen peptide transporter 1	5	2.0286	1.02049	0.00566601	2.01685	1.01211	0.00892113	1.77767	0.829988	0.124075
Q53FT3	Protein Hikeshi	1	1.06845	0.0955218	0.440965	1.64177	0.715253	0.343288	1.76253	0.817648	0.206228
Q9UM00	Calcium load-activated calcium channel	1	1.97172	0.979457	0.704291	1.86276	0.897445	0.397973	1.7322	0.792605	0.50391
P61769	Beta-2-microglobulin	1	1.62776	0.702889	0.0950678	1.8568	0.892819	0.0280375	1.72461	0.786268	0.0747059
Q8NI36	WD repeat-containing protein 36	1	1.62607	0.701387	0.414002	1.68362	0.751566	0.704291	1.71913	0.781683	0.501521
P80217	Interferon-induced 35 kDa protein	3	1.68729	0.754705	0.026227	1.62274	0.698427	0.0258917	1.71531	0.778465	0.0347217
Q9HC16	DNA dC->dU-editing enzyme APOBEC-3G	1	2.36312	1.24069	0.00716055	2.38197	1.25216	0.00544463	1.71385	0.77724	0.140858
Q14258	E3 ubiquitin/ISG15 ligase TRIM25	1	1.96074	0.971397	0.112059	2.03273	1.02342	0.0776752	1.70421	0.769107	0.181321
Q13442	28 kDa heat- and acid-stable phosphoprotein	1	0.469268	-1.09152	0.5	1.34631	0.429012	0.491933	1.7001	0.765619	0.160528
Q96GX9	Methylthioribulose-1-phosphate dehydratase	1	1.4596	0.54557	0.574825	1.2637	0.337653	0.603184	1.68683	0.754317	0.494223
Q9H4X1	Regulator of cell cycle RGCC	1	1.59627	0.674704	0.661448	1.58962	0.668686	0.529158	1.66483	0.735378	0.372858
P49406	39S ribosomal protein L19, mitochondrial	1	1.69532	0.761559	0.271981	1.77553	0.828249	0.412456	1.65967	0.730896	0.2985
Q02818	Nucleobindin-1	1	1.33364	0.415372	0.301592	1.44433	0.530398	0.234764	1.65873	0.730081	0.190136
Q15293	Reticulocalbin-1	1	1.5068	0.591489	0.0213918	1.26354	0.337474	0.140858	1.64827	0.720954	0.0014476
P29728	2'-5'-oligoadenylate synthase 2	1	2.28798	1.19407	0.00716055	2.45403	1.29515	0.00544463	1.64679	0.719656	0.140858
Q9P2E3	NFX1-type zinc finger-containing protein 1	3	1.82695	0.869439	0.0180067	1.8444	0.883154	0.0173609	1.62512	0.70055	0.0633785
Q9UKT5	F-box only protein 4	1	1.28032	0.356507	0.383216	1.72191	0.784008	0.237385	1.61321	0.689934	0.250761
P06454	Prothymosin alpha	1	1.4501	0.53615	0.36191	1.90499	0.929786	0.356647	1.61201	0.688858	0.206228
Q9H2G2	STE20-like serine/threonine-protein kinase	1	1.63204	0.706673	0.470401	1.76026	0.815786	0.621003	1.59893	0.677109	0.45986
Q8IY17	Patatin-like phospholipase domain-containing protein 6	1	1.67385	0.743168	0.44775	1.70787	0.772197	0.224118	1.59176	0.670621	0.343288
Q8N1G2	Cap-specific mRNA (nucleoside-2'-O-)-methyltransferase 1	1	2.44831	1.29179	0.00544463	2.08028	1.05678	0.0112631	1.58694	0.666248	0.135991
Q53GL7	Protein mono-ADP-ribosyltransferase PARP10	1	1.38925	0.474305	0.71041	1.70004	0.765571	1	1.58156	0.661347	0.904776
P29466	Caspase-1	2	2.0469	1.03344	0.00892113	2.01329	1.00955	0.00716055	1.57599	0.65626	0.108793
P19971	Thymidine phosphorylase	4	1.85004	0.887553	0.00698729	1.67735	0.746187	0.0213918	1.56924	0.650063	0.102313
Q03519	Antigen peptide transporter 2	2	1.84464	0.883343	0.0213918	2.08168	1.05774	0.00325521	1.56498	0.646141	0.118692
O60271	C-Jun-amino-terminal kinase-interacting protein 4	9	1.44809	0.534154	0.0633785	1.4717	0.557482	0.0213918	1.55788	0.639587	0.0347217
Q8IZH2	5'-3' exoribonuclease 1	2	1.83175	0.873225	0.0950678	1.94365	0.958768	0.0225261	1.55573	0.637593	0.198986
Q8N9T8	Protein KRI1 homolog	1	1.10622	0.145643	0.426246	1.14884	0.200183	0.470401	1.51546	0.599754	0.559287
Q5VSL9	Striatin-interacting protein 1	1	0.897881	-0.155404	0.494223	1.01233	0.0176845	0.470401	1.51454	0.598876	0.153469
P55957	BH3-interacting domain death agonist	1	1.08392	0.116263	0.355205	1.16776	0.223738	0.250761	1.51419	0.59855	0.0347217
Q9NYL9	Tropomodulin-3	1	1.3866	0.471554	0.426246	1.50012	0.585079	0.352145	1.51032	0.594851	0.474769
Q14789	Golgin subfamily B member 1	1	1.1305	0.176957	0.301592	0.652489	-0.615974	0.223715	1.50919	0.593778	0.178323
Q9UBV2	Protein sel-1 homolog 1	1	1.19137	0.252624	0.327955	1.31519	0.395277	0.334348	1.50765	0.592305	0.190136
Q9UJ70	N-acetyl-D-glucosamine kinase	2	1.70379	0.768745	0.0180067	1.63664	0.710738	0.0140188	1.50607	0.590792	0.0747059
P09012	U1 small nuclear ribonucleoprotein A	2	1.32225	0.402998	0.331472	1.42057	0.506473	0.0950678	1.50106	0.585984	0.134873
Q9UJY5	ADP-ribosylation factor-binding protein GGA1	1	2.19521	1.13436	0.0427837	1.41878	0.504653	0.426246	1.4986	0.583616	0.343288
O60784	Target of Myb protein 1	1	1.46674	0.552614	0.397973	1.40731	0.492935	0.457717	1.49711	0.582176	0.474769
P61289	Proteasome activator complex subunit 3	1	1.07965	0.110564	0.414002	1.26102	0.33459	0.237385	1.49045	0.575749	0.306938
Q96HE7	ERO1-like protein alpha	4	1.08634	0.119482	0.5	0.942285	-0.0857646	0.41434	1.48754	0.572931	0.206228
O43292	Glycosylphosphatidylinositol anchor attachment 1 protein	1	1.67751	0.746324	0.377933	1.61998	0.695977	0.426246	1.4823	0.567835	0.457717
Q96BI3	Gamma-secretase subunit APH-1A	1	1.50804	0.592673	1	1.45836	0.544343	0.529158	1.47973	0.565337	0.686576
Q5H9U9	Probable ATP-dependent RNA helicase DDX60-like	1	2.05619	1.03998	0.0347217	1.34613	0.428821	0.200609	1.47949	0.565099	0.250761
Q9Y520	Protein PRRC2C	2	1.9811	0.986304	0.0180067	1.03116	0.0442685	0.411852	1.47377	0.559509	0.0747059
P04439	HLA class I histocompatibility antigen, A alpha chain	1	1.16913	0.22543	0.176073	1.42523	0.511191	0.0319949	1.47214	0.557916	0.0180067
P28838	Cytosol aminopeptidase	12	1.84473	0.88341	0.00900335	1.87975	0.910541	0.00422079	1.45363	0.539658	0.140858
Q96KP4	Cytosolic non-specific dipeptidase	1	1.24072	0.311173	0.223875	0.915397	-0.12753	0.327955	1.44683	0.532897	0.0563833
Q7Z2W4	Zinc finger CCCH-type antiviral protein 1	7	1.58892	0.668046	0.00109352	1.37809	0.462669	0.0891617	1.44672	0.53279	0.0674367
Q8N766	ER membrane protein complex subunit 1	2	1.5495	0.631806	0.474769	1.25886	0.332122	0.457717	1.43251	0.518546	0.36191
P78324	Tyrosine-protein phosphatase non-receptor type substrate 1	1	1.22393	0.291516	0.251955	1.65476	0.726626	0.0427837	1.43234	0.518375	0.102313
P05026	Sodium/potassium-transporting ATPase subunit beta-1	1	1.39733	0.48267	0.0657266	0.442653	-1.17575	0.223715	1.42733	0.51332	0.0633785
Q9Y696	Chloride intracellular channel protein 4	7	1.21795	0.28445	0.0747059	1.14125	0.190609	0.228859	1.4185	0.504362	0.00544463
P20020	Plasma membrane calcium-transporting ATPase 1	2	1.26862	0.343264	0.102313	1.09714	0.133754	0.248401	1.41804	0.503898	0.0280375
O95573	Long-chain-fatty-acid--CoA ligase 3	3	1.55468	0.636621	0.160528	1.31389	0.393848	0.234764	1.41546	0.501268	0.153469
Q8IY21	Probable ATP-dependent RNA helicase DDX60	1	1.71035	0.77429	0.0563833	2.25651	1.17409	0.00544463	1.41165	0.497382	0.135991
Q8TCS8	Polyribonucleotide nucleotidyltransferase 1, mitochondrial	3	1.52417	0.608026	0.026227	1.65602	0.727722	0.0347217	1.41095	0.49667	0.102313
O94855	Protein transport protein Sec24D	1	1.47512	0.56083	0.343288	1.62405	0.6996	0.224118	1.40688	0.492502	0.393546
Q9BUN8	Derlin-1	1	1.43635	0.52241	0.0225261	1.24745	0.318977	0.0535093	1.40097	0.486428	0.0173609
P19474	E3 ubiquitin-protein ligase TRIM21	3	1.4581	0.544087	0.080264	1.64494	0.718031	0.00544463	1.39338	0.478587	0.0747059
O95466	Formin-like protein 1	2	1.28679	0.363782	0.0563833	1.19232	0.253771	0.181321	1.39226	0.477431	0.0776752
P06756	Integrin alpha-V	3	1.41811	0.503965	0.026227	1.16808	0.224144	0.36191	1.39117	0.476295	0.0427837
P13995	Bifunctional methylenetetrahydrofolate dehydrogenase/cyclohydrolase, mitochondrial	1	1.58519	0.664657	0.011332	1.32798	0.409235	0.0674367	1.38909	0.474136	0.0535093
Q9P0J1	[Pyruvate dehydrogenase [acetyl-transferring]]-phosphatase 1, mitochondrial	1	1.14797	0.199079	0.414002	1.12034	0.163938	1	1.37377	0.458139	0.559287
O14907	Tax1-binding protein 3	1	0.912498	-0.132106	0.331472	0.179642	-2.47681	0.310501	1.37301	0.457342	0.265315
O75400	Pre-mRNA-processing factor 40 homolog A	1	1.23762	0.307569	0.574825	1.93247	0.950444	0.474769	1.37045	0.454652	0.470401
Q9UL46	Proteasome activator complex subunit 2	5	1.00476	0.00685061	0.470401	1.05645	0.0792292	0.279643	1.36891	0.453033	0.0280375
P01889	HLA class I histocompatibility antigen, B alpha chain	2	0.979732	-0.0295405	0.301592	1.15566	0.208718	0.200609	1.35717	0.440601	0.0173609
Q14137	Ribosome biogenesis protein BOP1	1	1.14542	0.195877	0.5	0.87763	-0.188316	0.705602	1.35098	0.434005	0.310187
Q92538	Golgi-specific brefeldin A-resistance guanine nucleotide exchange factor 1	1	1.74701	0.804886	0.265315	1.52668	0.610397	0.564482	1.34507	0.427678	0.661448
O43670	BUB3-interacting and GLEBS motif-containing protein ZNF207	1	1.24854	0.320238	0.372858	1.39343	0.478643	0.224118	1.34296	0.425415	0.352145
O15533	Tapasin	3	1.56707	0.648073	0.0280375	1.17139	0.228227	0.248401	1.34293	0.425381	0.102313
Q92572	AP-3 complex subunit sigma-1	1	1.18499	0.24487	0.686576	1.25409	0.326645	0.457717	1.34171	0.424076	0.704291
P17931	Galectin-3	7	1.08871	0.12262	0.377933	1.06195	0.0867124	0.393546	1.33588	0.417785	0.0427837
Q06323	Proteasome activator complex subunit 1	5	0.992271	-0.0111933	0.705602	1.02411	0.0343682	0.5	1.33264	0.414286	0.0639898
P09496	Clathrin light chain A	2	0.935453	-0.0962624	0.302346	1.00175	0.00252072	0.440965	1.32851	0.409811	0.131453
O75663	TIP41-like protein	1	1.51834	0.602491	0.160528	1.46078	0.546737	0.206791	1.32848	0.409782	0.178323
Q8IZC6	Collagen alpha-1(XXVII) chain	1	1.14414	0.194259	0.355205	0.887773	-0.171737	0.36191	1.32738	0.408586	0.44775
Q9NQX3	Gephyrin	1	1.31937	0.399849	0.331472	1.78258	0.833968	0.356647	1.3271	0.408276	0.414002
Q9UKK3	Protein mono-ADP-ribosyltransferase PARP4	1	1.32197	0.402691	0.137485	1.57902	0.659025	0.0180067	1.32531	0.406331	0.248401
P29401	Transketolase	6	1.3497	0.432638	0.112767	0.969566	-0.0445895	0.440965	1.32512	0.406123	0.102313
P02765	Alpha-2-HS-glycoprotein	2	0.926674	-0.109866	0.494223	1.88001	0.91074	0.181321	1.31821	0.398582	0.155093
P16104	Histone H2AX	1	1.02658	0.0378476	0.45986	0.970759	-0.0428143	0.470401	1.31619	0.396373	0.310187
Q9ULA0	Aspartyl aminopeptidase	1	1.21877	0.285424	0.2985	0.946588	-0.0791911	0.411852	1.31355	0.393474	0.262907
Q9HAV7	GrpE protein homolog 1, mitochondrial	1	1.03721	0.0527024	0.5	0.857948	-0.221039	0.532808	1.31318	0.393067	0.0950678
P46779	60S ribosomal protein L28	4	1.34721	0.429972	0.414002	1.01181	0.016944	0.529158	1.31294	0.392806	0.310501
Q9Y2L9	Leucine-rich repeat and calponin homology domain-containing protein 1	1	0.437879	-1.19139	0.343288	1.02093	0.0298876	0.393546	1.3103	0.389902	0.372858
Q9NXG2	THUMP domain-containing protein 1	2	1.216	0.282139	0.414002	1.06778	0.0946146	0.440965	1.3085	0.387909	0.795946
Q06830	Peroxiredoxin-1	5	0.914976	-0.128194	0.279643	0.897314	-0.156315	0.206228	1.30751	0.386818	0.331472
Q12788	Transducin beta-like protein 3	1	1.20127	0.264554	0.331472	1.51605	0.600313	0.190136	1.30659	0.385811	0.265315
Q00534	Cyclin-dependent kinase 6	1	1.07007	0.0977029	0.574825	1.03291	0.046716	0.470401	1.30573	0.384855	0.334348
O43432	Eukaryotic translation initiation factor 4 gamma 3	1	1.52126	0.605265	0.237385	0.803247	-0.316084	0.383216	1.30302	0.381856	0.250761
Q08380	Galectin-3-binding protein	1	1.641	0.714574	0.153469	1.91406	0.936637	0.0347217	1.30299	0.381827	0.176073
O43765	Small glutamine-rich tetratricopeptide repeat-containing protein alpha	1	1.22167	0.288851	0.237385	1.03679	0.0521222	0.426246	1.30219	0.380938	0.224118
O15042	U2 snRNP-associated SURP motif-containing protein	1	1.09379	0.129342	0.426246	1.40399	0.489531	0.704291	1.29884	0.377225	0.397973
Q10469	Alpha-1,6-mannosyl-glycoprotein 2-beta-N-acetylglucosaminyltransferase	1	1.21444	0.280288	0.153469	1.00444	0.00639735	0.494223	1.29769	0.375946	0.262907
P13796	Plastin-2	13	1.0569	0.0798384	0.302346	0.864833	-0.209506	0.251955	1.29754	0.375783	0.026227
Q9GZR7	ATP-dependent RNA helicase DDX24	1	1.12458	0.169388	0.279643	1.28138	0.357702	0.153469	1.29655	0.374682	0.160528
P28065	Proteasome subunit beta type-9	2	1.18044	0.23933	0.310501	1.12535	0.170379	0.393546	1.29547	0.373471	0.262907
P26572	Alpha-1,3-mannosyl-glycoprotein 2-beta-N-acetylglucosaminyltransferase	1	1.29302	0.370744	0.271981	1.07901	0.109703	0.331472	1.29356	0.371346	0.160528
P06753	Tropomyosin alpha-3 chain	2	0.887667	-0.17191	0.0949538	1.06312	0.0883074	0.301592	1.29281	0.370511	0.0563833
P07737	Profilin-1	5	0.904264	-0.145185	0.302346	0.847333	-0.239	0.181321	1.29067	0.368124	0.198986
P07355	Annexin A2	12	1.06748	0.0942111	0.426246	1.06835	0.0953795	0.491933	1.28942	0.366727	0.0938215
Q7L2E3	ATP-dependent RNA helicase DHX30	1	1.16818	0.224261	0.41434	1.11888	0.162054	0.36191	1.28837	0.365551	0.620374
Q9Y263	Phospholipase A-2-activating protein	4	1.35231	0.435431	0.356647	1.22521	0.293035	0.234764	1.28768	0.364776	0.237385
P20645	Cation-dependent mannose-6-phosphate receptor	1	0.752637	-0.409973	0.103114	1.05887	0.0825198	0.301592	1.28578	0.362642	0.118882
Q96C19	EF-hand domain-containing protein D2	9	1.08242	0.114263	0.41434	1.06738	0.0940779	0.45986	1.28365	0.360254	0.052454
O00178	GTP-binding protein 1	2	1.00147	0.00212449	0.250761	1.37491	0.459339	0.0776752	1.2831	0.359633	0.310187
Q13243	Serine/arginine-rich splicing factor 5	1	0.727022	-0.459929	0.137485	0.852735	-0.22983	0.140858	1.28284	0.359343	0.103114
P32970	CD70 antigen	1	1.78298	0.834292	0.0319949	0.688648	-0.538161	0.440965	1.28257	0.359039	0.248401
O75312	Zinc finger protein ZPR1	1	1.2961	0.374183	0.153469	1.21323	0.278856	0.310501	1.28106	0.357342	0.262907
P17655	Calpain-2 catalytic subunit	2	0.77635	-0.36522	0.276226	1.15098	0.202862	0.223715	1.27932	0.355376	0.0563833
Q8WW12	PEST proteolytic signal-containing nuclear protein	1	1.01103	0.0158268	0.470401	0.957388	-0.0628249	0.452388	1.27687	0.352606	0.372858
P10321	HLA class I histocompatibility antigen, C alpha chain	2	1.24309	0.313926	0.352145	1.16177	0.21632	0.265315	1.27652	0.352215	0.356647
P04080	Cystatin-B	3	0.924189	-0.11374	0.331472	0.901823	-0.149084	0.250761	1.27219	0.347316	0.118882
Q9H444	Charged multivesicular body protein 4b	1	1.07664	0.106535	0.411852	1.05903	0.082738	0.279643	1.27122	0.346218	0.190136
Q9P107	GEM-interacting protein	2	1.32714	0.408323	0.0225261	1.21661	0.282867	0.181321	1.26705	0.341474	0.153469
Q9GZY6	Linker for activation of T-cells family member 2	2	1.17403	0.231466	0.452388	1.14736	0.198322	0.393546	1.26518	0.33934	0.334348
Q96JB5	CDK5 regulatory subunit-associated protein 3	3	1.11279	0.154178	0.223715	1.08785	0.121483	0.223875	1.26498	0.339116	0.0143211
P39687	Acidic leucine-rich nuclear phosphoprotein 32 family member A	1	1.01542	0.0220713	0.45986	1.00343	0.00493978	0.470401	1.26452	0.338594	0.0950678
Q00059	Transcription factor A, mitochondrial	1	1.2973	0.375512	1	1.09296	0.128241	0.494223	1.26375	0.337714	0.686576
Q14166	Tubulin--tyrosine ligase-like protein 12	2	1.13199	0.178864	0.529158	1.17122	0.228017	0.828679	1.26291	0.336752	1
Q96QR8	Transcriptional activator protein Pur-beta	2	1.3731	0.457432	0.262907	1.16928	0.225626	0.302346	1.26204	0.335753	0.206228
Q7L9L4	MOB kinase activator 1B	2	1.23622	0.305933	0.0213918	1.17278	0.229928	0.0375889	1.26169	0.335353	0.0280375
P31946	14-3-3 protein beta/alpha	4	0.770267	-0.37657	0.343288	0.897292	-0.156351	0.383216	1.25901	0.332291	0.2985
Q9H1E3	Nuclear ubiquitous casein and cyclin-dependent kinase substrate 1	3	0.891613	-0.165511	0.276226	1.16612	0.221714	0.0657266	1.25848	0.33168	0.0213918
P07108	Acyl-CoA-binding protein	1	0.964362	-0.052354	0.494223	0.987253	-0.0185088	0.574825	1.25778	0.330884	0.265315
O00161	Synaptosomal-associated protein 23	1	0.80641	-0.310414	0.0535093	0.91312	-0.131124	0.200609	1.25499	0.327676	0.198986
P83111	Serine beta-lactamase-like protein LACTB, mitochondrial	3	1.22161	0.288789	0.0876355	1.18128	0.240355	0.112059	1.25464	0.327276	0.0938215
O75396	Vesicle-trafficking protein SEC22b	4	1.02054	0.0293315	0.383216	0.903391	-0.146577	0.248401	1.25055	0.322565	0.131453
Q8NE71	ATP-binding cassette sub-family F member 1	2	1.21799	0.284508	0.414002	1.06761	0.0943892	0.5	1.25025	0.322221	0.620374
P49757	Protein numb homolog	1	1.18784	0.248343	0.102313	1.03797	0.0537587	0.383216	1.24917	0.32097	0.0776752
P54920	Alpha-soluble NSF attachment protein	7	1.20628	0.270562	0.0319949	1.16392	0.218995	0.0535093	1.24825	0.319912	0.011332
Q5T0F9	Coiled-coil and C2 domain-containing protein 1B	2	1.18758	0.248027	0.377933	1.1345	0.18206	0.331472	1.24387	0.31483	0.474769
O15173	Membrane-associated progesterone receptor component 2	2	0.677344	-0.562039	0.377933	1.09942	0.136745	0.440965	1.24098	0.311478	0.621003
Q9NZB2	Constitutive coactivator of PPAR-gamma-like protein 1	1	1.14302	0.192857	0.452388	1.35279	0.435943	0.474769	1.23816	0.308201	0.393546
P60891	Ribose-phosphate pyrophosphokinase 1	1	1.09895	0.136132	0.181321	1.13634	0.184396	0.159189	1.23552	0.305118	0.0280375
P27348	14-3-3 protein theta	5	1.00279	0.00402064	0.45986	1.01486	0.0212825	0.383216	1.23411	0.303476	0.112059
Q96RS6	NudC domain-containing protein 1	1	1.392	0.477156	0.397973	1.38497	0.469859	0.262907	1.23386	0.303179	0.343288
Q9NT62	Ubiquitin-like-conjugating enzyme ATG3	4	1.1288	0.174794	0.411852	0.947023	-0.0785292	0.250761	1.23257	0.301666	0.2985
Q8WY22	BRI3-binding protein	1	1.19082	0.251955	0.279643	1.58693	0.666242	0.0639898	1.23195	0.300939	0.302346
O94915	Protein furry homolog-like	1	1.48475	0.570215	0.080264	1.52937	0.612941	0.0639898	1.23111	0.299964	0.248401
P30405	Peptidyl-prolyl cis-trans isomerase F, mitochondrial	2	1.059	0.0826976	0.302346	0.980173	-0.0288919	0.470401	1.23098	0.299807	0.0563833
P21980	Protein-glutamine gamma-glutamyltransferase 2	1	1.07455	0.103738	0.470401	1.01565	0.0224027	0.45986	1.22836	0.296736	0.237385
Q9BTT0	Acidic leucine-rich nuclear phosphoprotein 32 family member E	2	0.944198	-0.082838	0.331472	1.07107	0.0990495	0.470401	1.22812	0.296449	0.131453
P13473	Lysosome-associated membrane glycoprotein 2	1	1.35988	0.443477	0.052454	1.45337	0.539402	0.0469108	1.22547	0.293339	0.198986
P24534	Elongation factor 1-beta	1	0.898102	-0.155049	0.41434	1.07537	0.104831	0.470401	1.22086	0.287899	0.118882
Q9Y673	Dolichyl-phosphate beta-glucosyltransferase	1	1.28654	0.363498	0.306938	1.26439	0.338442	0.414002	1.22038	0.287334	0.411852
Q9Y5K8	V-type proton ATPase subunit D	1	0.954404	-0.0673274	0.310501	1.00826	0.0118637	0.5	1.21943	0.286213	0.131453
Q13438	Protein-9	2	1.22916	0.297671	0.2985	1.27999	0.356127	0.262907	1.21924	0.285983	0.237385
Q27J81	Inverted formin-2	2	1.18019	0.239023	0.265315	1.16435	0.219521	0.310187	1.21923	0.285976	0.412456
P30084	Enoyl-CoA hydratase, mitochondrial	3	1.05027	0.0707544	0.617778	1.03516	0.0498587	0.529158	1.21915	0.285876	0.206791
P49321	Nuclear autoantigenic sperm protein	4	1.18639	0.246575	0.310501	0.934413	-0.0978673	0.331472	1.21688	0.283181	0.206791
Q5BKZ1	DBIRD complex subunit ZNF326	1	1.08894	0.12292	0.532808	0.894688	-0.160544	0.5	1.2149	0.280837	0.474769
Q9NZT2	Opioid growth factor receptor	8	1.40249	0.487992	0.011332	1.35114	0.434179	0.0563833	1.21064	0.275774	0.155093
P09382	Galectin-1	8	0.887519	-0.17215	0.181321	0.910162	-0.135804	0.200609	1.20873	0.273493	0.198986
P62917	60S ribosomal protein L8	4	1.07128	0.0993313	0.45986	1.2107	0.27584	0.44775	1.20779	0.272368	0.543963
Q8TD55	Pleckstrin homology domain-containing family O member 2	3	1.21599	0.282131	0.0280375	1.18541	0.245381	0.0375889	1.20769	0.272248	0.0213918
O43491	Band 4.1-like protein 2	2	1.23571	0.305344	0.795946	1.20354	0.26728	0.457717	1.20558	0.269723	0.397973
P51153	Ras-related protein Rab-13	2	1.21757	0.284008	0.178323	1.45232	0.538362	0.0143211	1.20516	0.269223	0.118882
Q32MZ4	Leucine-rich repeat flightless-interacting protein 1	10	1.07852	0.109056	0.355205	1.09564	0.13178	0.310501	1.20514	0.269195	0.224118
P0DMV9	Heat shock 70 kDa protein 1B	2	1.24611	0.31743	0.0225261	1.16654	0.22223	0.118882	1.20422	0.268102	0.0674367
P52294	Importin subunit alpha-5	2	1.40097	0.486427	0.0938215	1.30988	0.389432	0.131453	1.2036	0.26735	0.234764
Q96IU4	Protein ABHD14B	4	1.14785	0.198935	0.828679	1.15514	0.208066	0.491933	1.20348	0.267213	0.895501
P67936	Tropomyosin alpha-4 chain	5	0.953362	-0.0689042	0.494223	1.05736	0.0804693	0.532808	1.20007	0.26312	0.224118
Q15075	Early endosome antigen 1	6	1.13714	0.185406	0.310187	1.15646	0.209713	0.206791	1.19963	0.262584	0.160528
Q9BRT8	COBW domain-containing protein 1	1	0.955731	-0.0653234	0.470401	1.1815	0.240615	0.206791	1.1987	0.261471	0.306938
P42566	Epidermal growth factor receptor substrate 15	3	1.22226	0.289546	0.755866	1.01932	0.0276086	0.45986	1.19812	0.260768	0.411852
Q15274	Nicotinate-nucleotide pyrophosphorylase [carboxylating]	1	1.13723	0.185523	0.559287	1.09165	0.126515	0.457717	1.19584	0.258027	0.543963
P35527	Keratin, type I cytoskeletal 9	5	0.92203	-0.117115	1	1.06169	0.0863692	0.5	1.19387	0.255643	0.71041
Q96HS1	Serine/threonine-protein phosphatase PGAM5, mitochondrial	1	1.16593	0.221479	0.41434	1.30358	0.382479	0.412456	1.19318	0.254812	0.559287
P09661	U2 small nuclear ribonucleoprotein A'	4	1.04558	0.0642972	0.532808	1.00471	0.00677611	0.470401	1.19109	0.252285	0.306938
Q8TAT6	Nuclear protein localization protein 4 homolog	1	1.18201	0.241245	0.131453	1.06222	0.0870879	0.470401	1.19056	0.251637	0.223875
P36543	V-type proton ATPase subunit E 1	4	1.09889	0.136052	0.470401	1.18692	0.247223	1	1.19026	0.251283	0.552453
O60488	Long-chain-fatty-acid--CoA ligase 4	3	1.10686	0.146476	0.251955	1.26806	0.342628	0.0347217	1.18977	0.250684	0.118882
Q14974	Importin subunit beta-1	9	1.08638	0.11953	0.310187	1.05328	0.0748893	0.372858	1.18833	0.24894	0.262907
Q9H2J4	Phosducin-like protein 3	1	1.14965	0.201189	0.2985	1.22723	0.2954	0.206228	1.1836	0.243186	0.306938
Q15363	Transmembrane emp24 domain-containing protein 2	1	0.903857	-0.145834	0.470401	0.703773	-0.506818	0.118692	1.18334	0.242867	0.137485
P10599	Thioredoxin	3	1.02186	0.0311908	0.250761	0.989979	-0.0145305	0.355205	1.18202	0.241253	0.206228
Q969Q0	60S ribosomal protein L36a-like	1	1.39564	0.480927	0.112767	1.17811	0.236472	0.265315	1.18166	0.240818	0.310187
P84095	Rho-related GTP-binding protein RhoG	5	1.05261	0.0739683	0.327955	0.845299	-0.242467	0.137485	1.18139	0.240487	0.223875
Q12979	Active breakpoint cluster region-related protein	2	1.04871	0.0686187	0.603184	1.04585	0.0646752	0.45986	1.17986	0.238611	1
P55265	Double-stranded RNA-specific adenosine deaminase	5	1.07201	0.100322	0.118882	1.04243	0.0599552	0.200609	1.17974	0.238474	0.0143211
Q9UKY7	Protein CDV3 homolog	3	0.935946	-0.0955033	0.223875	1.02016	0.0287927	0.327955	1.17903	0.237601	0.137485
Q8TAQ2	SWI/SNF complex subunit SMARCC2	1	0.856655	-0.223214	0.248401	0.781777	-0.35517	0.155093	1.17833	0.236739	0.137485
Q9NRV9	Heme-binding protein 1	1	1.03147	0.0447081	0.494223	1.28176	0.358122	0.543963	1.17783	0.236128	0.397973
Q68CZ2	Tensin-3	5	1.26035	0.333822	0.0747059	1.34682	0.429561	0.00422079	1.17771	0.235987	0.124075
Q9NZM1	Myoferlin	6	1.26393	0.337919	0.0388376	1.24524	0.316418	0.0427837	1.17764	0.2359	0.206791
P78417	Glutathione S-transferase omega-1	3	0.893386	-0.162644	0.470401	0.818168	-0.28953	0.124075	1.1775	0.235728	0.206228
Q9Y3E7	Charged multivesicular body protein 3	1	0.928307	-0.107326	0.198986	1.00449	0.0064688	0.383216	1.17692	0.235015	0.158256
P84090	Enhancer of rudimentary homolog	2	0.854108	-0.227509	0.206228	0.993559	-0.00932221	0.327955	1.17602	0.233911	0.223875
O15355	Protein phosphatase 1G	3	1.13671	0.184866	0.355205	1.19542	0.257521	0.262907	1.17583	0.233676	0.372858
P18754	Regulator of chromosome condensation	1	1.24916	0.320958	0.310187	1.04238	0.0598778	0.383216	1.17497	0.232624	0.310501
Q13568	Interferon regulatory factor 5	2	1.25353	0.325996	0.112767	1.18898	0.249726	0.271981	1.17443	0.231966	0.343288
Q15121	Astrocytic phosphoprotein PEA-15	1	0.853385	-0.228731	0.1791	0.837139	-0.25646	0.0469108	1.17356	0.230889	0.207001
P62258	14-3-3 protein epsilon	5	0.803692	-0.315286	0.198986	0.737421	-0.439441	0.181321	1.17345	0.23076	0.302346
P36542	ATP synthase subunit gamma, mitochondrial	3	1.05526	0.0775995	0.41434	1.1067	0.146258	0.352145	1.1731	0.230321	0.224118
B0I1T2	Unconventional myosin-Ig	4	1.17953	0.238218	0.176073	1.48613	0.571563	0.0143211	1.1729	0.230086	0.1791
Q15382	GTP-binding protein Rheb	1	1.12659	0.171969	0.45986	1.1012	0.139076	0.532808	1.17146	0.22831	1
Q13094	Lymphocyte cytosolic protein 2	2	0.956705	-0.0638541	0.411852	0.893453	-0.162535	0.331472	1.17082	0.227518	0.501521
O94874	E3 UFM1-protein ligase 1	3	0.894739	-0.16046	0.621003	1.00809	0.0116271	0.440965	1.16956	0.225964	0.377933
Q9NR50	Translation initiation factor eIF-2B subunit gamma	2	1.14828	0.199471	0.327955	1.01099	0.0157687	0.452388	1.16661	0.222321	0.501521
O43290	U4/U6.U5 tri-snRNP-associated protein 1	2	1.07164	0.099823	0.532808	0.997644	-0.00340369	0.45986	1.16645	0.222124	0.474769
Q4V328	GRIP1-associated protein 1	5	1.19185	0.253198	0.0347217	1.17277	0.229918	0.0388376	1.16585	0.221377	0.0375889
P26599	Polypyrimidine tract-binding protein 1	4	1.02211	0.0315573	0.5	1.03124	0.0443769	0.617778	1.16577	0.221288	0.190136
O75170	Serine/threonine-protein phosphatase 6 regulatory subunit 2	2	1.04853	0.0683727	0.331472	0.947902	-0.0771896	0.383216	1.16507	0.220413	0.206228
P13073	Cytochrome c oxidase subunit 4 isoform 1, mitochondrial	2	0.974097	-0.037862	0.470401	1.16664	0.222354	0.334348	1.16479	0.220074	0.543963
P52594	Arf-GAP domain and FG repeat-containing protein 1	1	1.10586	0.145175	0.414002	1.1088	0.149003	0.352145	1.16459	0.219827	0.620374
O00299	Chloride intracellular channel protein 1	8	1.06713	0.0937423	0.532808	1.04975	0.0700508	0.440965	1.16455	0.219769	0.190136
P62993	Growth factor receptor-bound protein 2	4	1.03489	0.0494784	0.377933	1.01419	0.0203256	0.411852	1.16409	0.219197	0.271981
Q15437	Protein transport protein Sec23B	3	1.17871	0.237203	0.795946	1.1534	0.205887	0.452388	1.16354	0.218521	0.393546
Q96HY6	DDRGK domain-containing protein 1	2	0.676412	-0.564026	0.103114	0.349004	-1.51869	0.0449578	1.16326	0.218172	0.248401
O15511	Actin-related protein 2/3 complex subunit 5	4	0.801899	-0.318508	0.0535093	0.804459	-0.313909	0.0891617	1.16235	0.217041	0.248401
Q9H307	Pinin	1	0.839014	-0.253233	0.457717	1.12347	0.167965	0.491933	1.16161	0.216129	0.45986
P61020	Ras-related protein Rab-5B	2	0.875201	-0.192314	0.223715	1.03986	0.0563908	0.470401	1.1612	0.215621	0.397973
Q93052	Lipoma-preferred partner	1	0.963538	-0.0535863	0.343288	1.00488	0.00701656	0.5	1.16044	0.214667	0.080264
O15400	Syntaxin-7	3	0.826521	-0.274876	0.265315	0.890493	-0.167324	0.331472	1.15998	0.214106	0.198986
Q05655	Protein kinase C delta type	3	1.11385	0.155559	0.559287	1.06485	0.0906487	0.50391	1.15905	0.212945	0.795946
P00403	Cytochrome c oxidase subunit 2	4	1.2099	0.274889	0.224118	1.15652	0.209795	0.2985	1.15834	0.212053	0.271981
Q5TEJ8	Protein THEMIS2	1	1.53075	0.614235	0.271981	1.49783	0.582878	0.412456	1.15775	0.211325	0.393546
P60660	Myosin light polypeptide 6	4	0.816173	-0.293052	0.0258917	0.852385	-0.230424	0.040132	1.1567	0.210012	0.331472
P61981	14-3-3 protein gamma	5	0.943274	-0.0842508	0.279643	1.02814	0.0400336	0.411852	1.1562	0.209397	0.158256
A3KN83	Protein strawberry notch homolog 1	1	1.20013	0.263195	0.704291	0.987427	-0.0182545	0.470401	1.15593	0.209048	0.452388
P61619	Protein transport protein Sec61 subunit alpha isoform 1	1	1.32722	0.408406	0.131453	1.36721	0.451234	0.224118	1.15526	0.208215	0.564482
P62987	Ubiquitin-60S ribosomal protein L40	4	0.982069	-0.0261033	0.355205	0.837497	-0.255844	0.250761	1.15495	0.207826	0.2985
Q06187	Tyrosine-protein kinase BTK	2	1.21385	0.279585	0.262907	1.21378	0.27951	0.237385	1.15264	0.204942	0.343288
Q709C8	Vacuolar protein sorting-associated protein 13C	1	1.20525	0.269329	0.237385	1.20367	0.267445	0.306938	1.15247	0.204731	0.265315
P15104	Glutamine synthetase	2	1.07035	0.0980831	0.27463	1.55132	0.633496	0.0143211	1.15226	0.204463	0.279643
P35030	Trypsin-3	1	1.1466	0.197361	0.426246	0.961128	-0.0572	0.491933	1.15225	0.204449	0.50391
Q13185	Chromobox protein homolog 3	1	1.03628	0.0514115	0.301592	0.937113	-0.0937058	0.176073	1.15168	0.203742	0.206791
P62829	60S ribosomal protein L23	3	0.958614	-0.0609782	0.411852	0.888427	-0.170676	0.237385	1.14951	0.201024	0.1791
Q92597	Protein NDRG1	1	1.02259	0.0322281	0.302346	1.2633	0.337202	0.112767	1.14921	0.200643	0.237385
Q15046	Lysine--tRNA ligase	3	1.1577	0.211256	0.134873	1.08295	0.114967	0.279643	1.14855	0.199814	0.178323
P04150	Glucocorticoid receptor	3	0.975467	-0.0358356	0.440965	1.29374	0.371552	0.501521	1.14803	0.199162	0.377933
Q07812	Apoptosis regulator BAX	1	1.13576	0.183654	0.118692	1.00042	0.000600169	0.393546	1.14675	0.19755	0.0876355
Q14847	LIM and SH3 domain protein 1	5	1.14104	0.190351	1	1.0931	0.128428	0.494223	1.14649	0.197225	0.755866
P43487	Ran-specific GTPase-activating protein	2	0.874794	-0.192985	0.276226	0.810111	-0.303808	0.135991	1.14602	0.196626	0.181321
Q15691	Microtubule-associated protein RP/EB family member 1	6	0.937243	-0.0935048	0.331472	1.06576	0.091886	0.377933	1.14595	0.196541	0.265315
P62851	40S ribosomal protein S25	1	1.27846	0.354405	0.501521	1.1132	0.154716	0.50391	1.1458	0.196359	0.895501
Q9Y285	Phenylalanine--tRNA ligase alpha subunit	1	1.11291	0.154332	0.331472	0.639826	-0.644248	0.377933	1.1455	0.195979	0.334348
P29762	Cellular retinoic acid-binding protein 1	1	1.18101	0.240023	1	1.08248	0.114342	0.6	1.14548	0.195951	0.983866
O95168	NADH dehydrogenase [ubiquinone] 1 beta subcomplex subunit 4	1	1.03819	0.0540773	0.41434	1.02881	0.0409734	0.45986	1.14378	0.19381	0.412456
O00560	Syntenin-1	1	1.03447	0.0488903	0.494223	1.20572	0.269894	0.224118	1.14201	0.191575	0.178323
P63241	Eukaryotic translation initiation factor 5A-1	3	0.903363	-0.146623	0.248401	0.886436	-0.173912	0.137485	1.142	0.191564	0.118692
P08779	Keratin, type I cytoskeletal 16	1	1.73286	0.793159	0.474769	1.45227	0.538307	0.310187	1.14186	0.191389	0.45986
P62910	60S ribosomal protein L32	1	0.770526	-0.376084	0.377933	1.08682	0.120115	0.457717	1.14129	0.190665	0.36191
Q15056	Eukaryotic translation initiation factor 4H	4	1.00191	0.0027575	0.411852	0.8807	-0.183278	0.27463	1.13991	0.188922	0.131453
Q9P2E9	Ribosome-binding protein 1	9	1.54895	0.631292	0.0280375	1.46417	0.550087	0.0319949	1.13873	0.187426	0.393546
Q9BTW9	Tubulin-specific chaperone D	1	1.04447	0.0627644	0.440965	0.952526	-0.0701695	0.302346	1.13869	0.18737	0.397973
P25786	Proteasome subunit alpha type-1	6	0.855715	-0.224798	0.279643	1.01731	0.0247605	0.470401	1.13841	0.187016	0.118882
Q96H20	Vacuolar-sorting protein SNF8	1	0.810344	-0.303394	0.237385	1.0046	0.00661494	0.470401	1.13823	0.186788	0.223715
Q8NBI5	Solute carrier family 43 member 3	1	1.22048	0.287443	0.44775	1.2225	0.289838	0.795946	1.138	0.186504	0.452388
P61011	Signal recognition particle 54 kDa protein	1	0.949862	-0.0742102	0.440965	0.973084	-0.0393639	0.491933	1.13792	0.186398	0.372858
O75348	V-type proton ATPase subunit G 1	1	0.822733	-0.281504	0.198986	0.726589	-0.460788	0.102313	1.13773	0.186161	0.200609
P61254	60S ribosomal protein L26	5	1.14823	0.199407	0.131453	1.22194	0.289179	0.0639898	1.13717	0.185444	0.181321
Q14764	Major vault protein	13	1.30564	0.384762	0.0213918	1.37595	0.460432	0.00249758	1.13674	0.184898	0.1791
Q96JJ3	Engulfment and cell motility protein 2	2	0.788108	-0.343534	0.440965	1.20939	0.274275	0.131453	1.13594	0.183886	0.198986
O00764	Pyridoxal kinase	1	1.25852	0.331733	0.620374	1.19792	0.260533	0.397973	1.13471	0.182322	0.41434
O43914	TYRO protein tyrosine kinase-binding protein	1	0.94438	-0.0825599	0.377933	1.30553	0.384635	0.501521	1.13435	0.181864	0.383216
P49207	60S ribosomal protein L34	1	0.964983	-0.0514246	0.564482	0.975732	-0.0354435	0.470401	1.13321	0.180409	0.206228
Q9BXJ9	N-alpha-acetyltransferase 15, NatA auxiliary subunit	3	1.06937	0.096758	0.135991	0.940867	-0.0879378	0.36191	1.13201	0.178886	0.118882
O75323	Protein NipSnap homolog 2	1	1.06244	0.0873838	0.223715	1.47406	0.559797	0.0427837	1.13055	0.177019	0.198986
Q9UI30	Multifunctional methyltransferase subunit TRM112-like protein	1	0.87905	-0.185982	0.574825	0.862758	-0.212972	0.529158	1.13047	0.176923	0.457717
O95479	GDH/6PGL endoplasmic bifunctional protein	2	1.11655	0.159049	0.265315	1.16925	0.225581	0.306938	1.12983	0.17611	0.237385
P51572	B-cell receptor-associated protein 31	1	1.31903	0.399478	0.501521	1.53548	0.618688	0.474769	1.12953	0.175719	0.372858
Q04917	14-3-3 protein eta	2	0.903669	-0.146133	0.158256	0.911829	-0.133166	0.155093	1.1289	0.174914	0.331472
Q6BCY4	NADH-cytochrome b5 reductase 2	1	0.856852	-0.222882	0.181321	0.940495	-0.0885082	0.302346	1.12779	0.173498	0.310501
Q14344	Guanine nucleotide-binding protein subunit alpha-13	2	1.03157	0.0448414	0.470401	1.06447	0.0901381	0.372858	1.12664	0.172028	0.474769
Q96SB3	Neurabin-2	1	1.00221	0.00318927	0.705602	1.36834	0.452429	0.178323	1.12582	0.17097	0.5
P62263	40S ribosomal protein S14	4	0.944285	-0.0827054	0.0563833	0.99932	-0.000981259	0.302346	1.12555	0.170634	0.355205
P07195	L-lactate dehydrogenase B chain	6	1.00472	0.00679671	0.617778	1.02702	0.0384687	0.5	1.1238	0.168386	0.131453
Q16543	Hsp90 co-chaperone Cdc37	1	1.09027	0.124687	0.552453	1.14106	0.190374	0.686576	1.12308	0.167465	1
P32321	Deoxycytidylate deaminase	1	0.860071	-0.217472	0.301592	0.496535	-1.01003	0.131453	1.12289	0.167219	0.1791
Q13616	Cullin-1	2	0.956914	-0.0635387	0.343288	0.895526	-0.159192	0.27463	1.12274	0.167025	0.372858
O00116	Alkyldihydroxyacetonephosphate synthase, peroxisomal	3	1.11535	0.157497	0.271981	1.14047	0.189624	0.160528	1.12243	0.166632	0.234764
Q9Y3I0	RNA-splicing ligase RtcB homolog	2	1.12604	0.171253	0.112767	1.09212	0.127132	0.206791	1.12197	0.16604	0.131453
P55854	Small ubiquitin-related modifier 3	1	0.968128	-0.0467299	0.452388	0.96445	-0.0522215	0.426246	1.12196	0.166025	0.137485
P31949	Protein S100-A11	1	1.27987	0.356002	0.543963	1.13565	0.18352	0.414002	1.12174	0.165737	0.621003
P50454	Serpin H1	5	0.84944	-0.235415	0.491933	0.900443	-0.151293	0.426246	1.12145	0.16536	0.603184
P05091	Aldehyde dehydrogenase, mitochondrial	3	0.835944	-0.258523	0.377933	1.04258	0.0601564	0.470401	1.12141	0.165313	0.457717
P28066	Proteasome subunit alpha type-5	5	1.02549	0.0363111	0.383216	0.962767	-0.0547415	0.302346	1.11849	0.161554	0.0950678
Q9H8H3	Methyltransferase-like protein 7A	1	1.11528	0.157402	0.491933	1.21296	0.27853	0.895501	1.11692	0.159525	0.828679
P42331	Rho GTPase-activating protein 25	4	1.25281	0.325164	0.158256	1.41004	0.495734	0.052454	1.11623	0.158629	0.470401
Q9Y371	Endophilin-B1	2	1.15212	0.204295	0.310501	1.35489	0.438175	0.0639898	1.11616	0.158548	0.393546
P08758	Annexin A5	9	0.940658	-0.0882578	0.279643	0.901753	-0.149196	0.206228	1.1158	0.158084	0.331472
O14656	Torsin-1A	1	1.07506	0.104416	0.603184	1.08126	0.112714	0.621003	1.11558	0.15779	0.895501
P62280	40S ribosomal protein S11	4	1.01351	0.0193587	0.494223	1.09166	0.126527	1	1.11471	0.156667	0.686576
P60983	Glia maturation factor beta	1	0.842182	-0.247796	0.237385	0.955858	-0.0651312	0.355205	1.11436	0.156214	0.331472
Q99615	DnaJ homolog subfamily C member 7	3	0.854685	-0.226534	0.41434	1.01641	0.0234785	0.331472	1.11396	0.155698	0.352145
Q92685	Dol-P-Man:Man(5)GlcNAc(2)-PP-Dol alpha-1,3-mannosyltransferase	1	1.29147	0.369015	0.181321	1.51869	0.602829	0.306938	1.11383	0.15553	0.5
P61353	60S ribosomal protein L27	1	1.10912	0.149411	0.334348	1.06945	0.0968629	0.397973	1.11277	0.154149	0.704291
O14950	Myosin regulatory light chain 12B	2	0.802502	-0.317423	0.026227	0.908497	-0.138446	0.14925	1.11247	0.153769	0.1791
Q9NR28	Diablo homolog, mitochondrial	1	0.979593	-0.0297455	0.494223	1.08438	0.116874	0.198986	1.11245	0.153735	0.234764
P62805	Histone H4	5	0.833338	-0.263026	0.276226	0.779989	-0.358474	0.135991	1.11199	0.153148	0.102313
O75027	ATP-binding cassette sub-family B member 7, mitochondrial	1	1.24558	0.316818	0.279643	1.34447	0.427036	0.190136	1.11177	0.152857	0.411852
Q96K17	Transcription factor BTF3 homolog 4	1	0.877666	-0.188257	0.343288	0.977624	-0.0326489	0.414002	1.11116	0.152065	0.426246
P61158	Actin-related protein 3	11	0.950813	-0.0727659	0.279643	0.906701	-0.141301	0.206791	1.11111	0.151996	0.302346
P98171	Rho GTPase-activating protein 4	1	1.54116	0.624013	0.895501	1.44466	0.530726	0.501521	1.11054	0.151267	0.564482
P30740	Leukocyte elastase inhibitor	2	1.18205	0.241295	0.131453	0.911931	-0.133004	0.440965	1.10995	0.150494	0.198986
Q01130	Serine/arginine-rich splicing factor 2	2	1.16011	0.214264	0.895501	1.10105	0.138884	0.45986	1.10743	0.147221	0.686576
Q9Y2W1	Thyroid hormone receptor-associated protein 3	7	1.26211	0.335833	0.0950678	1.21648	0.282707	0.0891617	1.1069	0.146522	0.440965
Q7Z6Z7	E3 ubiquitin-protein ligase HUWE1	5	1.05158	0.0725554	0.621003	1.0786	0.109158	0.414002	1.10669	0.146255	0.895501
P20339	Ras-related protein Rab-5A	2	0.88253	-0.180283	0.343288	0.958352	-0.0613732	0.426246	1.10507	0.144134	0.0876355
Q5SW79	Centrosomal protein of 170 kDa	4	1.4308	0.516824	0.356647	1.31186	0.391617	0.2985	1.10489	0.143907	0.355205
P99999	Cytochrome c	4	1.04121	0.0582665	0.397973	1.04997	0.0703415	0.457717	1.10392	0.142631	0.474769
Q8N5M9	Protein jagunal homolog 1	1	0.945595	-0.0807054	0.155093	0.769714	-0.377605	0.026227	1.10357	0.142181	0.355205
P05455	Lupus La protein	4	1.09814	0.135068	0.755866	1.08813	0.121844	0.494223	1.10307	0.141521	1
Q96AG4	Leucine-rich repeat-containing protein 59	6	0.910824	-0.134755	0.41434	0.943123	-0.0844819	0.36191	1.10301	0.141447	0.265315
Q9Y5Z4	Heme-binding protein 2	2	0.944423	-0.0824942	0.334348	0.993706	-0.00910897	0.223715	1.10279	0.141153	0.250761
P29373	Cellular retinoic acid-binding protein 2	2	0.993359	-0.00961337	0.470401	1.15653	0.2098	0.44775	1.10278	0.14114	0.452388
P23368	NAD-dependent malic enzyme, mitochondrial	1	1.16278	0.217582	0.2985	1.24057	0.311005	0.160528	1.10246	0.140732	0.5
P48506	Glutamate--cysteine ligase catalytic subunit	5	1.17824	0.23663	0.262907	1.1784	0.236829	0.352145	1.10146	0.139412	0.377933
Q14108	Lysosome membrane protein 2	4	1.06142	0.085999	0.331472	1.18838	0.249	0.0938215	1.10105	0.138883	0.310501
O00232	26S proteasome non-ATPase regulatory subunit 12	4	0.995493	-0.00651645	0.440965	0.757314	-0.401036	0.271981	1.10082	0.138584	0.331472
Q9BRJ2	39S ribosomal protein L45, mitochondrial	1	0.90937	-0.137061	0.452388	1.07439	0.103512	0.552453	1.10028	0.137872	0.36191
P60174	Triosephosphate isomerase	9	0.898527	-0.154366	0.36191	0.865577	-0.208266	0.223875	1.10019	0.137748	0.206791
P18084	Integrin beta-5	3	1.26641	0.340739	0.137485	1.50669	0.591382	0.052454	1.10017	0.137728	0.5
O43583	Density-regulated protein	2	0.897554	-0.15593	0.334348	1.09857	0.135621	0.331472	1.09994	0.137425	0.377933
O43169	Cytochrome b5 type B	2	0.882029	-0.181103	0.237385	1.01622	0.0232079	0.411852	1.09954	0.136901	0.27463
Q15365	Poly(rC)-binding protein 1	3	1.09693	0.133474	0.457717	0.99566	-0.00627454	0.377933	1.09838	0.135377	0.411852
P14174	Macrophage migration inhibitory factor	1	0.602139	-0.731831	0.0560294	0.511854	-0.966195	0.00716055	1.09666	0.133112	0.440965
Q96DB5	Regulator of microtubule dynamics protein 1	3	1.02422	0.0345317	0.457717	1.2027	0.266281	0.559287	1.09492	0.130827	0.895501
P35241	Radixin	2	1.06422	0.0897993	0.279643	0.806694	-0.309906	0.45986	1.0941	0.129749	0.352145
P53990	IST1 homolog	2	0.892272	-0.164445	1	1.10635	0.145809	0.574825	1.0935	0.128957	0.5
Q13601	KRR1 small subunit processome component homolog	1	1.16238	0.217077	0.372858	1.18773	0.248206	0.474769	1.09296	0.128237	0.355205
P08238	Heat shock protein HSP 90-beta	13	1.05447	0.0765197	0.27463	1.11217	0.153379	0.134873	1.09222	0.127266	0.131453
P62269	40S ribosomal protein S18	7	0.965298	-0.0509534	0.491933	0.991774	-0.0119174	0.45986	1.09149	0.126299	0.2985
P48739	Phosphatidylinositol transfer protein beta isoform	1	1.03688	0.0522446	0.440965	1.02352	0.0335352	0.532808	1.09115	0.125852	0.356647
Q9BRK5	45 kDa calcium-binding protein	1	0.748699	-0.417543	0.118692	0.927324	-0.108855	0.355205	1.09112	0.125811	0.137485
Q8TB03	Uncharacterized protein CXorf38	1	1.1366	0.184718	0.895501	1.03802	0.053841	0.494223	1.09082	0.125409	0.621003
P25789	Proteasome subunit alpha type-4	5	0.969001	-0.0454294	0.343288	0.99787	-0.00307584	0.470401	1.0906	0.125129	0.158256
Q9Y262	Eukaryotic translation initiation factor 3 subunit L	8	1.04897	0.0689763	0.279643	0.993204	-0.00983735	0.383216	1.09053	0.125026	0.112059
P61106	Ras-related protein Rab-14	4	0.997832	-0.00313108	0.36191	1.06177	0.0864693	0.355205	1.09017	0.124551	0.44775
O75427	Leucine-rich repeat and calponin homology domain-containing protein 4	2	1.13772	0.186147	0.795946	1.09874	0.135845	0.621003	1.09009	0.124447	0.457717
Q3V6T2	Girdin	1	0.897059	-0.156725	0.153469	1.13869	0.187379	0.248401	1.08964	0.123848	0.470401
Q9Y6C9	Mitochondrial carrier homolog 2	2	0.993232	-0.00979668	0.564482	1.04806	0.0677281	0.501521	1.08947	0.123623	0.895501
O00505	Importin subunit alpha-4	1	1.05189	0.0729868	1	1.05897	0.0826592	0.71041	1.08902	0.12303	0.904776
Q08J23	RNA cytosine C(5)-methyltransferase NSUN2	6	1.04091	0.057848	0.426246	1.07365	0.10253	0.603184	1.08876	0.122684	0.491933
P40926	Malate dehydrogenase, mitochondrial	14	1.04879	0.0687288	0.529158	0.946147	-0.0798633	0.102313	1.08846	0.122284	0.574825
Q9Y4E8	Ubiquitin carboxyl-terminal hydrolase 15	4	1.16333	0.218256	0.795946	1.07502	0.104369	0.414002	1.08834	0.12213	0.44775
Q9Y5M8	Signal recognition particle receptor subunit beta	3	1.02768	0.0393868	0.377933	0.977939	-0.0321829	0.271981	1.08778	0.121389	0.301592
P08574	Cytochrome c1, heme protein, mitochondrial	2	1.01271	0.0182223	0.355205	0.968319	-0.0464454	0.393546	1.0876	0.121151	0.501521
P40306	Proteasome subunit beta type-10	2	1.10361	0.142225	0.532808	1.31559	0.395712	0.795946	1.08751	0.121023	0.45986
P61513	60S ribosomal protein L37a	1	0.895495	-0.159242	0.112767	0.914056	-0.129645	0.181321	1.08741	0.12089	0.440965
P15374	Ubiquitin carboxyl-terminal hydrolase isozyme L3	2	0.558808	-0.839574	0.00566601	0.838212	-0.254612	0.0657266	1.08736	0.120832	0.440965
Q9UQE7	Structural maintenance of chromosomes protein 3	4	0.873837	-0.194564	0.279643	0.89254	-0.164011	0.334348	1.08679	0.120074	0.302346
Q9UI08	Ena/VASP-like protein	3	0.972682	-0.0399596	0.411852	1.18809	0.248644	0.44775	1.08548	0.118328	0.377933
P46778	60S ribosomal protein L21	2	0.933484	-0.0993025	0.36191	1.0782	0.108623	0.334348	1.08533	0.118137	0.343288
O75947	ATP synthase subunit d, mitochondrial	4	0.828381	-0.271634	0.0747059	0.850052	-0.234377	0.103114	1.08504	0.117752	0.331472
Q14728	Major facilitator superfamily domain-containing protein 10	2	1.44288	0.528949	0.112767	1.43914	0.525207	0.237385	1.08404	0.116412	0.250761
Q9NR31	GTP-binding protein SAR1a	1	1.16082	0.215147	0.234764	0.953856	-0.0681568	0.27463	1.08342	0.115596	0.223875
Q9Y6I9	Testis-expressed protein 264	1	1.07318	0.101892	0.501521	1.25905	0.332338	0.306938	1.08331	0.115443	0.377933
O00182	Galectin-9	5	1.028	0.0398375	0.393546	1.52722	0.610911	0.0143211	1.08266	0.114584	0.279643
Q9NRP0	Oligosaccharyltransferase complex subunitTC	1	1.33162	0.413184	0.704291	1.26155	0.335199	0.552453	1.08089	0.112217	0.5
Q9BRR6	ADP-dependent glucokinase	1	1.53077	0.614256	0.412456	1.53947	0.622434	0.237385	1.08033	0.111478	0.564482
P61088	Ubiquitin-conjugating enzyme E2 N	3	0.902605	-0.147834	0.118882	0.937819	-0.0926189	0.176073	1.08029	0.111421	0.302346
O94788	Retinal dehydrogenase 2	1	1.03094	0.0439627	0.343288	1.01685	0.0241124	0.331472	1.08012	0.11119	0.306938
Q9Y5X1	Sorting nexin-9	4	1.78757	0.838002	0.0180067	0.955957	-0.0649829	0.5	1.07946	0.110305	0.198986
P68104	Elongation factor 1-alpha 1	5	0.91597	-0.126628	0.411852	0.615362	-0.700493	0.178323	1.07915	0.109894	0.140858
O95104	SR-related and CTD-associated factor 4	2	1.07577	0.105366	0.491933	1.10775	0.147638	0.828679	1.07857	0.109118	0.895501
P08311	Cathepsin G	3	1.13062	0.177114	0.904776	1.14046	0.189615	1	1.07752	0.107713	0.65591
Q9H2U2	Inorganic pyrophosphatase 2, mitochondrial	4	1.01075	0.0154286	0.5	1.09566	0.131805	0.474769	1.07735	0.107484	0.206791
O60749	Sorting nexin-2	8	1.10322	0.141717	0.153469	1.10234	0.140568	0.0938215	1.07675	0.10668	0.118882
Q01469	Fatty acid-binding protein 5	3	0.99177	-0.0119231	0.494223	1.10079	0.13854	0.895501	1.07669	0.106601	0.621003
P42704	Leucine-rich PPR motif-containing protein, mitochondrial	13	0.979252	-0.0302476	0.45986	1.06808	0.0950153	0.343288	1.07662	0.106513	0.457717
P31153	S-adenosylmethionine synthase isoform type-2	2	0.921083	-0.118597	0.302346	0.914993	-0.128168	0.206791	1.07651	0.106356	0.343288
Q92905	COP9 signalosome complex subunit 5	2	1.11562	0.157841	0.501521	1.10717	0.146871	0.895501	1.07628	0.106052	0.50391
P25774	Cathepsin S	5	1.2272	0.295375	0.0639898	1.21351	0.279187	0.080264	1.0762	0.105947	0.198986
P05388	60S acidic ribosomal protein P0	9	0.961435	-0.0567393	0.0891617	0.889042	-0.169677	0.0213918	1.07562	0.105173	0.327955
P49257	Protein ERGIC-53	1	1.09139	0.12617	0.661448	1.2053	0.269396	1	1.07517	0.104559	0.564482
Q9P2J5	Leucine--tRNA ligase, cytoplasmic	6	1.08784	0.121469	0.755866	0.989281	-0.015548	0.532808	1.07316	0.10186	0.383216
P62899	60S ribosomal protein L31	2	1.06955	0.0970099	0.564482	1.03719	0.0526863	1	1.07288	0.101491	1
P11766	Alcohol dehydrogenase class-3	1	1.11831	0.161318	0.895501	1.10672	0.146287	0.755866	1.07272	0.101277	0.532808
Q9Y295	Developmentally-regulated GTP-binding protein 1	1	0.875317	-0.192122	0.343288	0.845864	-0.241503	0.414002	1.07234	0.100768	0.302346
O14579	Coatomer subunit epsilon	3	1.04461	0.062971	0.36191	0.924248	-0.113649	0.250761	1.07214	0.100488	0.2985
Q92620	Pre-mRNA-splicing factor ATP-dependent RNA helicase PRP16	1	1.00307	0.00442153	0.5	1.12937	0.175518	1	1.07183	0.10008	0.50391
P0DP25	Calmodulin-3	3	0.85371	-0.228182	0.334348	1.07347	0.102282	0.343288	1.07168	0.0998761	0.36191
Q13905	Rap guanine nucleotide exchange factor 1	1	0.983502	-0.0240004	0.494223	0.967199	-0.0481153	0.574825	1.07154	0.0996805	0.603184
P18669	Phosphoglycerate mutase 1	8	0.922493	-0.11639	0.355205	0.676533	-0.563768	0.223875	1.07102	0.0989887	0.265315
P52434	DNA-directed RNA polymerases I, II, and III subunit RPABC3	1	0.052478	-4.25214	0.559287	2.07527	1.0533	0.41434	1.0708	0.0986875	0.383216
Q15181	Inorganic pyrophosphatase	3	1.10352	0.142107	0.704291	1.05284	0.0742821	0.50391	1.07077	0.0986429	0.397973
Q9Y6N5	Sulfide:quinone oxidoreductase, mitochondrial	11	1.1411	0.190427	0.0347217	1.15342	0.205921	0.0213918	1.07062	0.0984423	0.426246
Q9P1F3	Costars family protein ABRACL	1	1.01428	0.020454	0.426246	1.14066	0.189872	0.603184	1.07034	0.0980712	0.491933
P05387	60S acidic ribosomal protein P2	3	0.767305	-0.382129	0.080264	0.869802	-0.201241	0.36191	1.07028	0.0979848	0.355205
Q96CS3	FAS-associated factor 2	1	1.02357	0.0336088	0.494223	1.0517	0.0727207	1	1.07016	0.0978228	0.904776
P38606	V-type proton ATPase catalytic subunit A	8	0.972997	-0.0394928	0.440965	1.01	0.0143501	0.426246	1.07015	0.0978153	0.501521
Q6XQN6	Nicotinate phosphoribosyltransferase	7	1.06178	0.0864811	0.377933	0.997786	-0.003197	0.411852	1.06999	0.0975974	0.44775
Q99497	Parkinson disease protein 7	5	1.00744	0.0106899	0.529158	0.780724	-0.357116	0.50391	1.06887	0.0960928	0.617778
Q96IJ6	Mannose-1-phosphate guanyltransferase alpha	2	0.852451	-0.230311	0.334348	1.13878	0.187491	0.250761	1.06845	0.0955169	0.383216
Q9Y2U8	Inner nuclear membrane protein Man1	1	1.17642	0.234403	0.160528	1.0435	0.0614364	0.343288	1.06839	0.0954375	0.331472
Q9BXK5	Bcl-2-like protein 13	1	1.18333	0.242848	0.237385	0.852369	-0.230451	0.158256	1.06838	0.0954199	0.5
P62330	ADP-ribosylation factor 6	1	0.973274	-0.0390815	0.5	0.874309	-0.193786	0.372858	1.06732	0.093999	0.559287
P68133	Actin, alpha skeletal muscle	2	0.973908	-0.0381431	0.411852	1.08625	0.119352	0.237385	1.06721	0.0938464	0.279643
P26373	60S ribosomal protein L13	4	0.925238	-0.112103	0.040132	0.850377	-0.233826	0.0319949	1.06719	0.0938237	0.426246
P15498	Proto-oncogene vav	1	0.814765	-0.295545	0.250761	0.853552	-0.22845	0.234764	1.06685	0.093357	0.302346
Q14677	Clathrin interactor 1	2	1.10394	0.142667	0.621003	1.10748	0.147286	0.795946	1.06667	0.0931117	0.491933
O75347	Tubulin-specific chaperone A	1	0.907023	-0.140789	0.103114	0.845092	-0.24282	0.0112631	1.06654	0.0929375	0.383216
P09651	Heterogeneous nuclear ribonucleoprotein A1	6	0.947269	-0.0781534	0.200609	0.918811	-0.12216	0.176073	1.06608	0.0923137	0.206791
P53004	Biliverdin reductase A	4	1.25189	0.324104	0.0639898	1.13416	0.181627	0.118882	1.06569	0.0917894	0.383216
Q99729	Heterogeneous nuclear ribonucleoprotein A/B	2	1.04411	0.0622754	0.383216	0.953774	-0.068281	0.334348	1.06566	0.0917539	0.377933
P14678	Small nuclear ribonucleoprotein-associated proteins B and B'	2	0.972421	-0.0403474	0.470401	0.862714	-0.213046	0.137485	1.06502	0.0908839	0.198986
P52566	Rho GDP-dissociation inhibitor 2	5	0.893306	-0.162773	0.026227	0.932102	-0.101441	0.135991	1.06467	0.090412	0.327955
P35268	60S ribosomal protein L22	1	0.946221	-0.0797505	0.414002	1.02489	0.035463	0.36191	1.06459	0.0902974	0.41434
P62277	40S ribosomal protein S13	5	0.933479	-0.099311	0.223715	0.917293	-0.124545	0.206791	1.06426	0.0898551	0.250761
Q9NUQ6	SPATS2-like protein	1	1.47537	0.561077	0.0639898	0.891479	-0.165727	0.532808	1.06398	0.0894689	0.45986
Q96GA7	Serine dehydratase-like	2	1.19758	0.260123	0.224118	1.22811	0.296436	0.112059	1.06304	0.0881921	0.372858
Q12846	Syntaxin-4	1	0.735241	-0.443712	0.0950678	0.90558	-0.143086	0.327955	1.06296	0.0880901	0.36191
P01040	Cystatin-A	2	0.647287	-0.627523	0.0657266	0.560856	-0.834298	0.080264	1.06248	0.0874376	0.470401
P06733	Alpha-enolase	12	0.946464	-0.0793809	0.223715	0.907709	-0.139697	0.155093	1.06245	0.0873941	0.206791
P06748	Nucleophosmin	5	0.880071	-0.184308	0.223875	0.868611	-0.203217	0.118882	1.06212	0.0869423	0.248401
Q9BT09	Protein canopy homolog 3	1	0.864249	-0.210481	0.206791	0.988593	-0.016552	0.470401	1.06173	0.0864182	0.279643
P61247	40S ribosomal protein S3a	5	0.964371	-0.0523399	0.440965	0.86192	-0.214374	0.237385	1.06165	0.086313	0.302346
O95336	6-phosphogluconolactonase	4	0.977404	-0.0329728	0.457717	1.02042	0.0291633	0.440965	1.06148	0.0860808	0.41434
P62873	Guanine nucleotide-binding protein G(I)/G(S)/G(T) subunit beta-1	1	1.29401	0.371846	0.112059	1.23403	0.303376	0.135991	1.06148	0.0860713	0.440965
Q05209	Tyrosine-protein phosphatase non-receptor type 12	3	1.11191	0.153038	1	1.0235	0.0335072	0.5	1.06072	0.0850416	0.766433
Q96EP5	DAZ-associated protein 1	1	0.856607	-0.223295	0.155093	0.839573	-0.252272	0.181321	1.05915	0.0829123	0.248401
P54819	Adenylate kinase 2, mitochondrial	5	0.913012	-0.131294	0.0891617	0.794803	-0.331331	0.0388376	1.05871	0.0823136	0.411852
Q9Y3T9	Nucleolar complex protein 2 homolog	1	0.959643	-0.05943	0.45986	0.966653	-0.0489297	0.41434	1.0582	0.0816184	0.552453
Q99623	Prohibitin-2	7	1.00762	0.0109491	0.377933	1.0123	0.0176328	0.36191	1.05813	0.081522	0.412456
O60841	Eukaryotic translation initiation factor 5B	3	1.02594	0.0369501	0.661448	1.17659	0.234606	0.306938	1.05809	0.0814671	0.5
P58546	Myotrophin	1	0.870062	-0.200809	0.0560294	0.795866	-0.329403	0.0173609	1.05761	0.0808119	0.327955
P49756	RNA-binding protein 25	2	1.71086	0.774721	0.0347217	1.42915	0.515162	0.206791	1.05674	0.0796161	0.470401
O94973	AP-2 complex subunit alpha-2	2	1.08873	0.12264	1	1.09728	0.133927	0.904776	1.05658	0.0794039	0.494223
O75439	Mitochondrial-processing peptidase subunit beta	3	1.03846	0.0544437	0.343288	1.23616	0.305864	0.160528	1.0565	0.0792965	0.331472
P84098	60S ribosomal protein L19	2	0.751655	-0.411858	0.0747059	0.792892	-0.334804	0.103114	1.05615	0.0788129	0.223715
O94804	Serine/threonine-protein kinase 10	10	1.08041	0.111579	0.223875	1.03047	0.043303	0.426246	1.05612	0.0787743	0.265315
Q04837	Single-stranded DNA-binding protein, mitochondrial	3	1.10362	0.142239	0.552453	1.12111	0.164925	0.704291	1.05537	0.0777527	0.5
P10606	Cytochrome c oxidase subunit 5B, mitochondrial	3	0.996143	-0.00557468	0.686576	0.814501	-0.296012	0.532808	1.05531	0.0776615	0.411852
Q8TCD5	5'(3')-deoxyribonucleotidase, cytosolic type	1	0.723367	-0.4672	0.0347217	0.823756	-0.27971	0.0535093	1.05515	0.0774465	0.5
O95881	Thioredoxin domain-containing protein 12	3	0.699871	-0.514839	0.0560294	0.682872	-0.550313	0.0375889	1.05503	0.0772836	0.331472
Q14019	Coactosin-like protein	6	0.942773	-0.0850174	0.176073	0.866254	-0.207138	0.137485	1.0548	0.076973	0.223715
Q7Z739	YTH domain-containing family protein 3	2	1.00408	0.00587082	0.529158	1.07238	0.100817	0.983866	1.05394	0.0757903	0.574825
P08865	40S ribosomal protein SA	6	0.924964	-0.112531	0.470401	0.945311	-0.0811384	0.491933	1.05307	0.074605	0.265315
Q01844	RNA-binding protein EWS	1	0.982359	-0.0256777	0.302346	1.07621	0.105963	0.44775	1.05298	0.074473	0.411852
P13498	Cytochrome b-245 light chain	2	1.16149	0.215981	0.306938	1.18432	0.244058	0.178323	1.05284	0.0742849	0.302346
Q16658	Fascin	14	1.05725	0.0803194	0.377933	0.919546	-0.121006	0.181321	1.05283	0.0742712	0.426246
O00483	Cytochrome c oxidase subunit NDUFA4	2	0.863408	-0.211886	0.0938215	0.990855	-0.0132535	0.661448	1.05266	0.074044	0.564482
P62306	Small nuclear ribonucleoprotein F	1	0.721987	-0.469955	0.0876355	0.580666	-0.78422	0.0347217	1.05218	0.0733843	0.411852
Q53GQ0	Very-long-chain 3-oxoacyl-CoA reductase	2	0.909781	-0.136409	0.543963	0.957947	-0.0619829	0.491933	1.05197	0.0730908	0.5
Q9UJU6	Drebrin-like protein	8	0.993911	-0.00881089	0.470401	0.941564	-0.0868684	0.279643	1.05185	0.0729335	0.206791
O75695	Protein XRP2	1	1.15105	0.202952	0.265315	1.19783	0.260426	0.412456	1.05177	0.0728219	0.470401
Q9UL25	Ras-related protein Rab-21	4	1.13965	0.188594	1	1.02339	0.0333513	0.45986	1.0508	0.0714883	0.574825
Q15257	Serine/threonine-protein phosphatase 2A activator	1	1.03656	0.0518102	0.470401	0.960429	-0.0582488	0.45986	1.05063	0.0712484	0.621003
O60499	Syntaxin-10	1	1.20275	0.266341	0.372858	0.899929	-0.152116	0.36191	1.0505	0.0710763	0.452388
P46782	40S ribosomal protein S5	2	1.12128	0.165141	0.234764	1.23364	0.302925	0.0938215	1.05001	0.0704022	0.248401
Q13740	CD166 antigen	3	0.821835	-0.283079	0.103114	0.837006	-0.25669	0.080264	1.04963	0.0698769	0.393546
Q9BXP5	Serrate RNA effector molecule homolog	4	1.13493	0.182599	0.414002	1.10884	0.149056	0.41434	1.04938	0.0695417	0.36191
P25398	40S ribosomal protein S12	2	0.903139	-0.14698	0.158256	0.904939	-0.144107	0.198986	1.04878	0.0687149	0.393546
Q15785	Mitochondrial import receptor subunit TOM34	1	0.81357	-0.297662	0.302346	0.617184	-0.696228	0.181321	1.04794	0.0675553	0.198986
O60264	SWI/SNF-related matrix-associated actin-dependent regulator of chromatin subfamily A member 5	4	1.06172	0.0864007	0.41434	1.27659	0.352299	0.0427837	1.04776	0.0673088	0.411852
O43318	Mitogen-activated protein kinase kinase kinase 7	1	1.13303	0.180182	0.352145	0.915327	-0.127641	0.393546	1.04757	0.0670532	0.343288
O00186	Syntaxin-binding protein 3	4	1.13892	0.187667	0.206791	1.19131	0.252545	0.224118	1.04749	0.0669421	0.411852
O43242	26S proteasome non-ATPase regulatory subunit 3	4	0.836449	-0.25765	0.135991	1.08957	0.123762	0.137485	1.0474	0.0668156	0.440965
P13693	Translationally-controlled tumor protein	2	0.925171	-0.112208	0.50391	0.955605	-0.065514	0.411852	1.0469	0.0661287	0.41434
Q9BS26	Endoplasmic reticulum resident protein 44	4	1.09488	0.13077	0.279643	1.16732	0.223197	0.0347217	1.04629	0.0652844	0.393546
P00338	L-lactate dehydrogenase A chain	6	0.835641	-0.259045	0.0674367	0.972511	-0.0402132	0.27463	1.04617	0.0651232	0.251955
Q96C23	Galactose mutarotase	3	1.02915	0.041447	0.2985	1.07529	0.104721	0.352145	1.046	0.0648874	0.543963
P30050	60S ribosomal protein L12	4	0.96449	-0.0521618	0.36191	0.876705	-0.189837	0.206228	1.04576	0.0645524	0.411852
Q96AE4	Far upstream element-binding protein 1	2	0.96688	-0.0485919	0.470401	0.942579	-0.0853148	0.552453	1.0453	0.0639148	0.617778
P09525	Annexin A4	6	0.945852	-0.0803132	0.27463	1.01433	0.0205328	0.327955	1.04493	0.0634081	0.206228
Q96KA5	Cleft lip and palate transmembrane protein 1-like protein	2	1.10596	0.145293	0.265315	1.1627	0.217476	0.198986	1.04485	0.0632977	0.529158
P36776	Lon protease homolog, mitochondrial	4	1.13414	0.181598	0.178323	1.13031	0.176717	0.262907	1.04458	0.0629263	0.331472
Q9NQG5	Regulation of nuclear pre-mRNA domain-containing protein 1B	1	0.638931	-0.646268	0.237385	0.816437	-0.292587	0.310501	1.04432	0.0625608	0.327955
P18085	ADP-ribosylation factor 4	3	0.996038	-0.00572724	0.440965	0.905135	-0.143795	0.250761	1.04404	0.0621822	0.397973
Q96RT1	Erbin	1	1.12318	0.167592	0.686576	0.767859	-0.381086	0.529158	1.04362	0.0615981	0.41434
Q15907	Ras-related protein Rab-11B	7	0.932592	-0.100682	0.198986	0.964383	-0.0523212	0.383216	1.04285	0.0605359	0.158256
P48047	ATP synthase subunit O, mitochondrial	5	0.927187	-0.109069	0.158256	0.942409	-0.0855748	0.190136	1.04279	0.0604423	0.383216
Q9NUQ9	CYFIP-related Rac1 interactor B	5	0.908439	-0.138539	0.0475339	0.876842	-0.189612	0.0213918	1.04268	0.0602988	0.440965
Q04760	Lactoylglutathione lyase	7	0.719402	-0.475129	0.302346	0.639829	-0.644242	0.0469108	1.04266	0.0602686	0.327955
O60506	Heterogeneous nuclear ribonucleoprotein Q	8	0.951164	-0.0722338	0.491933	0.98087	-0.0278664	0.494223	1.04197	0.0593111	0.50391
Q14790	Caspase-8	1	1.17109	0.227858	0.190136	1.09896	0.136145	0.206228	1.04152	0.0586868	0.310501
Q9H3N1	Thioredoxin-related transmembrane protein 1	2	1.02841	0.0404196	0.574825	1.03082	0.0437881	0.983866	1.04148	0.0586289	1
Q16555	Dihydropyrimidinase-related protein 2	15	0.973201	-0.0391907	0.411852	0.937953	-0.092412	0.397973	1.0412	0.0582502	0.27463
P47985	Cytochrome b-c1 complex subunit Rieske, mitochondrial	2	1.12903	0.175084	0.397973	1.11784	0.160709	0.279643	1.04118	0.0582155	0.494223
P14317	Hematopoietic lineage cell-specific protein	7	0.911478	-0.13372	0.0633785	0.966381	-0.0493355	0.198986	1.04106	0.058053	0.223715
Q92734	Protein TFG	1	0.943051	-0.0845928	0.190136	0.939907	-0.0894098	0.234764	1.04055	0.0573512	0.411852
Q9NR30	Nucleolar RNA helicase 2	8	1.00748	0.010748	0.452388	0.945983	-0.0801144	0.755866	1.03955	0.0559656	0.440965
Q9UHD8	Septin-9	4	0.919704	-0.120758	0.44775	0.971658	-0.0414789	0.440965	1.0393	0.0556082	0.331472
Q99877	Histone H2B type 1-N	5	0.93346	-0.0993398	0.223715	1.00577	0.00830549	0.470401	1.03894	0.055115	0.397973
P62913	60S ribosomal protein L11	2	1.0631	0.0882814	1	1.07868	0.109263	0.755866	1.03871	0.0547865	0.45986
Q15029	116 kDa U5 small nuclear ribonucleoprotein component	3	0.960477	-0.0581771	0.426246	1.05177	0.0728227	0.457717	1.03865	0.0547069	0.452388
P27707	Deoxycytidine kinase	1	1.08167	0.113265	1	1.12378	0.168362	0.574825	1.03834	0.0542825	0.904776
Q9ULH1	Arf-GAP with SH3 domain, ANK repeat and PH domain-containing protein 1	1	1.12274	0.16702	0.0639898	1.05373	0.0755086	0.27463	1.03822	0.0541166	0.310501
Q92930	Ras-related protein Rab-8B	2	1.29328	0.371033	0.153469	1.232	0.301007	0.160528	1.0381	0.0539523	0.45986
P55010	Eukaryotic translation initiation factor 5	2	0.870127	-0.200702	0.0767345	0.776168	-0.36556	0.026227	1.03767	0.0533534	0.327955
O95758	Polypyrimidine tract-binding protein 3	1	0.928438	-0.107122	0.36191	1.18321	0.242702	0.501521	1.03694	0.0523305	0.440965
P98179	RNA-binding protein 3	3	0.824421	-0.278546	0.140858	0.647574	-0.626882	0.0173609	1.03658	0.0518247	0.327955
Q96A72	Protein mago nashi homolog 2	2	1.03697	0.0523698	1	1.01904	0.027206	0.603184	1.03599	0.0510162	0.828679
P61604	10 kDa heat shock protein, mitochondrial	3	0.85269	-0.229908	0.0388376	0.927514	-0.108559	0.198986	1.0356	0.0504708	0.355205
Q12931	Heat shock protein 75 kDa, mitochondrial	4	1.12484	0.169724	0.206228	1.12071	0.164412	0.262907	1.03505	0.0496994	0.426246
P28070	Proteasome subunit beta type-4	1	1.18745	0.247862	0.41434	1.25882	0.332067	0.306938	1.03499	0.0496119	0.440965
P22392	Nucleoside diphosphate kinase B	3	0.955015	-0.0664054	0.44775	0.956589	-0.0640282	0.310501	1.03475	0.0492862	0.470401
O14818	Proteasome subunit alpha type-7	3	0.912403	-0.132256	0.131453	0.930157	-0.104454	0.176073	1.03449	0.0489164	0.36191
P04632	Calpain small subunit 1	2	0.921474	-0.117984	0.397973	0.971701	-0.0414151	0.41434	1.03433	0.0486956	0.411852
Q9BQE3	Tubulin alpha-1C chain	1	0.908133	-0.139024	0.45986	0.399922	-1.32221	0.112059	1.03394	0.0481489	0.383216
P23141	Liver carboxylesterase 1	8	1.05841	0.0818992	0.377933	1.2901	0.367488	0.0938215	1.03305	0.0469131	0.440965
P62249	40S ribosomal protein S16	6	0.98683	-0.0191264	0.411852	1.04374	0.0617674	0.474769	1.03266	0.0463718	0.2985
O15294	UDP-N-acetylglucosamine--peptide N-acetylglucosaminyltransferase 110 kDa subunit	2	1.19492	0.256909	0.412456	1.06435	0.0899778	0.574825	1.03261	0.0462984	0.5
P54687	Branched-chain-amino-acid aminotransferase, cytosolic	1	1.0284	0.0404085	0.414002	0.894375	-0.161048	0.343288	1.03235	0.0459383	0.411852
P52597	Heterogeneous nuclear ribonucleoprotein F	3	0.919341	-0.121328	0.279643	0.859952	-0.217672	0.153469	1.03224	0.0457745	0.27463
Q96G03	Phosphoglucomutase-2	5	0.911814	-0.133189	0.457717	1.01287	0.0184547	0.529158	1.03219	0.0457119	0.574825
P16930	Fumarylacetoacetase	1	0.93687	-0.0940796	0.686576	0.972783	-0.0398095	0.440965	1.03186	0.0452542	0.45986
P29692	Elongation factor 1-delta	5	0.818753	-0.288499	0.0143211	0.882127	-0.180942	0.135991	1.03185	0.0452275	0.5
P48735	Isocitrate dehydrogenase [NADP], mitochondrial	10	1.06043	0.0846454	0.532808	1.12897	0.17501	0.306938	1.03167	0.0449812	0.470401
P04406	Glyceraldehyde-3-phosphate dehydrogenase	11	0.8991	-0.153447	0.223875	0.871427	-0.198547	0.137485	1.03122	0.0443541	0.27463
P05023	Sodium/potassium-transporting ATPase subunit alpha-1	11	0.947526	-0.0777632	0.564482	1.03166	0.0449737	0.823704	1.03092	0.0439321	0.661448
Q16186	Proteasomal ubiquitin receptor ADRM1	1	1.06822	0.0952105	0.574825	0.952375	-0.0703987	0.45986	1.03077	0.0437196	0.828679
P48426	Phosphatidylinositol 5-phosphate 4-kinase type-2 alpha	1	0.843119	-0.246192	0.2985	1.04174	0.0589907	0.41434	1.03051	0.0433546	0.393546
P22314	Ubiquitin-like modifier-activating enzyme 1	13	0.994556	-0.00787515	0.457717	1.00916	0.0131479	0.426246	1.03033	0.0431042	0.532808
P46776	60S ribosomal protein L27a	1	0.967587	-0.047537	0.343288	0.95118	-0.0722101	0.310187	1.03022	0.0429581	0.36191
Q96FN4	Copine-2	3	0.877715	-0.188175	0.112059	1.0416	0.0587957	0.470401	1.02933	0.0416997	0.564482
P09211	Glutathione S-transferase P	5	0.84884	-0.236435	0.176073	0.841538	-0.248899	0.181321	1.02921	0.0415385	0.1791
Q6ZS81	WD repeat- and FYVE domain-containing protein 4	10	1.06885	0.0960652	0.501521	1.0417	0.0589454	0.543963	1.02909	0.0413699	0.334348
P78371	T-complex protein 1 subunit beta	13	0.862123	-0.214034	0.118692	0.849915	-0.23461	0.0319949	1.02893	0.0411435	0.440965
O75592	E3 ubiquitin-protein ligase MYCBP2	1	1.02179	0.0311013	0.621003	1.09019	0.124581	1	1.02876	0.0409107	0.426246
Q9BUH6	Protein PAXX	1	0.936404	-0.0947967	0.327955	0.813922	-0.297038	0.237385	1.02846	0.0404909	0.302346
O96005	Cleft lip and palate transmembrane protein 1	3	1.22296	0.290377	0.377933	1.2707	0.345624	0.271981	1.02845	0.0404679	0.411852
Q96D71	RalBP1-associated Eps domain-containing protein 1	2	0.925217	-0.112137	0.334348	1.01093	0.0156766	0.617778	1.02833	0.0403029	0.529158
Q6P1N9	Putative deoxyribonuclease TATDN1	2	0.855634	-0.224934	0.343288	0.809857	-0.304262	0.271981	1.02791	0.0397075	0.331472
P61086	Ubiquitin-conjugating enzyme E2 K	2	0.885178	-0.175961	0.153469	0.9203	-0.119824	0.310501	1.0276	0.0392821	0.355205
P55209	Nucleosome assembly protein 1-like 1	4	0.588066	-0.765951	0.206228	0.845144	-0.24273	0.383216	1.02731	0.0388724	0.223715
Q13459	Unconventional myosin-IXb	2	0.841036	-0.249761	0.181321	1.05182	0.072886	0.494223	1.02718	0.0386867	0.617778
O15027	Protein transport protein Sec16A	2	1.14879	0.200111	1	1.07211	0.100452	1	1.0271	0.0385818	0.617778
O75340	Programmed cell death protein 6	1	0.978513	-0.0313377	1	0.981659	-0.0267065	1	1.02706	0.0385163	0.766433
Q15629	Translocating chain-associated membrane protein 1	1	1.23956	0.309831	0.103114	1.37359	0.457947	0.080264	1.02597	0.0369829	0.440965
Q15404	Ras suppressor protein 1	3	1.0306	0.0434775	0.529158	1.06294	0.0880594	0.795946	1.02551	0.0363446	0.617778
P51398	28S ribosomal protein S29, mitochondrial	1	0.858574	-0.219986	0.620374	0.931628	-0.102174	0.372858	1.02546	0.036275	0.411852
P40429	60S ribosomal protein L13a	2	1.15514	0.208072	0.543963	1.12515	0.170116	0.271981	1.02537	0.0361378	0.331472
Q9Y5Y2	Cytosolic Fe-S cluster assembly factor NUBP2	1	1.08665	0.119891	0.559287	0.972157	-0.0407382	0.355205	1.02506	0.035704	0.426246
Q01813	ATP-dependent 6-phosphofructokinase, platelet type	7	0.950416	-0.0733693	0.41434	0.895572	-0.159118	0.50391	1.02442	0.0348082	0.426246
P10155	60 kDa SS-A/Ro ribonucleoprotein	2	1.06643	0.0927877	0.383216	1.10861	0.148754	0.206228	1.02418	0.0344686	0.331472
P50552	Vasodilator-stimulated phosphoprotein	8	0.985342	-0.0213031	0.71041	1.04423	0.0624349	0.574825	1.02409	0.0343364	0.470401
Q9Y376	Calcium-binding protein 39	4	0.905411	-0.143355	0.452388	0.853198	-0.229048	0.262907	1.02355	0.0335802	0.440965
Q9BQG0	Myb-binding protein 1A	1	1.19389	0.255671	0.377933	1.25786	0.330977	0.271981	1.0234	0.03337	0.411852
Q16740	ATP-dependent Clp protease proteolytic subunit, mitochondrial	1	0.804846	-0.313216	0.181321	0.865575	-0.208269	0.223875	1.0233	0.0332322	0.331472
P55036	26S proteasome non-ATPase regulatory subunit 4	2	0.947222	-0.0782249	0.621003	0.977792	-0.0323998	0.494223	1.02304	0.0328575	0.440965
Q5JTH9	RRP12-like protein	1	1.13783	0.186289	0.474769	1.09562	0.131751	0.41434	1.0224	0.0319641	0.470401
Q9UDW1	Cytochrome b-c1 complex subunit 9	1	0.802256	-0.317865	0.334348	1.00319	0.00459356	0.383216	1.02226	0.0317573	0.377933
Q8TE77	Protein phosphatase Slingshot homolog 3	1	0.876689	-0.189863	0.411852	0.692584	-0.529938	0.559287	1.02223	0.0317147	0.36191
Q969T9	WW domain-binding protein 2	3	0.959144	-0.0601805	0.343288	0.888837	-0.17001	0.160528	1.02174	0.0310349	0.383216
P24539	ATP synthase F(0) complex subunit B1, mitochondrial	4	0.893282	-0.162813	0.0449578	0.868115	-0.204043	0.052454	1.02129	0.0303947	0.470401
Q16881	Thioredoxin reductase 1, cytoplasmic	5	1.0104	0.0149256	0.310501	0.825643	-0.27641	0.0633785	1.02107	0.0300877	0.27463
Q96L58	Beta-1,3-galactosyltransferase 6	1	0.99238	-0.0110358	0.45986	8.59887	3.10415	0.44775	1.02107	0.0300816	0.440965
Q99436	Proteasome subunit beta type-7	1	0.93246	-0.100887	0.904776	1.08079	0.112081	0.617778	1.02105	0.0300581	0.5
Q7Z3E5	LisH domain-containing protein ARMC9	2	0.92245	-0.116458	1	0.940962	-0.0877921	0.491933	1.01986	0.0283779	0.470401
P37235	Hippocalcin-like protein 1	4	0.80786	-0.307823	0.112059	0.879535	-0.185187	0.27463	1.01982	0.0283108	0.327955
Q5JTV8	Torsin-1A-interacting protein 1	7	1.03243	0.0460449	0.343288	1.10526	0.144383	0.052454	1.01964	0.0280624	0.393546
Q15366	Poly(rC)-binding protein 2	3	0.905948	-0.142499	0.135991	0.885973	-0.174665	0.137485	1.01954	0.0279134	0.393546
P23919	Thymidylate kinase	1	0.844758	-0.24339	0.206228	0.921857	-0.117386	0.279643	1.01898	0.0271194	0.331472
Q9NVS9	Pyridoxine-5'-phosphate oxidase	1	0.682431	-0.551245	0.310501	0.727415	-0.45915	0.265315	1.01882	0.0269028	0.393546
P47756	F-actin-capping protein subunit beta	4	0.90953	-0.136806	0.0633785	0.889391	-0.169111	0.0427837	1.01846	0.0263949	0.440965
P40939	Trifunctional enzyme subunit alpha, mitochondrial	12	0.981468	-0.0269873	0.5	1.00172	0.00248525	0.705602	1.01785	0.0255281	1
P26440	Isovaleryl-CoA dehydrogenase, mitochondrial	1	1.22626	0.29427	0.198986	1.4055	0.491078	0.0427837	1.01774	0.0253698	0.383216
P62906	60S ribosomal protein L10a	2	1.06668	0.0931285	0.343288	0.953866	-0.0681411	0.44775	1.01754	0.0250925	0.5
Q93008	Probable ubiquitin carboxyl-terminal hydrolase FAF-X	4	1.09392	0.129504	0.265315	1.148	0.199122	0.198986	1.0174	0.0248894	0.529158
P62888	60S ribosomal protein L30	3	1.0161	0.0230371	0.27463	1.09264	0.127817	0.190136	1.01733	0.0247846	0.334348
P13639	Elongation factor 2	14	0.986569	-0.0195085	0.45986	0.912562	-0.132006	0.0213918	1.0172	0.0246094	0.470401
P57088	Transmembrane protein 33	2	1.10304	0.14149	0.153469	1.14367	0.193668	0.052454	1.01706	0.0244057	0.27463
Q8IX12	Cell division cycle and apoptosis regulator protein 1	1	1.13223	0.179166	0.41434	1.15652	0.209793	0.352145	1.01706	0.0243986	0.331472
P01111	GTPase NRas	2	1.01999	0.0285496	0.75	1.00677	0.00973738	0.6	1.01675	0.0239651	1
O15523	ATP-dependent RNA helicase DDX3Y	1	1.03195	0.045371	0.661448	1.03283	0.046604	1	1.01637	0.0234201	0.564482
Q9Y3Z3	Deoxynucleoside triphosphate triphosphohydrolase SAMHD1	8	1.04894	0.0689371	0.372858	1.10911	0.149402	0.262907	1.01576	0.0225594	0.355205
P54709	Sodium/potassium-transporting ATPase subunit beta-3	2	0.855954	-0.224394	0.0319949	0.905576	-0.143093	0.248401	1.0152	0.0217637	0.440965
P30043	Flavin reductase (NADPH)	1	0.861586	-0.214934	0.223875	0.793718	-0.333302	0.102313	1.01507	0.0215837	0.223715
P19878	Neutrophil cytosol factor 2	1	1.36907	0.453199	0.0950678	0.960864	-0.0575957	0.302346	1.01474	0.0211121	0.383216
Q9P0I2	ER membrane protein complex subunit 3	1	1.14029	0.189402	0.44775	1.25313	0.325535	0.795946	1.01442	0.0206622	0.452388
O60763	General vesicular transport factor p115	12	1.01839	0.0262963	0.343288	1.10214	0.140313	0.356647	1.01417	0.0203027	0.426246
Q15005	Signal peptidase complex subunit 2	1	1.07776	0.108034	0.452388	1.12305	0.167427	0.50391	1.01394	0.0199765	0.45986
Q14157	Ubiquitin-associated protein 2-like	6	0.844736	-0.243427	0.271981	0.983583	-0.0238807	0.411852	1.01392	0.0199456	0.426246
Q13867	Bleomycin hydrolase	1	0.985454	-0.0211399	0.426246	0.968435	-0.0462731	0.50391	1.01367	0.0195871	0.491933
Q8IWX8	Calcium homeostasis endoplasmic reticulum protein	1	0.992864	-0.0103319	0.5	0.951829	-0.0712258	0.755866	1.01366	0.0195672	0.705602
O95782	AP-2 complex subunit alpha-1	5	0.668627	-0.580727	0.5	1.11768	0.160504	0.306938	1.01365	0.0195588	0.491933
Q7L2H7	Eukaryotic translation initiation factor 3 subunit M	1	0.99321	-0.00982987	1	0.939783	-0.0895998	0.470401	1.01363	0.0195359	0.766433
Q9HC38	Glyoxalase domain-containing protein 4	1	0.92442	-0.113379	0.452388	0.939891	-0.0894352	0.372858	1.01327	0.019025	0.36191
Q15149	Plectin	11	1.00424	0.00610882	0.661448	0.983972	-0.0233105	0.564482	1.01321	0.0189397	0.603184
P51991	Heterogeneous nuclear ribonucleoprotein A3	5	0.85156	-0.231821	0.167174	0.775222	-0.367319	0.0469108	1.01313	0.0188189	0.1791
P60842	Eukaryotic initiation factor 4A-I	4	1.03613	0.0512021	0.705602	0.939241	-0.0904335	0.457717	1.01293	0.0185337	0.564482
Q12965	Unconventional myosin-Ie	8	1.05796	0.0812855	1	1.04136	0.058475	0.621003	1.01285	0.0184163	0.45986
P04424	Argininosuccinate lyase	2	1.10595	0.145285	0.983866	1.01314	0.0188278	0.5	1.0126	0.0180678	0.661448
Q8NEW0	Zinc transporter 7	1	1.14112	0.190448	0.327955	1.23817	0.308208	0.153469	1.01256	0.0180075	0.331472
Q9Y3D6	Mitochondrial fission 1 protein	1	1.00065	0.000940497	0.440965	0.966354	-0.049377	0.983866	1.01244	0.0178417	0.574825
O75165	DnaJ homolog subfamily C member 13	4	1.10051	0.138178	0.310501	1.17758	0.23582	0.271981	1.01233	0.017674	0.355205
Q92499	ATP-dependent RNA helicase DDX1	5	1.04115	0.0581748	1	1.07652	0.106376	0.529158	1.01209	0.0173308	0.470401
Q5GLZ8	Probable E3 ubiquitin-protein ligase HERC4	1	0.949819	-0.0742749	0.491933	1.06043	0.0846436	0.414002	1.01198	0.0171853	0.426246
P62937	Peptidyl-prolyl cis-trans isomerase A	8	0.856361	-0.223709	0.0633785	0.786792	-0.345946	0.0143211	1.01195	0.0171442	0.470401
Q13347	Eukaryotic translation initiation factor 3 subunit I	4	1.10319	0.141675	0.135991	1.113	0.154457	0.153469	1.01108	0.015898	0.45986
P20290	Transcription factor BTF3	3	0.880985	-0.182811	0.223875	0.716946	-0.480064	0.178323	1.01046	0.015011	0.36191
P10809	60 kDa heat shock protein, mitochondrial	13	0.891409	-0.16584	0.0388376	0.979161	-0.0303825	0.248401	1.01038	0.0149028	0.355205
P61026	Ras-related protein Rab-10	2	1.08009	0.111158	0.383216	0.949544	-0.0746937	0.621003	1.01021	0.0146615	0.426246
Q8WVY7	Ubiquitin-like domain-containing CTD phosphatase 1	2	0.891843	-0.165138	0.564482	1.05126	0.0721241	0.603184	1.00975	0.0140003	0.661448
O00329	Phosphatidylinositol 4,5-bisphosphate 3-kinase catalytic subunit delta isoform	1	1.17381	0.231203	0.134873	1.12568	0.170796	0.234764	1.00928	0.0133211	0.470401
P04075	Fructose-bisphosphate aldolase A	13	0.885411	-0.17558	0.411852	0.771032	-0.375137	0.131453	1.00918	0.0131824	0.393546
Q9Y5B9	FACT complex subunit SPT16	6	1.18086	0.239834	0.686576	1.10818	0.14819	0.491933	1.00879	0.0126236	0.45986
Q5T4S7	E3 ubiquitin-protein ligase UBR4	2	1.10113	0.138986	0.452388	1.22004	0.286933	0.262907	1.00873	0.0125382	0.393546
P07858	Cathepsin B	4	1.14917	0.200595	0.559287	1.10986	0.150381	0.704291	1.00848	0.0121862	0.45986
P16401	Histone H1.5	5	0.912003	-0.132889	0.559287	0.995734	-0.00616712	0.470401	1.00838	0.012045	0.564482
P00558	Phosphoglycerate kinase 1	13	0.921127	-0.118527	0.331472	0.882227	-0.180778	0.0563833	1.00819	0.0117608	0.276226
Q9BTV4	Transmembrane protein 43	4	1.01742	0.0249097	0.532808	1.0861	0.119158	0.2985	1.00768	0.0110306	0.470401
Q86V81	THO complex subunit 4	1	0.862736	-0.213009	1	0.95127	-0.0720726	0.552453	1.00758	0.0109008	0.828679
P62857	40S ribosomal protein S28	1	0.816324	-0.292787	0.158256	0.835552	-0.259199	0.135991	1.00743	0.0106866	0.426246
Q13428	Treacle protein	1	1.24051	0.310937	1	1.24624	0.317577	0.686576	1.00732	0.010528	0.6
O60313	Dynamin-like 120 kDa protein, mitochondrial	2	0.899963	-0.152063	0.501521	1.05288	0.0743449	0.377933	1.00683	0.00982362	0.383216
O00267	Transcription elongation factor SPT5	1	0.913085	-0.131179	1	1.00581	0.00836258	0.494223	1.00663	0.00952889	0.617778
P46781	40S ribosomal protein S9	6	1.01408	0.0201711	0.705602	1.14876	0.200072	0.474769	1.0066	0.00949367	0.5
P25787	Proteasome subunit alpha type-2	3	0.933356	-0.0995008	0.334348	1.03812	0.0539746	0.279643	1.00628	0.0090277	0.355205
Q9UHD2	Serine/threonine-protein kinase TBK1	1	0.866838	-0.206166	0.440965	1.33119	0.412713	0.895501	1.00614	0.00883408	0.552453
P61009	Signal peptidase complex subunit 3	2	0.854589	-0.226697	0.271981	0.924645	-0.113029	0.36191	1.00537	0.00772983	0.355205
P02768	Albumin	4	0.674699	-0.567684	0.206791	1.57841	0.658476	0.452388	1.00505	0.0072662	0.440965
Q9GZS3	WD repeat-containing protein 61	2	0.996645	-0.00484815	0.470401	0.848686	-0.236697	0.271981	1.00505	0.00726244	0.36191
P23469	Receptor-type tyrosine-protein phosphatase epsilon	2	1.0061	0.00877075	0.470401	1.08767	0.121241	0.112059	1.00476	0.00685399	0.426246
Q9Y678	Coatomer subunit gamma-1	4	1.00956	0.0137291	0.470401	1.07695	0.106945	0.181321	1.00475	0.00683313	0.532808
Q7Z2W9	39S ribosomal protein L21, mitochondrial	1	0.943665	-0.0836526	0.412456	1.00229	0.00330287	0.617778	1.00422	0.00607976	0.470401
Q9NUJ1	Mycophenolic acid acyl-glucuronide esterase, mitochondrial	2	0.893657	-0.162207	0.2985	0.983758	-0.0236242	0.529158	1.00403	0.00580695	0.574825
Q96HC4	PDZ and LIM domain protein 5	3	1.11814	0.161103	0.331472	0.86894	-0.202672	0.237385	1.004	0.005763	0.470401
Q9NZL9	Methionine adenosyltransferase 2 subunit beta	4	0.919419	-0.121205	0.0563833	0.917786	-0.12377	0.0560294	1.00394	0.00567718	0.45986
P22626	Heterogeneous nuclear ribonucleoproteins A2/B1	11	0.947597	-0.0776543	1	0.944199	-0.0828378	0.603184	1.00381	0.00547987	0.470401
Q9Y5S9	RNA-binding protein 8A	2	0.870204	-0.200574	0.052454	0.869059	-0.202474	0.026227	1.0038	0.00547358	0.6
P55145	Mesencephalic astrocyte-derived neurotrophic factor	2	0.961515	-0.056619	0.45986	0.951977	-0.0710016	0.755866	1.00375	0.00540227	0.470401
P14868	Aspartate--tRNA ligase, cytoplasmic	4	1.05131	0.0721931	0.41434	1.09672	0.133192	0.621003	1.00362	0.00521027	0.494223
P49720	Proteasome subunit beta type-3	4	0.950383	-0.0734196	0.250761	0.777129	-0.363773	0.0639898	1.00352	0.00506629	0.383216
P61201	COP9 signalosome complex subunit 2	2	0.806787	-0.30974	0.153469	0.969708	-0.0443779	0.279643	1.00338	0.0048647	0.440965
Q9NVT9	Armadillo repeat-containing protein 1	1	0.342815	-1.5445	0.224118	0.977279	-0.0331575	0.491933	1.00317	0.00457158	0.440965
P50213	Isocitrate dehydrogenase [NAD] subunit alpha, mitochondrial	2	0.965929	-0.0500109	0.44775	0.927478	-0.108615	0.543963	1.00259	0.00372812	0.41434
P82979	SAP domain-containing ribonucleoprotein	4	0.876011	-0.190979	0.0388376	0.858846	-0.219529	0.0347217	1.00252	0.00363024	0.45986
Q9P015	39S ribosomal protein L15, mitochondrial	1	1.10086	0.138632	0.603184	0.987337	-0.0183855	0.661448	1.00244	0.0035147	0.564482
Q8WU79	Stromal membrane-associated protein 2	2	0.988045	-0.0173514	0.331472	0.910294	-0.135596	0.131453	1.00229	0.00329628	0.411852
Q9UIJ7	GTP:AMP phosphotransferase AK3, mitochondrial	2	0.917531	-0.124171	0.206791	0.741338	-0.431797	0.0347217	1.00219	0.00316072	0.302346
P55884	Eukaryotic translation initiation factor 3 subunit B	6	0.969098	-0.0452858	1	0.986045	-0.0202742	0.71041	1.00197	0.00284502	1
P47914	60S ribosomal protein L29	1	0.891066	-0.166396	0.372858	1.06054	0.084803	0.532808	1.00188	0.00270844	0.494223
Q9NX63	MICOS complex subunit MIC19	3	0.922972	-0.115641	0.310187	0.951834	-0.0712177	0.426246	1.00177	0.00255044	0.440965
O96000	NADH dehydrogenase [ubiquinone] 1 beta subcomplex subunit 10	2	0.848165	-0.237583	0.310501	0.870379	-0.200284	0.372858	1.00107	0.00154615	0.494223
P08575	Receptor-type tyrosine-protein phosphatase C	11	1.06027	0.08443	0.176073	1.12634	0.171646	0.011332	1.00041	0.000591011	0.355205
Q07955	Serine/arginine-rich splicing factor 1	8	0.86859	-0.203252	0.0213299	0.862044	-0.214167	0.0427837	1.00005	6.5622e-05	0.5
Q8WZA9	Immunity-related GTPase family Q protein	1	0.957819	-0.0621744	0.426246	0.869076	-0.202447	0.352145	0.99986	-0.000202336	0.470401
P27695	DNA-(apurinic or apyrimidinic site) endonuclease	4	1.02664	0.0379334	0.494223	1.03355	0.0476021	0.904776	0.999803	-0.000284897	0.440965
Q92688	Acidic leucine-rich nuclear phosphoprotein 32 family member B	1	0.846788	-0.239927	0.310187	0.879725	-0.184876	0.356647	0.999729	-0.000390897	0.393546
Q9Y230	RuvB-like 2	3	0.996051	-0.00570917	0.574825	1.0786	0.109164	0.206791	0.999281	-0.00103805	0.470401
P33176	Kinesin-1 heavy chain	9	1.01168	0.0167601	0.411852	1.04624	0.0652092	0.755866	0.998412	-0.00229297	0.45986
Q52LJ0	Protein FAM98B	1	0.876572	-0.190055	0.131453	0.913677	-0.130243	0.198986	0.998204	-0.00259326	0.440965
Q92878	DNA repair protein RAD50	1	0.813276	-0.298183	0.234764	0.971164	-0.0422127	0.529158	0.998057	-0.0028058	0.661448
P12270	Nucleoprotein TPR	3	0.952341	-0.0704499	0.414002	1.03392	0.0481307	0.41434	0.998049	-0.00281712	0.355205
Q86WV6	Stimulator of interferon genes protein	1	1.01952	0.0278845	0.470401	1.13891	0.187648	0.271981	0.997723	-0.00328934	0.494223
P23396	40S ribosomal protein S3	10	0.905139	-0.143788	0.0674367	0.949653	-0.0745275	0.118692	0.997709	-0.00330945	0.327955
P27635	60S ribosomal protein L10	4	0.744583	-0.425496	0.158256	0.680443	-0.555454	0.0347217	0.997666	-0.00337105	0.411852
Q09028	Histone-binding protein RBBP4	3	0.923064	-0.115497	0.755866	0.959554	-0.0595639	0.440965	0.997376	-0.00379108	0.452388
P26641	Elongation factor 1-gamma	10	0.990361	-0.0139731	0.983866	1.00775	0.0111447	0.574825	0.997354	-0.00382226	0.440965
Q92598	Heat shock protein 105 kDa	5	0.925059	-0.112382	0.310187	0.934271	-0.0980872	0.223875	0.997163	-0.00409883	0.494223
P53992	Protein transport protein Sec24C	4	1.10494	0.143967	0.355205	0.783773	-0.351492	0.178323	0.997126	-0.00415203	0.331472
P51812	Ribosomal protein S6 kinase alpha-3	4	0.946985	-0.0785864	1	1.00998	0.01433	0.5	0.996703	-0.00476487	0.661448
Q06124	Tyrosine-protein phosphatase non-receptor type 11	1	0.997105	-0.00418325	0.617778	1.04113	0.0581547	0.71041	0.996691	-0.00478164	0.529158
Q99798	Aconitate hydratase, mitochondrial	10	0.985892	-0.020498	0.452388	1.09364	0.129142	0.237385	0.996434	-0.00515406	0.5
Q15185	Prostaglandin E synthase 3	3	0.962064	-0.0557948	0.5	0.863711	-0.21138	0.983866	0.996199	-0.00549476	0.661448
Q9UBQ7	Glyoxylate reductase/hydroxypyruvate reductase	3	0.917463	-0.124279	0.190136	1.0099	0.0142172	0.532808	0.996188	-0.00551004	0.440965
P21283	V-type proton ATPase subunit C 1	3	0.954351	-0.0674085	0.50391	0.964442	-0.0522338	0.41434	0.995968	-0.00582888	0.426246
Q14152	Eukaryotic translation initiation factor 3 subunit A	6	0.884134	-0.177663	0.112059	0.912309	-0.132406	0.135991	0.995957	-0.00584469	0.393546
P17987	T-complex protein 1 subunit alpha	9	0.921079	-0.118603	0.559287	0.949859	-0.0742151	0.440965	0.995831	-0.00602741	0.343288
O43760	Synaptogyrin-2	1	0.958651	-0.0609228	0.574825	1.21513	0.281109	0.102313	0.995703	-0.00621251	0.529158
Q9UHV9	Prefoldin subunit 2	2	0.798431	-0.32476	0.223875	0.684957	-0.545914	0.153469	0.995367	-0.00669944	0.331472
Q9BVM4	Gamma-glutamylaminecyclotransferase	1	0.680801	-0.554695	0.080264	0.826785	-0.274416	0.301592	0.995346	-0.00673036	0.302346
Q92945	Far upstream element-binding protein 2	13	0.925918	-0.111044	0.474769	0.991513	-0.0122965	0.574825	0.995344	-0.00673294	0.470401
P61006	Ras-related protein Rab-8A	3	1.0156	0.0223373	0.501521	1.00291	0.00419742	0.5	0.995106	-0.0070778	0.532808
P40763	Signal transducer and activator of transcription 3	4	1.12756	0.173203	0.50391	1.17756	0.235804	1	0.99471	-0.00765192	0.5
P14550	Aldo-keto reductase family 1 member A1	3	0.97103	-0.042412	0.44775	0.97059	-0.0430664	0.310501	0.994681	-0.00769466	0.470401
Q9P2R7	Succinate--CoA ligase [ADP-forming] subunit beta, mitochondrial	1	1.05866	0.0822392	0.895501	1.08759	0.121133	0.501521	0.994096	-0.00854262	0.426246
P62244	40S ribosomal protein S15a	2	0.818141	-0.289579	0.118882	0.712293	-0.489458	0.011332	0.99388	-0.00885619	0.383216
P49902	Cytosolic purine 5'-nucleotidase	1	1.29841	0.376742	0.0388376	1.04111	0.0581259	0.426246	0.993729	-0.00907547	0.411852
P59998	Actin-related protein 2/3 complex subunit 4	2	0.958058	-0.0618144	0.704291	1.00821	0.0117937	0.411852	0.993645	-0.00919688	0.50391
P42766	60S ribosomal protein L35	1	1.29647	0.374583	0.412456	1.36356	0.447373	0.206228	0.993185	-0.00986519	0.45986
P42126	Enoyl-CoA delta isomerase 1, mitochondrial	2	0.919835	-0.120554	0.206791	1.06592	0.0921043	0.155093	0.993164	-0.00989543	0.383216
P62495	Eukaryotic peptide chain release factor subunit 1	3	1.00872	0.0125269	0.564482	0.997174	-0.00408285	0.470401	0.993014	-0.0101139	1
P05107	Integrin beta-2	15	1.05237	0.0736482	0.343288	1.10799	0.14795	0.306938	0.992833	-0.010377	0.5
P51606	N-acylglucosamine 2-epimerase	1	0.947395	-0.0779615	0.411852	0.768594	-0.379707	0.452388	0.992811	-0.010409	0.552453
P29350	Tyrosine-protein phosphatase non-receptor type 6	4	0.999083	-0.0013232	1	0.992312	-0.0111342	0.881931	0.992719	-0.0105425	1
P60228	Eukaryotic translation initiation factor 3 subunit E	2	0.996941	-0.00441975	0.532808	0.955592	-0.065534	0.895501	0.992704	-0.010565	0.426246
O75190	DnaJ homolog subfamily B member 6	2	1.13529	0.183062	0.603184	1.00658	0.0094609	0.574825	0.992679	-0.0106003	0.494223
P07954	Fumarate hydratase, mitochondrial	5	0.898032	-0.15516	0.0876355	0.895044	-0.15997	0.0891617	0.992574	-0.0107537	0.45986
Q9NUU7	ATP-dependent RNA helicase DDX19A	2	0.89254	-0.16401	0.153469	1.03787	0.0536189	0.470401	0.992497	-0.0108658	0.494223
P61978	Heterogeneous nuclear ribonucleoprotein K	12	0.942263	-0.0857988	0.131453	0.97195	-0.0410461	0.331472	0.992231	-0.0112515	0.411852
Q9UBC2	Epidermal growth factor receptor substrate 15-like 1	2	0.724892	-0.464161	0.704291	0.873714	-0.194766	0.457717	0.991992	-0.0115989	0.440965
P67812	Signal peptidase complex catalytic subunit SEC11A	2	1.03518	0.0498799	0.532808	1.03455	0.0489994	0.686576	0.991501	-0.012314	0.411852
P26038	Moesin	14	0.969057	-0.0453459	0.426246	0.923823	-0.114312	0.352145	0.991201	-0.0127509	0.470401
O94979	Protein transport protein Sec31A	2	1.01657	0.0237155	0.41434	1.08493	0.117601	0.501521	0.991131	-0.0128518	0.470401
P62316	Small nuclear ribonucleoprotein Sm D2	2	0.84592	-0.241407	0.178323	0.984262	-0.0228856	0.45986	0.991098	-0.0128998	0.470401
O60664	Perilipin-3	9	0.773923	-0.369738	0.0639898	0.820254	-0.285858	0.0469108	0.991078	-0.0129298	0.45986
Q9Y316	Protein MEMO1	1	0.707041	-0.500135	0.0427837	0.834373	-0.261236	0.206791	0.990943	-0.0131267	0.27463
P55084	Trifunctional enzyme subunit beta, mitochondrial	8	1.04208	0.0594659	0.470401	1.09629	0.132634	0.310187	0.990651	-0.0135518	0.27463
P62847	40S ribosomal protein S24	2	0.956712	-0.0638436	0.377933	0.802624	-0.317203	0.352145	0.990391	-0.0139305	0.355205
P22234	Multifunctional protein ADE2	5	0.935171	-0.0966981	0.118882	0.932958	-0.100116	0.118692	0.989972	-0.0145406	0.45986
P31040	Succinate dehydrogenase [ubiquinone] flavoprotein subunit, mitochondrial	1	1.16772	0.223698	0.0560294	1.21663	0.282895	0.0563833	0.989813	-0.0147714	0.45986
P46087	Probable 28S rRNA (cytosine(4447)-C(5))-methyltransferase	2	1.10461	0.143537	0.414002	0.947086	-0.0784329	0.494223	0.989447	-0.0153061	0.574825
P37802	Transgelin-2	5	0.551005	-0.859863	0.0876355	0.401367	-1.31701	0.0225261	0.989426	-0.0153357	0.355205
P51858	Hepatoma-derived growth factor	8	0.642874	-0.637393	0.0225261	0.79261	-0.335317	0.0449578	0.989318	-0.0154933	0.470401
P48681	Nestin	9	0.924743	-0.112875	1	1.01472	0.0210856	0.5	0.98927	-0.0155637	0.823704
Q9BU23	Lipase maturation factor 2	1	0.99394	-0.00876956	0.529158	1.3561	0.439464	0.206228	0.989003	-0.0159529	0.440965
P26640	Valine--tRNA ligase	13	0.951286	-0.0720493	0.617778	1.12289	0.167214	0.0747059	0.988815	-0.0162271	0.470401
Q96CW1	AP-2 complex subunit mu	3	0.946719	-0.0789913	0.491933	1.04801	0.0676569	0.372858	0.988539	-0.0166308	0.440965
Q5VTU8	ATP synthase subunit epsilon-like protein, mitochondrial	1	1.39733	0.482677	0.306938	1.16593	0.221482	0.2985	0.988473	-0.0167271	0.5
Q13619	Cullin-4A	1	1.13294	0.180075	0.65591	1.01847	0.0263967	0.494223	0.988411	-0.0168172	0.617778
Q9UHY7	Enolase-phosphatase E1	2	3.85523	1.94682	0.426246	0.817999	-0.28983	0.158256	0.988365	-0.0168844	0.491933
Q8N1F7	Nuclear pore complex protein Nup93	2	0.896766	-0.157197	0.36191	1.05513	0.0774247	0.501521	0.987594	-0.0180096	0.440965
P04792	Heat shock protein beta-1	5	0.889139	-0.16952	0.0225261	0.903201	-0.146881	0.0633785	0.987317	-0.0184151	0.301592
P16152	Carbonyl reductase [NADPH] 1	3	0.87206	-0.1975	0.795946	0.919202	-0.121547	0.686576	0.987189	-0.0186021	0.452388
P46379	Large proline-rich protein BAG6	4	0.990187	-0.0142272	0.65591	1.0095	0.013647	0.5	0.987098	-0.0187341	1
Q5K4L6	Solute carrier family 27 member 3	1	1.02016	0.0287896	0.327955	1.24255	0.313305	0.0674367	0.986962	-0.0189343	0.200609
P62195	26S proteasome regulatory subunit 8	2	0.989656	-0.015001	1	0.969317	-0.0449602	0.755866	0.986771	-0.0192127	0.65591
P51149	Ras-related protein Rab-7a	4	0.807886	-0.307777	0.377933	1.12459	0.169401	0.234764	0.986736	-0.0192641	0.411852
P30520	Adenylosuccinate synthetase isozyme 2	3	0.746411	-0.421957	0.0337184	0.584487	-0.774758	0.0173609	0.986599	-0.0194641	0.470401
P27824	Calnexin	14	0.985141	-0.0215972	0.617778	1.03976	0.0562436	0.118882	0.986568	-0.0195092	0.529158
P41218	Myeloid cell nuclear differentiation antigen	4	1.12338	0.167851	0.153469	1.12653	0.17188	0.250761	0.986552	-0.0195334	0.411852
Q92542	Nicastrin	2	1.04796	0.0675842	0.491933	1.10333	0.141868	0.621003	0.986546	-0.0195425	0.470401
P15880	40S ribosomal protein S2	3	0.995295	-0.00680395	0.470401	1.0084	0.0120708	0.552453	0.986258	-0.0199629	0.617778
P68402	Platelet-activating factor acetylhydrolase IB subunit beta	1	0.826066	-0.275671	0.271981	0.940043	-0.0892019	0.223875	0.985925	-0.0204503	0.45986
Q99575	Ribonucleases P/MRP protein subunit POP1	1	1.14655	0.197301	0.135991	1.16004	0.214172	0.0876355	0.985876	-0.0205224	0.302346
P32969	60S ribosomal protein L9	5	1.01167	0.0167337	0.661448	0.955809	-0.0652051	0.823704	0.985414	-0.0211976	0.564482
P56377	AP-1 complex subunit sigma-2	1	0.950757	-0.072852	0.41434	1.05651	0.0793053	0.457717	0.984793	-0.022107	0.393546
O75694	Nuclear pore complex protein Nup155	3	0.967044	-0.0483467	0.470401	1.14232	0.191961	0.372858	0.984773	-0.0221374	0.617778
P18124	60S ribosomal protein L7	6	0.938813	-0.0910897	0.2985	0.920617	-0.119327	0.356647	0.984655	-0.0223092	0.470401
Q9H3P7	Golgi resident protein GCP60	3	1.07522	0.104637	0.45986	1.10336	0.141908	0.452388	0.984355	-0.0227501	0.603184
P62241	40S ribosomal protein S8	3	0.687367	-0.540848	0.206228	1.0546	0.0766956	0.200609	0.984296	-0.0228353	0.355205
P54136	Arginine--tRNA ligase, cytoplasmic	6	1.03741	0.0529844	0.532808	1.00564	0.00811433	0.494223	0.984241	-0.0229159	0.552453
Q15008	26S proteasome non-ATPase regulatory subunit 6	4	0.904921	-0.144136	0.118882	0.845771	-0.241661	0.0427837	0.984231	-0.0229316	0.327955
Q9Y3C8	Ubiquitin-fold modifier-conjugating enzyme 1	1	0.856613	-0.223284	0.0633785	0.824103	-0.279104	0.0938215	0.984139	-0.0230664	0.440965
P23246	Splicing factor, proline- and glutamine-rich	6	0.933758	-0.0988801	0.41434	0.876729	-0.189797	0.44775	0.983869	-0.0234613	0.440965
P61962	DDB1- and CUL4-associated factor 7	1	1.00384	0.00552657	0.327955	0.916341	-0.126043	0.190136	0.983765	-0.0236137	0.334348
P42898	Methylenetetrahydrofolate reductase	1	1.25238	0.324675	0.0375889	1.31247	0.392283	0.0639898	0.983758	-0.023625	0.470401
O75390	Citrate synthase, mitochondrial	6	0.941946	-0.0862836	0.543963	0.984403	-0.0226784	0.452388	0.983526	-0.0239656	0.621003
O15144	Actin-related protein 2/3 complex subunit 2	11	0.8806	-0.183441	0.118882	0.874033	-0.19424	0.052454	0.982955	-0.0248031	0.411852
O14497	AT-rich interactive domain-containing protein 1A	1	1.06182	0.0865379	0.823704	1.09034	0.124774	0.529158	0.982887	-0.0249032	0.617778
Q9H5X1	Cytosolic iron-sulfur assembly component 2A	1	0.779536	-0.359312	0.474769	0.966606	-0.049	0.617778	0.982735	-0.025126	0.529158
P04083	Annexin A1	10	0.864052	-0.21081	0.543963	0.957059	-0.0633196	0.414002	0.982693	-0.0251872	0.411852
Q14669	E3 ubiquitin-protein ligase TRIP12	1	1.31923	0.399699	0.190136	1.10895	0.149196	0.452388	0.98264	-0.0252655	0.45986
Q9HAB8	Phosphopantothenate--cysteine ligase	2	1.01266	0.0181482	0.470401	1.00391	0.00563042	0.766433	0.982622	-0.0252923	1
Q02543	60S ribosomal protein L18a	4	0.943187	-0.0843849	0.352145	0.88687	-0.173206	0.474769	0.982447	-0.0255489	0.426246
Q7Z3B4	Nucleoporin p54	1	1.2703	0.345164	0.135991	1.30882	0.388269	0.0674367	0.982147	-0.0259885	0.470401
Q96A33	Coiled-coil domain-containing protein 47	2	1.00874	0.0125595	1	1.00108	0.00156169	0.766433	0.982064	-0.0261106	1
P78347	General transcription factor II-I	6	1.06597	0.0921612	0.279643	1.09179	0.126697	0.310187	0.981929	-0.0263094	0.470401
Q15427	Splicing factor 3B subunit 4	3	0.771949	-0.373422	0.0639898	0.877025	-0.18931	0.137485	0.981499	-0.0269408	0.251955
O95989	Diphosphoinositol polyphosphate phosphohydrolase 1	1	1.03603	0.0510689	0.45986	0.644198	-0.634424	0.50391	0.981046	-0.0276074	0.452388
P38117	Electron transfer flavoprotein subunit beta	3	0.94052	-0.0884699	0.895501	0.952032	-0.0709174	0.501521	0.980851	-0.0278936	0.564482
Q9UJZ1	Stomatin-like protein 2, mitochondrial	4	0.950488	-0.0732595	0.153469	1.06772	0.0945349	0.276226	0.980794	-0.0279776	0.27463
Q99714	3-hydroxyacyl-CoA dehydrogenase type-2	5	0.969502	-0.0446841	0.65591	0.936452	-0.0947226	1	0.980762	-0.0280254	0.470401
Q5R372	Rab GTPase-activating protein 1-like	2	0.926004	-0.11091	0.41434	1.05739	0.0805066	0.559287	0.980551	-0.0283356	0.5
Q96IX5	ATP synthase membrane subunit DAPIT, mitochondrial	1	0.896225	-0.158067	0.2985	0.826717	-0.274534	0.224118	0.980279	-0.0287361	0.327955
P62753	40S ribosomal protein S6	5	0.859102	-0.219098	0.158256	0.800105	-0.321739	0.0280375	0.980166	-0.0289018	0.327955
Q99447	Ethanolamine-phosphate cytidylyltransferase	1	1.75415	0.810774	0.249691	4.25231	2.08825	0.0274166	0.979838	-0.0293854	0.382881
O15143	Actin-related protein 2/3 complex subunit 1B	6	1.02551	0.0363478	0.470401	1.05631	0.0790268	0.574825	0.979799	-0.0294419	0.50391
Q9Y6Y8	SEC23-interacting protein	2	1.06351	0.0888303	0.5	0.937946	-0.0924233	1	0.979455	-0.0299491	0.617778
Q8IXI1	Mitochondrial Rho GTPase 2	2	1.07434	0.103457	0.135991	1.11863	0.161727	0.131453	0.979452	-0.0299538	0.470401
O00303	Eukaryotic translation initiation factor 3 subunit F	7	0.815147	-0.294867	0.0258917	0.671994	-0.573481	0.0143211	0.978954	-0.0306866	0.383216
O95834	Echinoderm microtubule-associated protein-like 2	2	0.933282	-0.0996151	1	0.932259	-0.101197	0.491933	0.978726	-0.0310229	0.426246
Q9H299	SH3 domain-binding glutamic acid-rich-like protein 3	1	0.758957	-0.39791	0.0347217	0.844562	-0.243725	0.102313	0.978593	-0.0312189	0.276226
P62750	60S ribosomal protein L23a	6	0.831001	-0.267079	0.0674367	0.823026	-0.28099	0.112767	0.978417	-0.0314784	0.564482
Q7L5N7	Lysophosphatidylcholine acyltransferase 2	2	1.02422	0.0345255	0.661448	1.14641	0.197124	0.372858	0.978144	-0.0318806	0.529158
Q9UNH7	Sorting nexin-6	2	0.70756	-0.499076	0.50391	1.01201	0.0172256	0.426246	0.978133	-0.0318972	0.41434
P25705	ATP synthase subunit alpha, mitochondrial	10	1.01307	0.0187397	0.564482	1.07269	0.10123	0.414002	0.978017	-0.032068	0.661448
Q07866	Kinesin light chain 1	5	0.978965	-0.0306707	0.494223	0.919072	-0.12175	0.795946	0.977981	-0.0321215	0.491933
P01137	Transforming growth factor beta-1 proprotein	5	1.15913	0.213038	0.103114	1.30602	0.385176	0.0319949	0.977749	-0.0324636	0.411852
Q9BWF3	RNA-binding protein 4	2	0.611168	-0.710358	0.0388376	1.01332	0.0190836	0.411852	0.977587	-0.0327025	0.302346
P49721	Proteasome subunit beta type-2	2	0.871103	-0.199084	0.0427837	0.94641	-0.0794624	0.223875	0.977288	-0.0331449	0.355205
Q9Y6M9	NADH dehydrogenase [ubiquinone] 1 beta subcomplex subunit 9	1	0.915747	-0.126978	0.343288	0.515023	-0.957292	0.052454	0.976858	-0.0337797	0.440965
P11940	Polyadenylate-binding protein 1	4	0.895068	-0.159931	0.176073	1.1559	0.209014	0.158256	0.976796	-0.0338707	0.301592
Q9UH62	Armadillo repeat-containing X-linked protein 3	1	0.885211	-0.175907	0.411852	1.09408	0.129723	0.414002	0.976751	-0.0339378	0.41434
P11279	Lysosome-associated membrane glycoprotein 1	5	1.00941	0.013507	0.331472	1.20896	0.273764	0.112059	0.976728	-0.0339707	0.383216
P16219	Short-chain specific acyl-CoA dehydrogenase, mitochondrial	2	1.09774	0.134536	0.327955	1.16663	0.222346	0.310187	0.976654	-0.0340803	0.310501
P41091	Eukaryotic translation initiation factor 2 subunit 3	4	0.965254	-0.0510201	0.470401	0.960402	-0.0582895	1	0.976289	-0.0346193	0.529158
Q9H223	EH domain-containing protein 4	4	1.06694	0.0934769	0.301592	1.26146	0.335089	0.0674367	0.976274	-0.0346418	0.27463
P07910	Heterogeneous nuclear ribonucleoproteins C1/C2	10	0.912373	-0.132304	0.234764	0.873925	-0.194419	0.160528	0.976257	-0.0346676	0.440965
P11387	DNA topoisomerase 1	4	1.11824	0.161227	0.248401	1.22132	0.288446	0.112059	0.975598	-0.035642	0.301592
P50914	60S ribosomal protein L14	2	0.905397	-0.143377	0.412456	0.909439	-0.136951	0.237385	0.975497	-0.0357903	0.426246
P35579	Myosin-9	14	1.0079	0.0113457	0.383216	1.05219	0.0733978	0.234764	0.975192	-0.0362421	0.279643
Q9Y2Z0	Protein SGT1 homolog	1	0.958805	-0.0606904	1	0.932615	-0.100646	0.65591	0.97519	-0.0362452	0.983866
Q01105	Protein SET	3	0.862612	-0.213216	0.0213918	0.845697	-0.241788	0.0180067	0.975083	-0.0364038	0.393546
Q96KC8	DnaJ homolog subfamily C member 1	2	1.08944	0.123586	0.198986	1.07906	0.109777	0.158256	0.974586	-0.0371388	0.393546
Q9BRG1	Vacuolar protein-sorting-associated protein 25	2	0.830303	-0.26829	0.306938	0.928619	-0.106841	0.310187	0.974454	-0.0373344	0.334348
P25788	Proteasome subunit alpha type-3	3	0.93776	-0.0927097	0.356647	0.959814	-0.0591735	0.491933	0.974311	-0.0375452	0.426246
P50995	Annexin A11	8	0.972526	-0.0401915	0.223875	1.14875	0.200069	0.27463	0.974197	-0.0377143	0.137485
P15121	Aldo-keto reductase family 1 member B1	2	0.915914	-0.126717	0.895501	1.01762	0.0251936	0.574825	0.974188	-0.0377279	0.529158
Q08379	Golgin subfamily A member 2	3	1.31771	0.398032	0.265315	1.05924	0.0830305	0.470401	0.974172	-0.0377518	0.491933
Q8NC56	LEM domain-containing protein 2	1	0.775425	-0.366941	0.0950678	0.782147	-0.354488	0.135991	0.974042	-0.0379447	0.411852
P06703	Protein S100-A6	1	0.887387	-0.172365	0.377933	1.1881	0.248662	0.234764	0.974	-0.0380069	0.302346
Q92615	La-related protein 4B	2	0.980946	-0.0277538	0.440965	1.12369	0.168249	0.181321	0.973901	-0.0381536	0.41434
P61758	Prefoldin subunit 3	1	1.03996	0.0565337	1	0.924894	-0.11264	0.71041	0.973785	-0.0383254	1
Q15067	Peroxisomal acyl-coenzyme A oxidase 1	1	1.03716	0.0526352	1	1.04488	0.0633421	0.71041	0.973601	-0.0385979	0.983866
Q32P28	Prolyl 3-hydroxylase 1	5	1.20364	0.267408	0.355205	1.3647	0.448583	0.372858	0.973596	-0.0386044	0.377933
P17812	CTP synthase 1	9	0.854329	-0.227136	0.0280375	0.905845	-0.142664	0.0950678	0.973494	-0.0387555	0.223715
P27816	Microtubule-associated protein 4	6	0.955118	-0.0662485	0.501521	0.898317	-0.154703	0.160528	0.973089	-0.0393562	0.334348
Q9NZL4	Hsp70-binding protein 1	1	0.899762	-0.152384	0.2985	0.972141	-0.040762	0.529158	0.972813	-0.0397651	0.574825
O94903	Pyridoxal phosphate homeostasis protein	1	0.807789	-0.307949	0.0767345	0.58577	-0.771595	0.0563833	0.972535	-0.0401777	0.440965
Q15050	Ribosome biogenesis regulatory protein homolog	1	0.43851	-1.18932	0.0143211	0.775771	-0.366298	0.0319949	0.972517	-0.0402045	0.248401
Q86UX7	Fermitin family homolog 3	13	0.977473	-0.0328708	0.552453	1.0078	0.0112087	0.470401	0.972344	-0.0404611	1
P20810	Calpastatin	5	0.909957	-0.13613	0.412456	0.956273	-0.0645062	0.41434	0.972179	-0.0407062	0.5
Q8WZA0	Protein LZIC	1	0.254186	-1.97604	0.2985	0.192076	-2.38025	0.190136	0.972129	-0.0407799	0.470401
O43865	S-adenosylhomocysteine hydrolase-like protein 1	1	0.772445	-0.372496	0.0776752	0.936377	-0.0948384	0.426246	0.971405	-0.0418552	0.377933
P20618	Proteasome subunit beta type-1	3	0.924803	-0.112783	0.412456	0.912571	-0.131991	0.265315	0.971333	-0.0419614	0.470401
Q16512	Serine/threonine-protein kinase N1	3	1.1035	0.142092	0.45986	1.13609	0.184082	0.452388	0.971301	-0.0420097	0.603184
P63151	Serine/threonine-protein phosphatase 2A 55 kDa regulatory subunit B alpha isoform	4	1.03743	0.0530174	0.532808	1.04324	0.0610697	0.440965	0.971281	-0.0420389	0.904776
P39019	40S ribosomal protein S19	4	0.78366	-0.3517	0.262907	0.846048	-0.241188	0.234764	0.970943	-0.0425413	0.470401
Q16698	2,4-dienoyl-CoA reductase, mitochondrial	5	1.05255	0.0738892	0.302346	1.08056	0.11178	0.310501	0.970728	-0.0428604	0.372858
Q9UH99	SUN domain-containing protein 2	2	0.481601	-1.05409	0.237385	1.15797	0.211594	0.310501	0.970275	-0.0435347	0.276226
Q12905	Interleukin enhancer-binding factor 2	6	0.916534	-0.12574	0.223875	0.863575	-0.211607	0.0776752	0.969918	-0.0440658	0.5
Q00325	Phosphate carrier protein, mitochondrial	2	1.08147	0.112988	0.176073	1.11029	0.150939	0.0950678	0.969684	-0.0444138	0.470401
P12236	ADP/ATP translocase 3	1	1.03927	0.0555736	0.411852	1.18921	0.250002	0.206228	0.969671	-0.044433	0.36191
O96008	Mitochondrial import receptor subunit TOM40 homolog	2	0.851921	-0.231208	0.412456	0.957178	-0.0631415	0.440965	0.969648	-0.0444673	0.491933
Q8TCJ2	Dolichyl-diphosphooligosaccharide--protein glycosyltransferase subunit STT3B	4	1.09516	0.131135	0.302346	1.18922	0.25001	0.153469	0.969325	-0.0449478	0.411852
Q9H936	Mitochondrial glutamate carrier 1	2	0.876904	-0.189509	0.0143211	0.953773	-0.0682815	0.198986	0.969195	-0.045141	0.248401
O43852	Calumenin	2	0.649458	-0.622691	0.0347217	0.70468	-0.504961	0.0375889	0.968588	-0.0460446	0.440965
P07203	Glutathione peroxidase 1	7	0.816239	-0.292937	0.0427837	0.846559	-0.240317	0.0388376	0.968566	-0.0460776	0.302346
P38159	RNA-binding motif protein, X chromosome	7	0.858796	-0.219613	0.112767	0.858835	-0.219547	0.0950678	0.96853	-0.046131	0.36191
O75935	Dynactin subunit 3	1	0.708376	-0.497413	0.414002	0.894262	-0.16123	0.452388	0.968023	-0.0468866	0.393546
P63104	14-3-3 protein zeta/delta	5	0.780114	-0.358243	0.0674367	0.718184	-0.477575	0.0347217	0.967387	-0.0478352	0.36191
P84077	ADP-ribosylation factor 1	1	0.620845	-0.687695	0.0657266	0.516007	-0.954538	0.00566601	0.967175	-0.0481505	0.440965
P48643	T-complex protein 1 subunit epsilon	5	0.986507	-0.0195982	0.383216	0.589745	-0.761837	0.0776752	0.966808	-0.0486982	0.343288
Q13617	Cullin-2	1	1.06327	0.0885084	0.181321	1.08953	0.123704	0.356647	0.966195	-0.0496135	0.470401
O00139	Kinesin-like protein KIF2A	1	0.991238	-0.0126959	0.470401	0.989165	-0.0157176	0.766433	0.966037	-0.0498497	1
O94919	Endonuclease domain-containing 1 protein	1	1.04409	0.062244	0.574825	1.51702	0.601238	0.052454	0.96594	-0.0499952	0.5
O14979	Heterogeneous nuclear ribonucleoprotein D-like	2	0.890321	-0.167603	0.0563833	0.874039	-0.194231	0.0776752	0.965833	-0.0501539	0.27463
Q9NZ08	Endoplasmic reticulum aminopeptidase 1	7	1.19848	0.261206	0.080264	1.06503	0.0908971	0.223875	0.96575	-0.0502786	0.276226
Q86VP6	Cullin-associated NEDD8-dissociated protein 1	10	1.08683	0.120133	0.334348	1.07758	0.107796	0.248401	0.965659	-0.0504144	0.279643
Q15019	Septin-2	2	0.900058	-0.151911	0.310187	0.879934	-0.184533	0.474769	0.965658	-0.050415	0.45986
Q13557	Calcium/calmodulin-dependent protein kinase type II subunit delta	6	0.9076	-0.139871	0.262907	0.995654	-0.00628321	0.36191	0.965632	-0.0504551	0.271981
O95232	Luc7-like protein 3	2	0.827067	-0.273925	0.795946	0.888951	-0.169824	0.372858	0.965564	-0.0505558	0.470401
Q12907	Vesicular integral-membrane protein VIP36	5	0.93691	-0.0940169	0.828679	0.980261	-0.0287623	0.411852	0.964529	-0.0521028	0.494223
Q96I99	Succinate--CoA ligase [GDP-forming] subunit beta, mitochondrial	5	0.962445	-0.0552233	0.377933	0.881212	-0.18244	0.0143211	0.964485	-0.0521692	0.302346
Q15393	Splicing factor 3B subunit 3	9	1.06358	0.0889307	0.279643	1.01893	0.0270609	0.411852	0.96417	-0.052641	0.265315
O95197	Reticulon-3	1	0.907718	-0.139684	0.704291	0.979897	-0.0292985	0.45986	0.964079	-0.0527767	0.574825
O00429	Dynamin-1-like protein	7	0.895236	-0.15966	0.224118	0.92721	-0.109031	0.237385	0.963652	-0.0534156	0.206791
Q14C86	GTPase-activating protein and VPS9 domain-containing protein 1	1	0.914965	-0.128212	0.310187	1.02753	0.0391779	0.440965	0.963414	-0.0537729	0.377933
P28482	Mitogen-activated protein kinase 1	1	0.886908	-0.173144	0.0938215	0.951069	-0.072378	0.265315	0.962768	-0.0547398	0.352145
Q07021	Complement component 1 Q subcomponent-binding protein, mitochondrial	3	0.952562	-0.0701157	0.552453	0.954002	-0.0679353	1	0.962738	-0.0547848	0.621003
P43405	Tyrosine-protein kinase SYK	3	1.0817	0.113302	0.661448	1.1158	0.158073	0.5	0.962516	-0.0551181	1
P09429	High mobility group protein B1	2	0.880949	-0.18287	0.153469	0.915949	-0.12666	0.310501	0.962378	-0.0553241	0.470401
Q6FI81	Anamorsin	1	0.636344	-0.652121	1	0.572541	-0.804549	0.5	0.962025	-0.0558543	0.940803
P05198	Eukaryotic translation initiation factor 2 subunit 1	4	0.994952	-0.00730183	0.661448	0.981743	-0.026583	0.529158	0.961916	-0.0560166	0.704291
P35269	General transcription factor IIF subunit 1	1	0.983204	-0.0244377	0.411852	0.5188	-0.946751	0.895501	0.961655	-0.0564092	0.603184
P67809	Y-box-binding protein 1	8	0.827287	-0.273541	0.0140188	0.83113	-0.266854	0.0225261	0.961198	-0.0570941	0.302346
P31948	Stress-induced-phosphoprotein 1	8	0.890739	-0.166926	0.704291	0.951932	-0.0710695	0.755866	0.961163	-0.0571473	0.452388
P68363	Tubulin alpha-1B chain	1	0.977471	-0.0328743	1	0.918724	-0.122297	1	0.961065	-0.0572941	0.564482
P22059	Oxysterol-binding protein 1	2	1.01801	0.0257452	0.5	0.942115	-0.0860247	0.543963	0.960918	-0.0575154	0.2985
P00491	Purine nucleoside phosphorylase	11	0.746466	-0.421851	0.026227	0.679923	-0.556556	0.00698729	0.960769	-0.0577382	0.248401
P46109	Crk-like protein	1	0.87437	-0.193684	0.224118	0.931312	-0.102663	0.334348	0.960444	-0.0582273	0.411852
P53618	Coatomer subunit beta	8	1.01742	0.0249185	0.41434	1.01262	0.018088	0.755866	0.960416	-0.0582685	0.564482
Q9UBW5	Bridging integrator 2	3	1.03471	0.0492198	0.470401	1.04583	0.0646462	0.532808	0.960323	-0.0584087	0.457717
P30046	D-dopachrome decarboxylase	3	0.85804	-0.220884	0.0312738	0.772365	-0.372646	0.00698729	0.96032	-0.0584126	0.327955
P22087	rRNA 2'-O-methyltransferase fibrillarin	3	0.987848	-0.0176384	0.552453	0.957906	-0.062044	1	0.960059	-0.0588052	0.621003
Q13564	NEDD8-activating enzyme E1 regulatory subunit	4	0.863141	-0.212331	0.134873	0.784149	-0.3508	0.0674367	0.959976	-0.0589294	0.27463
P53007	Tricarboxylate transport protein, mitochondrial	2	1.00014	0.000202484	0.36191	0.933809	-0.0988	0.457717	0.959945	-0.0589761	0.377933
Q9BRA2	Thioredoxin domain-containing protein 17	2	0.823518	-0.280129	0.011332	0.86664	-0.206495	0.0319949	0.959898	-0.0590477	0.135991
Q9BY44	Eukaryotic translation initiation factor 2A	2	0.830558	-0.267847	0.352145	1.09487	0.130761	0.355205	0.959787	-0.0592142	0.377933
O43396	Thioredoxin-like protein 1	4	0.855188	-0.225686	0.0427837	0.973603	-0.0385951	0.377933	0.959367	-0.059846	0.393546
P22102	Trifunctional purine biosynthetic protein adenosine-3	6	0.950298	-0.0735475	0.501521	0.921895	-0.117326	0.356647	0.959356	-0.0598617	0.343288
Q12906	Interleukin enhancer-binding factor 3	9	0.905864	-0.142634	0.026227	0.882654	-0.18008	0.0180067	0.959235	-0.0600445	0.159189
Q13011	Delta(3,5)-Delta(2,4)-dienoyl-CoA isomerase, mitochondrial	3	0.938067	-0.0922364	0.153469	1.02016	0.0287943	0.440965	0.95905	-0.0603227	0.176073
P13667	Protein disulfide-isomerase A4	13	1.00291	0.00419131	0.470401	1.10268	0.14101	0.102313	0.958493	-0.0611605	0.377933
Q9Y237	Peptidyl-prolyl cis-trans isomerase NIMA-interacting 4	1	0.824587	-0.278257	0.44775	0.905398	-0.143376	0.620374	0.958214	-0.0615797	0.426246
Q8NBU5	ATPase family AAA domain-containing protein 1	1	0.862729	-0.21302	0.265315	0.975396	-0.0359395	0.574825	0.957837	-0.0621484	0.494223
Q9H061	Transmembrane protein 126A	1	1.03698	0.0523889	0.393546	0.89126	-0.166082	0.310187	0.957748	-0.0622818	0.470401
O60234	Glia maturation factor gamma	1	0.819885	-0.286506	0.011332	0.855131	-0.225782	0.0258917	0.957741	-0.0622921	0.301592
Q92619	Rho GTPase-activating protein 45	2	0.964755	-0.0517658	0.343288	1.0757	0.105281	0.411852	0.957587	-0.0625244	0.310187
Q92973	Transportin-1	6	0.956048	-0.0648444	0.452388	1.02017	0.0288043	0.393546	0.957581	-0.0625337	0.414002
P28062	Proteasome subunit beta type-8	2	0.717006	-0.479942	0.306938	0.995263	-0.00685035	0.440965	0.957552	-0.0625771	0.41434
P31939	Bifunctional purine biosynthesis protein ATIC	10	0.993929	-0.00878487	0.223875	1.04203	0.0594029	0.494223	0.957282	-0.0629841	0.310187
P49368	T-complex protein 1 subunit gamma	11	0.912733	-0.131735	0.0180067	0.931924	-0.101715	0.0319949	0.95693	-0.0635141	0.137485
Q969V3	Nicalin	1	0.842284	-0.247621	0.356647	0.962703	-0.0548371	0.372858	0.956874	-0.063599	0.36191
O75487	Glypican-4	3	0.982957	-0.0248	0.470401	1.12089	0.164641	0.2985	0.956773	-0.0637509	0.532808
Q9UBT2	SUMO-activating enzyme subunit 2	3	1.03842	0.0543832	0.331472	0.986904	-0.019019	0.440965	0.956547	-0.0640923	0.44775
P62140	Serine/threonine-protein phosphatase PP1-beta catalytic subunit	1	0.918413	-0.122785	0.118882	0.813667	-0.297489	0.0143211	0.955606	-0.0655128	0.251955
O75534	Cold shock domain-containing protein E1	6	0.927351	-0.108813	0.440965	0.831248	-0.266649	0.080264	0.95548	-0.0657028	0.45986
O75643	U5 small nuclear ribonucleoprotein 200 kDa helicase	9	0.985185	-0.0215337	0.574825	1.01164	0.0166932	0.5	0.955145	-0.066208	0.704291
Q15020	Squamous cell carcinoma antigen recognized by T-cells 3	4	1.01998	0.0285421	0.532808	0.994673	-0.00770611	0.470401	0.955134	-0.0662249	0.457717
P22307	Non-specific lipid-transfer protein	4	0.795091	-0.330808	0.0449578	0.743264	-0.428053	0.0639898	0.955	-0.0664279	0.440965
Q9UKM9	RNA-binding protein Raly	4	0.905389	-0.14339	0.052454	0.965005	-0.0513915	0.198986	0.954972	-0.0664698	0.178323
Q9BUJ2	Heterogeneous nuclear ribonucleoprotein U-like protein 1	4	0.943584	-0.083777	0.198986	1.05431	0.0762956	0.181321	0.954962	-0.0664844	0.248401
P27708	CAD protein	6	0.972793	-0.0397958	0.383216	0.90373	-0.146037	0.543963	0.954509	-0.0671689	0.457717
P49755	Transmembrane emp24 domain-containing protein 10	5	0.968459	-0.0462376	0.250761	0.99189	-0.0117477	0.331472	0.954247	-0.0675646	0.134873
P52298	Nuclear cap-binding protein subunit 2	1	0.872773	-0.196322	0.271981	0.773161	-0.37116	0.412456	0.95404	-0.0678782	0.393546
P78536	Disintegrin and metalloproteinase domain-containing protein 17	1	0.783988	-0.351096	0.372858	0.411119	-1.28237	0.704291	0.954007	-0.0679288	0.5
P12814	Alpha-actinin-1	14	0.883343	-0.178954	0.0427837	0.89236	-0.164302	0.178323	0.954002	-0.0679359	0.223875
Q15102	Platelet-activating factor acetylhydrolase IB subunit gamma	2	0.984264	-0.0228829	0.617778	0.942433	-0.0855384	0.983866	0.953565	-0.0685974	1
P61586	Transforming protein RhoA	1	0.798786	-0.324119	0.250761	0.551322	-0.859033	0.0180067	0.953012	-0.0694337	0.440965
Q13151	Heterogeneous nuclear ribonucleoprotein A0	4	0.954544	-0.0671159	0.501521	0.864629	-0.209847	0.356647	0.952989	-0.0694681	0.343288
Q9BRF8	Serine/threonine-protein phosphatase CPPED1	1	0.921773	-0.117517	1	0.994907	-0.00736635	0.440965	0.952936	-0.0695489	0.71041
P50502	Hsc70-interacting protein	1	0.913819	-0.13002	0.71041	0.94876	-0.0758854	0.532808	0.952932	-0.0695553	0.45986
P31150	Rab GDP dissociation inhibitor alpha	3	0.789178	-0.341577	0.0173609	0.737823	-0.438653	0.011332	0.952916	-0.0695797	0.248401
Q06210	Glutamine--fructose-6-phosphate aminotransferase [isomerizing] 1	4	0.878613	-0.1867	0.131453	0.966818	-0.0486845	0.440965	0.9527	-0.0699059	0.36191
P51571	Translocon-associated protein subunit delta	2	0.87068	-0.199786	0.0776752	0.896625	-0.157424	0.0563833	0.95262	-0.0700271	0.223875
Q00688	Peptidyl-prolyl cis-trans isomerase FKBP3	2	0.820897	-0.284727	0.0427837	0.879689	-0.184934	0.0747059	0.952607	-0.0700472	0.411852
Q5T1M5	FK506-binding protein 15	2	0.935627	-0.0959941	0.343288	1.04469	0.0630797	0.393546	0.952369	-0.0704077	0.372858
Q9UMS4	Pre-mRNA-processing factor 19	1	1.15133	0.203297	0.250761	1.32663	0.407769	0.0938215	0.952367	-0.0704103	0.440965
P13489	Ribonuclease inhibitor	6	0.951889	-0.0711353	0.501521	0.945041	-0.0815506	0.474769	0.952229	-0.07062	0.372858
P21281	V-type proton ATPase subunit B, brain isoform	5	1.06356	0.0889034	0.2985	1.06154	0.0861535	0.248401	0.951889	-0.0711346	0.250761
P57740	Nuclear pore complex protein Nup107	1	0.973796	-0.0383082	0.470401	1.29487	0.372804	0.112059	0.95158	-0.0716027	0.302346
Q9H2W6	39S ribosomal protein L46, mitochondrial	1	0.792254	-0.335966	0.206228	0.599136	-0.739044	0.224118	0.951528	-0.0716822	0.331472
P50991	T-complex protein 1 subunit delta	5	0.931615	-0.102194	0.397973	0.928751	-0.106636	0.412456	0.951179	-0.0722112	0.334348
P14314	Glucosidase 2 subunit beta	6	0.857492	-0.221805	0.356647	0.862802	-0.212898	0.237385	0.950723	-0.0729029	0.331472
Q9HAU5	Regulator of nonsense transcripts 2	1	1.26201	0.335726	0.279643	1.31376	0.393705	0.271981	0.950652	-0.0730108	0.440965
Q9H0U6	39S ribosomal protein L18, mitochondrial	1	0.943539	-0.083846	0.470401	1.16112	0.215519	0.603184	0.950649	-0.0730148	0.491933
O43837	Isocitrate dehydrogenase [NAD] subunit beta, mitochondrial	1	0.624213	-0.67989	0.983866	1.02829	0.0402513	0.65591	0.949886	-0.0741731	0.5
P35606	Coatomer subunit beta'	11	1.0284	0.0403981	0.331472	1.07602	0.105708	0.026227	0.949738	-0.0743992	0.383216
P39023	60S ribosomal protein L3	3	0.994522	-0.00792517	0.377933	0.985316	-0.0213416	0.302346	0.949708	-0.0744435	0.306938
Q9Y6E2	Basic leucine zipper and W2 domain-containing protein 2	1	0.387773	-1.36672	0.224118	0.9385	-0.0915714	0.393546	0.949572	-0.0746504	0.491933
P07900	Heat shock protein HSP 90-alpha	9	0.981276	-0.0272695	0.491933	0.999497	-0.0007253	0.426246	0.949568	-0.0746564	1
O43237	Cytoplasmic dynein 1 light intermediate chain 2	2	0.793903	-0.332965	1	0.949683	-0.0744816	0.621003	0.949371	-0.0749564	0.552453
P37837	Transaldolase	9	0.874843	-0.192904	0.160528	0.850797	-0.233114	0.131453	0.949347	-0.0749931	0.248401
Q8WUM4	Programmed cell death 6-interacting protein	12	0.989881	-0.0146724	0.559287	0.987747	-0.0177864	0.372858	0.949279	-0.0750955	0.412456
Q9P0L0	Vesicle-associated membrane protein-associated protein A	2	0.863009	-0.212553	0.112767	1.00148	0.00213436	0.411852	0.949245	-0.0751478	0.377933
O75489	NADH dehydrogenase [ubiquinone] iron-sulfur protein 3, mitochondrial	3	0.875366	-0.192042	0.262907	0.90293	-0.147314	0.372858	0.949154	-0.0752863	0.355205
Q99459	Cell division cycle 5-like protein	2	1.00557	0.00801362	0.440965	0.815242	-0.294699	0.452388	0.949121	-0.0753368	0.795946
P11586	C-1-tetrahydrofolate synthase, cytoplasmic	14	0.964754	-0.0517667	0.0449578	1.04076	0.0576398	0.411852	0.949101	-0.0753669	0.0347217
P43304	Glycerol-3-phosphate dehydrogenase, mitochondrial	2	0.992002	-0.0115847	0.470401	1.07008	0.0977164	0.0876355	0.949079	-0.0754002	0.343288
Q9NVA2	Septin-11	3	0.925824	-0.11119	1	0.94688	-0.0787463	0.457717	0.949035	-0.0754664	0.501521
P36578	60S ribosomal protein L4	8	1.02747	0.0390906	0.617778	1.00151	0.0021772	0.5	0.949003	-0.0755159	0.621003
O43447	Peptidyl-prolyl cis-trans isomerase H	2	0.770607	-0.375932	0.102313	0.68673	-0.542186	0.011332	0.94875	-0.0759005	0.411852
P37108	Signal recognition particle 14 kDa protein	3	0.661721	-0.595704	0.0347217	0.697102	-0.520558	0.0213918	0.94866	-0.076037	0.426246
P13647	Keratin, type II cytoskeletal 5	2	0.713206	-0.48761	0.310187	2.29151	1.1963	0.27463	0.948498	-0.076283	0.355205
P27105	Erythrocyte band 7 integral membrane protein	4	0.924696	-0.112949	0.131453	1.00101	0.00145527	0.426246	0.947674	-0.0775366	0.224118
P43007	Neutral amino acid transporter A	1	1.08267	0.114594	0.310501	1.21524	0.28124	0.190136	0.947073	-0.0784527	0.5
Q9UPN3	Microtubule-actin cross-linking factor 1, isoforms 1/2/3/5	2	0.650532	-0.620309	0.661448	1.11848	0.161541	0.552453	0.946974	-0.0786025	0.529158
P31930	Cytochrome b-c1 complex subunit 1, mitochondrial	5	0.942001	-0.0861998	0.0747059	0.922329	-0.116647	0.0639898	0.946931	-0.0786688	0.0469108
Q9UBQ0	Vacuolar protein sorting-associated protein 29	3	1.00149	0.00214084	0.5	0.986833	-0.0191227	0.766433	0.94676	-0.0789289	1
Q6IAA8	Ragulator complex protein LAMTOR1	2	0.717328	-0.479295	0.134873	0.825909	-0.275945	0.158256	0.946632	-0.0791245	0.440965
P06744	Glucose-6-phosphate isomerase	7	0.937126	-0.0936849	0.44775	0.941981	-0.0862303	0.795946	0.946548	-0.079253	0.414002
P46939	Utrophin	2	0.983844	-0.0234979	0.532808	1.21707	0.283413	1	0.946481	-0.0793553	0.440965
P55060	Exportin-2	6	0.628796	-0.669337	0.0280375	0.926889	-0.109532	0.198986	0.946195	-0.0797899	0.1791
Q8NCW5	NAD(P)H-hydrate epimerase	1	0.776381	-0.365164	0.011332	0.804738	-0.313408	0.0375889	0.946119	-0.0799067	0.355205
P41227	N-alpha-acetyltransferase 10	2	0.918896	-0.122026	0.983866	1.03895	0.0551297	0.661448	0.945396	-0.0810087	0.5
P04899	Guanine nucleotide-binding protein G(i) subunit alpha-2	3	0.865367	-0.208615	0.356647	0.966997	-0.0484167	0.372858	0.945077	-0.0814964	0.397973
P53396	ATP-citrate synthase	11	0.956309	-0.0644516	0.393546	0.901683	-0.149308	0.262907	0.945022	-0.0815799	0.310501
P61313	60S ribosomal protein L15	1	0.856846	-0.222891	0.190136	0.903782	-0.145954	0.279643	0.944624	-0.0821878	0.36191
P52209	6-phosphogluconate dehydrogenase, decarboxylating	4	0.823305	-0.280501	0.2985	0.772661	-0.372092	0.543963	0.944431	-0.0824823	0.5
P35659	Protein DEK	1	0.875203	-0.19231	0.0180067	0.961553	-0.0565624	0.248401	0.944247	-0.0827634	0.137485
P02788	Lactotransferrin	1	0.603244	-0.729187	0.206228	1.46311	0.549039	0.574825	0.944122	-0.0829554	0.5
O00410	Importin-5	5	0.980304	-0.0286994	0.440965	0.898111	-0.155034	0.080264	0.943629	-0.0837088	0.176073
Q8TC12	Retinol dehydrogenase 11	1	0.986229	-0.0200054	0.529158	0.88282	-0.179809	0.983866	0.943565	-0.0838057	0.574825
P21266	Glutathione S-transferase Mu 3	4	0.897777	-0.155571	0.134873	0.924966	-0.112528	0.310187	0.94354	-0.0838437	0.279643
Q9Y266	Nuclear migration protein nudC	2	0.890928	-0.166619	0.190136	0.902231	-0.148431	0.181321	0.942892	-0.084835	0.355205
O75223	Gamma-glutamylcyclotransferase	3	0.90974	-0.136474	0.356647	0.946217	-0.0797571	0.355205	0.942636	-0.085228	0.2985
Q14444	Caprin-1	4	0.648562	-0.624683	0.160528	0.944656	-0.0821396	0.41434	0.94256	-0.0853437	0.393546
Q14011	Cold-inducible RNA-binding protein	3	0.787471	-0.344701	0.0225261	0.82139	-0.283861	0.0563833	0.942543	-0.0853698	0.331472
O15371	Eukaryotic translation initiation factor 3 subunit D	4	0.912805	-0.131621	0.559287	0.924756	-0.112855	0.704291	0.942533	-0.0853848	0.372858
O75821	Eukaryotic translation initiation factor 3 subunit G	4	0.91691	-0.125148	0.158256	1.00021	0.000301746	0.331472	0.942493	-0.0854461	0.250761
Q86VX2	COMM domain-containing protein 7	2	0.756523	-0.402544	0.0674367	0.81267	-0.299258	0.27463	0.941991	-0.0862149	0.470401
P61916	NPC intracellular cholesterol transporter 2	4	0.870808	-0.199573	0.112059	0.814607	-0.295825	0.0427837	0.941887	-0.0863748	0.198986
Q10713	Mitochondrial-processing peptidase subunit alpha	3	0.968446	-0.046256	0.50391	0.912488	-0.132123	0.620374	0.941867	-0.0864053	0.686576
Q96FW1	Ubiquitin thioesterase OTUB1	6	0.914048	-0.129659	0.112767	0.969457	-0.0447517	0.302346	0.941494	-0.0869761	0.265315
Q00839	Heterogeneous nuclear ribonucleoprotein U	12	0.951256	-0.0720939	0.327955	0.890296	-0.167643	0.224118	0.941436	-0.0870648	0.2985
P36404	ADP-ribosylation factor-like protein 2	2	1.02384	0.0339929	0.617778	1.0542	0.0761477	0.529158	0.941365	-0.0871736	1
P35232	Prohibitin	4	0.914773	-0.128514	0.412456	0.951519	-0.071696	0.44775	0.941364	-0.0871749	0.457717
P06576	ATP synthase subunit beta, mitochondrial	10	0.857158	-0.222366	0.0388376	0.885934	-0.174728	0.0427837	0.941359	-0.0871835	0.200609
O00203	AP-3 complex subunit beta-1	8	0.966469	-0.0492042	0.27463	1.04662	0.0657362	0.250761	0.94109	-0.0875958	0.265315
P23786	Carnitine O-palmitoyltransferase 2, mitochondrial	2	1.08098	0.112342	0.310501	1.11007	0.150649	0.178323	0.940981	-0.087763	0.276226
Q15833	Syntaxin-binding protein 2	2	0.818022	-0.289789	0.0180067	0.903983	-0.145633	0.135991	0.940758	-0.0881041	0.302346
Q96RP9	Elongation factor G, mitochondrial	2	0.989676	-0.0149719	1	0.971943	-0.041056	0.470401	0.940713	-0.0881729	0.65591
P52306	Rap1 GTPase-GDP dissociation stimulator 1	1	0.929411	-0.105611	0.755866	0.981142	-0.0274664	0.71041	0.940713	-0.0881735	1
O43747	AP-1 complex subunit gamma-1	4	0.988274	-0.0170166	0.470401	1.03838	0.0543402	0.532808	0.940693	-0.0882044	0.181321
P48556	26S proteasome non-ATPase regulatory subunit 8	2	0.883767	-0.178262	0.44775	0.894287	-0.16119	0.543963	0.940583	-0.0883732	0.45986
Q68EM7	Rho GTPase-activating protein 17	2	0.911767	-0.133263	0.895501	0.96874	-0.045818	0.491933	0.940557	-0.0884133	0.828679
Q9Y265	RuvB-like 1	8	0.957908	-0.0620417	0.135991	1.04382	0.0618729	0.223715	0.940534	-0.0884478	0.0535093
Q13310	Polyadenylate-binding protein 4	6	0.960493	-0.058153	0.131453	0.952732	-0.0698575	0.0876355	0.940416	-0.0886283	0.0347217
Q8NC51	Plasminogen activator inhibitor 1 RNA-binding protein	4	0.751311	-0.412518	0.00698729	0.85	-0.234465	0.0876355	0.94028	-0.0888371	0.276226
Q13247	Serine/arginine-rich splicing factor 6	2	1.00775	0.0111388	0.41434	1.00549	0.00790026	0.426246	0.940147	-0.0890415	0.134873
Q92835	Phosphatidylinositol 3,4,5-trisphosphate 5-phosphatase 1	6	1.13012	0.17648	0.372858	1.1342	0.181679	0.343288	0.939801	-0.0895721	0.393546
O75874	Isocitrate dehydrogenase [NADP] cytoplasmic	2	0.980056	-0.0290636	0.250761	1.03304	0.0468973	0.327955	0.939423	-0.0901537	0.0938215
P47897	Glutamine--tRNA ligase	10	1.01625	0.023253	0.426246	1.0017	0.00245343	0.491933	0.939351	-0.0902638	0.414002
E9PAV3	Nascent polypeptide-associated complex subunit alpha, muscle-specific form	3	0.762049	-0.392044	0.00325521	0.784591	-0.349986	0.0112631	0.93918	-0.0905266	0.140858
Q96PK6	RNA-binding protein 14	6	0.950783	-0.0728115	0.36191	0.965092	-0.0512611	0.279643	0.939094	-0.0906578	0.190136
P28331	NADH-ubiquinone oxidoreductase 75 kDa subunit, mitochondrial	3	1.00838	0.0120431	0.5	1.05945	0.0833208	0.176073	0.939049	-0.0907269	0.206228
O15347	High mobility group protein B3	1	0.73346	-0.44721	0.160528	0.823989	-0.279303	0.0950678	0.939001	-0.0908012	0.206791
Q08945	FACT complex subunit SSRP1	2	0.940587	-0.0883663	0.310501	0.993456	-0.00947217	0.426246	0.938875	-0.0909957	0.2985
Q9NQR4	Omega-amidase NIT2	3	0.911802	-0.133208	0.474769	0.94334	-0.0841496	0.352145	0.938792	-0.0911221	0.334348
Q15631	Translin	2	0.996516	-0.00503554	0.45986	1.02288	0.0326431	0.491933	0.938721	-0.0912319	0.457717
P35637	RNA-binding protein FUS	1	1.07581	0.105417	0.452388	1.04562	0.0643548	0.50391	0.938663	-0.0913201	0.45986
P05141	ADP/ATP translocase 2	1	1.14257	0.192282	0.27463	1.1934	0.255074	0.206791	0.93864	-0.0913561	0.310501
Q14139	Ubiquitin conjugation factor E4 A	1	0.907968	-0.139287	0.617778	0.855439	-0.225262	0.529158	0.938553	-0.0914901	1
Q9NP79	Vacuolar protein sorting-associated protein VTA1 homolog	1	0.819217	-0.287683	0.112767	0.837882	-0.25518	0.112059	0.938509	-0.0915575	0.45986
P35914	Hydroxymethylglutaryl-CoA lyase, mitochondrial	1	1.02676	0.0380955	0.355205	1.1556	0.208637	0.334348	0.938509	-0.0915581	0.343288
Q14103	Heterogeneous nuclear ribonucleoprotein D0	2	0.8412	-0.24948	0.155093	0.706902	-0.500418	0.0143211	0.938427	-0.0916838	0.355205
Q16891	MICOS complex subunit MIC60	7	0.996287	-0.00536616	0.440965	1.06125	0.0857656	0.118692	0.938094	-0.0921953	0.178323
P63208	S-phase kinase-associated protein 1	2	0.789085	-0.341747	0.0319949	0.735304	-0.443586	0.0143211	0.938034	-0.0922874	0.36191
P62424	60S ribosomal protein L7a	3	1.04277	0.0604151	0.223875	1.0006	0.000859391	0.440965	0.937523	-0.0930743	0.234764
P26368	Splicing factor U2AF 65 kDa subunit	2	0.963335	-0.0538901	0.397973	0.978074	-0.0319847	0.310501	0.937026	-0.0938383	0.160528
P38646	Stress-70 protein, mitochondrial	12	0.859829	-0.217879	0.0347217	0.898616	-0.154223	0.153469	0.936801	-0.0941854	0.279643
O00231	26S proteasome non-ATPase regulatory subunit 11	4	0.845025	-0.242933	0.160528	1.02302	0.0328386	0.470401	0.936704	-0.0943343	0.334348
O60701	UDP-glucose 6-dehydrogenase	4	0.804894	-0.313129	0.412456	0.927457	-0.108647	0.397973	0.936699	-0.0943432	0.334348
Q96M27	Protein PRRC1	1	0.893342	-0.162716	0.2985	0.794395	-0.332071	0.356647	0.936692	-0.094353	0.355205
P40616	ADP-ribosylation factor-like protein 1	1	0.984281	-0.022858	0.470401	1.11677	0.15933	0.265315	0.93663	-0.0944496	0.343288
O95772	STARD3 N-terminal-like protein	1	0.911658	-0.133435	0.904776	0.898937	-0.153709	1	0.936602	-0.0944927	0.574825
P23284	Peptidyl-prolyl cis-trans isomerase B	10	0.906218	-0.14207	0.352145	0.91607	-0.12647	0.265315	0.936029	-0.095375	0.620374
Q99653	Calcineurin B homologous protein 1	1	0.495327	-1.01355	0.0427837	0.822177	-0.282478	0.158256	0.935885	-0.0955975	0.5
Q9H6Z4	Ran-binding protein 3	1	1.15742	0.210908	0.377933	1.13476	0.182391	0.36191	0.935872	-0.0956162	0.234764
Q13107	Ubiquitin carboxyl-terminal hydrolase 4	3	0.918383	-0.122832	0.552453	0.955833	-0.06517	0.686576	0.935756	-0.095796	1
O75131	Copine-3	3	0.958933	-0.0604982	0.414002	0.945148	-0.0813874	0.559287	0.935599	-0.0960372	0.620374
Q7Z2K6	Endoplasmic reticulum metallopeptidase 1	6	1.06495	0.0907907	0.135991	1.14073	0.189964	0.0747059	0.935502	-0.0961875	0.1791
Q7L1Q6	Basic leucine zipper and W2 domain-containing protein 1	2	0.951057	-0.0723963	0.828679	0.951187	-0.0721985	1	0.935128	-0.0967643	0.603184
P25490	Transcriptional repressor protein YY1	1	0.963849	-0.0531208	0.755866	0.89207	-0.164772	1	0.934908	-0.0971029	0.50391
Q96KR1	Zinc finger RNA-binding protein	2	0.976607	-0.0341505	1	0.951099	-0.0723322	0.71041	0.934843	-0.0972041	0.983866
P62304	Small nuclear ribonucleoprotein E	2	0.747247	-0.420344	0.080264	0.674645	-0.5678	0.0225261	0.934723	-0.0973899	0.223875
P62266	40S ribosomal protein S23	2	1.0862	0.119288	0.377933	1.08829	0.122066	0.302346	0.934698	-0.0974285	0.2985
Q9NSE4	Isoleucine--tRNA ligase, mitochondrial	4	0.952697	-0.0699112	0.414002	0.998599	-0.00202278	0.411852	0.934543	-0.0976669	0.543963
P67775	Serine/threonine-protein phosphatase 2A catalytic subunit alpha isoform	5	0.906132	-0.142207	0.131453	0.879491	-0.185259	0.0427837	0.934301	-0.0980405	0.279643
Q9UBE0	SUMO-activating enzyme subunit 1	2	0.845129	-0.242757	0.0674367	0.868982	-0.202601	0.0776752	0.93391	-0.0986453	0.265315
Q01581	Hydroxymethylglutaryl-CoA synthase, cytoplasmic	1	1.06688	0.0934039	0.155093	1.15403	0.206681	0.0319949	0.933651	-0.0990449	0.383216
P47813	Eukaryotic translation initiation factor 1A, X-chromosomal	2	0.910109	-0.13589	0.603184	0.981627	-0.0267535	0.426246	0.933505	-0.0992696	0.491933
P16402	Histone H1.3	2	0.765824	-0.384916	0.0776752	0.984191	-0.0229895	0.355205	0.933484	-0.0993031	0.250761
P31943	Heterogeneous nuclear ribonucleoprotein H	8	0.884153	-0.177632	0.0563833	0.875786	-0.19135	0.0938215	0.933439	-0.0993725	0.158256
Q9Y3F4	Serine-threonine kinase receptor-associated protein	7	0.965074	-0.0512885	0.501521	0.976219	-0.0347239	0.343288	0.933299	-0.0995882	0.356647
O14980	Exportin-1	8	0.96717	-0.0481582	0.310501	0.854751	-0.226424	0.112767	0.933299	-0.0995893	0.310187
P43686	26S proteasome regulatory subunit 6B	4	0.779787	-0.358849	0.224118	0.83314	-0.263369	0.334348	0.933121	-0.0998639	0.36191
P49821	NADH dehydrogenase [ubiquinone] flavoprotein 1, mitochondrial	2	0.953131	-0.0692534	1	0.745087	-0.424519	0.823704	0.93305	-0.099974	1
O76094	Signal recognition particle subunit SRP72	5	0.970409	-0.0433347	0.532808	0.973085	-0.0393617	0.440965	0.932966	-0.100104	0.620374
O95352	Ubiquitin-like modifier-activating enzyme ATG7	2	0.982899	-0.0248843	0.377933	1.01005	0.0144286	0.5	0.932657	-0.100582	0.474769
P35998	26S proteasome regulatory subunit 7	7	1.00713	0.0102544	0.5	0.960697	-0.0578467	0.50391	0.932549	-0.100748	0.795946
P63244	Receptor of activated protein C kinase 1	9	0.859147	-0.219024	0.112059	0.856547	-0.223396	0.134873	0.932417	-0.100952	0.302346
Q9NTX5	Ethylmalonyl-CoA decarboxylase	5	0.879816	-0.184727	0.160528	0.876421	-0.190304	0.153469	0.932326	-0.101094	0.234764
Q16630	Cleavage and polyadenylation specificity factor subunit 6	2	0.824891	-0.277725	0.543963	1.01612	0.0230691	0.470401	0.93213	-0.101398	0.532808
Q09666	Neuroblast differentiation-associated protein AHNAK	10	0.90024	-0.151619	0.620374	0.941336	-0.0872189	0.686576	0.932033	-0.101547	0.50391
P53999	Activated RNA polymerase II transcriptional coactivator p15	3	0.927401	-0.108735	0.178323	0.900031	-0.151953	0.0639898	0.931977	-0.101633	0.234764
O95571	Persulfide dioxygenase ETHE1, mitochondrial	2	0.969182	-0.0451602	0.65591	0.971177	-0.0421941	0.5	0.931937	-0.101696	1
Q53H82	Endoribonuclease LACTB2	1	0.960611	-0.0579765	0.440965	0.922613	-0.116203	1	0.93175	-0.101985	0.532808
O00160	Unconventional myosin-If	7	0.984029	-0.0232271	0.470401	1.03598	0.0509895	0.279643	0.931374	-0.102567	0.206791
P60900	Proteasome subunit alpha type-6	6	0.927245	-0.108978	0.0938215	0.957519	-0.0626268	0.137485	0.93137	-0.102573	0.0674367
P46926	Glucosamine-6-phosphate isomerase 1	1	0.730741	-0.452568	0.0633785	0.628325	-0.670417	0.011332	0.931336	-0.102627	0.276226
Q66K74	Microtubule-associated protein 1S	4	0.875901	-0.19116	0.452388	1.09721	0.133842	0.414002	0.931311	-0.102664	0.45986
Q9UGP8	Translocation protein SEC63 homolog	5	0.996948	-0.0044099	0.494223	1.03521	0.0499235	0.491933	0.931294	-0.102692	0.206791
O75367	Core histone macro-H2A.1	6	0.940345	-0.0887386	0.474769	0.925773	-0.11127	0.237385	0.931251	-0.102758	0.2985
P22061	Protein-L-isoaspartate(D-aspartate) O-methyltransferase	2	0.734988	-0.444208	0.372858	0.916815	-0.125297	0.470401	0.931073	-0.103034	0.617778
P46060	Ran GTPase-activating protein 1	4	1.20409	0.267944	0.65591	0.950005	-0.073993	1	0.931014	-0.103125	0.828679
Q01085	Nucleolysin TIAR	1	1.05149	0.0724291	0.457717	0.973064	-0.0393939	0.36191	0.930682	-0.10364	0.377933
P11413	Glucose-6-phosphate 1-dehydrogenase	6	0.980565	-0.0283148	0.334348	0.965292	-0.0509629	0.44775	0.93061	-0.103752	0.190136
Q5VWZ2	Lysophospholipase-like protein 1	2	0.920167	-0.120032	0.414002	0.870485	-0.200108	0.620374	0.930505	-0.103914	0.352145
A0FGR8	Extended synaptotagmin-2	3	1.01366	0.0195809	0.411852	1.06717	0.0937871	0.176073	0.929951	-0.104773	0.0876355
O95819	Mitogen-activated protein kinase kinase kinase kinase 4	5	0.901061	-0.150304	0.356647	0.970663	-0.0429574	0.377933	0.929933	-0.104801	0.44775
P50225	Sulfotransferase 1A1	2	0.985659	-0.020839	0.574825	0.95431	-0.0674705	0.45986	0.929906	-0.104843	0.828679
P30101	Protein disulfide-isomerase A3	14	0.92759	-0.108441	0.206791	1.02592	0.0369215	0.383216	0.929316	-0.105758	0.262907
Q8IWT6	Volume-regulated anion channel subunit LRRC8A	1	0.821754	-0.283221	0.617778	1.14737	0.198336	0.704291	0.929251	-0.10586	0.470401
P16435	NADPH--cytochrome P450 reductase	1	1.02496	0.0355714	0.470401	1.14648	0.19721	0.137485	0.929147	-0.106022	0.198986
O75368	SH3 domain-binding glutamic acid-rich-like protein	3	0.849057	-0.236067	0.306938	0.846045	-0.241194	0.372858	0.929045	-0.106179	0.393546
Q99613	Eukaryotic translation initiation factor 3 subunit C	7	0.967229	-0.0480708	0.397973	0.962852	-0.0546136	0.334348	0.929008	-0.106237	0.412456
P62826	GTP-binding nuclear protein Ran	4	0.934565	-0.0976332	0.356647	0.964665	-0.0519007	0.343288	0.928591	-0.106884	0.302346
Q5VYK3	Proteasome adapter and scaffold protein ECM29	1	1.1918	0.253144	0.302346	1.1177	0.160527	0.310501	0.928523	-0.106991	0.372858
Q6IN85	Serine/threonine-protein phosphatase 4 regulatory subunit 3A	2	0.983637	-0.0238026	0.470401	0.981244	-0.0273157	0.45986	0.928422	-0.107147	0.501521
P15170	Eukaryotic peptide chain release factor GTP-binding subunit ERF3A	3	0.966401	-0.0493058	0.494223	0.926882	-0.109542	1	0.92821	-0.107477	0.755866
Q9BWS9	Chitinase domain-containing protein 1	2	0.957818	-0.0621772	0.45986	1.00146	0.0021058	0.411852	0.927975	-0.107843	0.397973
Q07065	Cytoskeleton-associated protein 4	3	0.964361	-0.0523543	0.617778	0.959207	-0.0600862	1	0.927657	-0.108337	1
Q8NCA5	Protein FAM98A	1	1.05996	0.0840148	0.5	1.03958	0.0560006	0.574825	0.927607	-0.108415	0.559287
Q86X76	Deaminated glutathione amidase	1	1.01436	0.0205692	0.440965	0.987597	-0.0180059	0.457717	0.927494	-0.108589	0.704291
P00387	NADH-cytochrome b5 reductase 3	3	0.941751	-0.0865822	0.559287	0.864509	-0.210047	0.474769	0.927465	-0.108635	0.377933
O60610	Protein diaphanous homolog 1	6	0.921033	-0.118675	0.310501	1.02914	0.0414417	0.45986	0.927141	-0.10914	0.334348
P62995	Transformer-2 protein homolog beta	2	0.852128	-0.230858	0.160528	0.895845	-0.158679	0.279643	0.926924	-0.109478	0.440965
P23588	Eukaryotic translation initiation factor 4B	1	0.820623	-0.285209	1	0.909128	-0.137445	0.574825	0.926817	-0.109644	0.494223
Q15084	Protein disulfide-isomerase A6	8	0.919034	-0.12181	0.080264	1.01309	0.0187669	0.383216	0.926587	-0.110001	0.135991
O14617	AP-3 complex subunit delta-1	3	1.11497	0.157003	0.0767345	1.15747	0.210976	0.131453	0.926511	-0.11012	0.564482
P35613	Basigin	3	0.758246	-0.399262	0.160528	1.02361	0.0336675	0.470401	0.926351	-0.110369	0.334348
Q96FZ7	Charged multivesicular body protein 6	1	0.6845	-0.546877	0.0938215	0.740982	-0.432489	0.153469	0.92617	-0.110651	0.250761
O15498	Synaptobrevin homolog YKT6	1	0.897897	-0.155378	0.71041	0.833154	-0.263345	1	0.926051	-0.110836	0.440965
P54727	UV excision repair protein RAD23 homolog B	1	1.17106	0.227816	0.198986	1.27566	0.351239	0.234764	0.92582	-0.111197	0.494223
Q5JVF3	PCI domain-containing protein 2	1	0.942505	-0.0854283	0.331472	1.04285	0.0605314	0.310501	0.925654	-0.111456	0.414002
Q9UNM6	26S proteasome non-ATPase regulatory subunit 13	5	0.802995	-0.316537	0.0347217	0.80347	-0.315684	0.0674367	0.925639	-0.111479	0.36191
P46940	Ras GTPase-activating-like protein IQGAP1	13	0.947715	-0.077475	0.0950678	0.955029	-0.0663831	0.158256	0.925595	-0.111547	0.112767
P41226	Ubiquitin-like modifier-activating enzyme 7	5	1.01217	0.0174569	0.470401	1.1962	0.258454	0.178323	0.925327	-0.111965	0.529158
O95202	Mitochondrial proton/calcium exchanger protein	5	1.01308	0.0187486	0.470401	1.04094	0.0578853	0.223715	0.925056	-0.112387	0.237385
Q92882	Osteoclast-stimulating factor 1	4	0.784078	-0.350931	0.0347217	0.776418	-0.365094	0.0633785	0.924568	-0.113149	0.0950678
P04844	Dolichyl-diphosphooligosaccharide--protein glycosyltransferase subunit 2	11	0.905824	-0.142698	0.331472	1.05026	0.0707443	0.137485	0.924561	-0.11316	0.279643
Q9Y6W5	Wiskott-Aldrich syndrome protein family member 2	3	0.885378	-0.175635	0.052454	0.932675	-0.100554	0.279643	0.924298	-0.11357	0.206228
Q9Y2X3	Nucleolar protein 58	1	0.954502	-0.0671792	0.574825	0.985688	-0.0207973	0.494223	0.923691	-0.114518	1
O15305	Phosphomannomutase 2	1	0.852301	-0.230566	0.310187	0.247899	-2.01217	0.0938215	0.92369	-0.11452	0.223875
A5YKK6	CCR4-NOT transcription complex subunit 1	4	1.004	0.00576497	0.661448	1.03645	0.0516471	0.529158	0.923592	-0.114673	0.234764
P20073	Annexin A7	2	0.899206	-0.153276	0.414002	0.874891	-0.192825	0.795946	0.923521	-0.114784	0.440965
P45880	Voltage-dependent anion-selective channel protein 2	5	0.957248	-0.0630357	0.158256	0.974668	-0.0370169	0.411852	0.923461	-0.114877	0.0347217
P20042	Eukaryotic translation initiation factor 2 subunit 2	4	0.924173	-0.113766	0.265315	0.904748	-0.144412	0.412456	0.922903	-0.115749	0.310187
P46459	Vesicle-fusing ATPase	13	0.978651	-0.0311339	0.331472	0.972684	-0.0399563	0.411852	0.922877	-0.115789	0.131453
O76003	Glutaredoxin-3	5	0.786638	-0.346228	0.0180067	0.804155	-0.314455	0.0140188	0.92275	-0.115988	0.137485
Q07020	60S ribosomal protein L18	1	1.30922	0.388702	0.158256	0.988783	-0.0162744	0.661448	0.922681	-0.116097	0.564482
P47755	F-actin-capping protein subunit alpha-2	3	0.860041	-0.217522	0.0639898	0.925591	-0.111554	0.237385	0.922599	-0.116224	0.223875
Q14240	Eukaryotic initiation factor 4A-II	1	0.941613	-0.0867934	0.234764	1.11383	0.155535	0.302346	0.922489	-0.116396	0.250761
P21399	Cytoplasmic aconitate hydratase	1	0.878564	-0.18678	0.532808	0.806507	-0.310242	0.603184	0.922461	-0.11644	0.45986
P13804	Electron transfer flavoprotein subunit alpha, mitochondrial	2	0.894128	-0.161446	0.621003	0.91048	-0.135301	1	0.921908	-0.117305	0.552453
P41250	Glycine--tRNA ligase	4	0.929454	-0.105544	0.552453	0.966159	-0.0496677	0.5	0.921787	-0.117495	1
P33897	ATP-binding cassette sub-family D member 1	3	1.09832	0.135299	0.118692	1.19948	0.262403	0.0112631	0.921776	-0.117512	0.411852
P16885	1-phosphatidylinositol 4,5-bisphosphate phosphodiesterase gamma-2	2	0.875388	-0.192005	0.237385	1.0017	0.00244353	0.302346	0.921697	-0.117635	0.327955
O15127	Secretory carrier-associated membrane protein 2	2	0.768518	-0.379848	0.181321	1.10879	0.14899	0.250761	0.921585	-0.117811	0.301592
P50990	T-complex protein 1 subunit theta	8	0.914038	-0.129674	0.080264	0.924643	-0.113031	0.052454	0.92156	-0.11785	0.0535093
O60716	Catenin delta-1	2	0.925542	-0.111629	0.494223	0.976855	-0.0337844	0.440965	0.921359	-0.118164	0.621003
Q9Y5R8	Trafficking protein particle complex subunit 1	1	0.823303	-0.280504	0.0639898	0.99191	-0.0117188	0.302346	0.921354	-0.118172	0.279643
O43488	Aflatoxin B1 aldehyde reductase member 2	4	0.828086	-0.272148	0.0938215	0.88563	-0.175224	0.206791	0.921313	-0.118237	0.27463
Q9UQ80	Proliferation-associated protein 2G4	5	0.967242	-0.0480506	0.426246	0.895043	-0.15997	0.501521	0.921174	-0.118454	0.895501
O95433	Activator of 90 kDa heat shock protein ATPase homolog 1	3	0.87587	-0.191211	0.112059	0.844344	-0.244097	0.0280375	0.921031	-0.118679	0.250761
P52565	Rho GDP-dissociation inhibitor 1	7	0.857532	-0.221738	0.0180067	0.869499	-0.201743	0.0140188	0.92088	-0.118915	0.137485
Q13907	Isopentenyl-diphosphate Delta-isomerase 1	2	0.834453	-0.261097	0.160528	0.831652	-0.265948	0.178323	0.920736	-0.119141	0.426246
P18031	Tyrosine-protein phosphatase non-receptor type 1	2	1.01258	0.0180352	0.491933	1.00724	0.0104142	0.426246	0.92065	-0.119275	0.414002
Q14643	Inositol 1,4,5-trisphosphate receptor type 1	2	1.005	0.00720123	0.331472	1.14918	0.200602	0.327955	0.920294	-0.119833	0.153469
O43615	Mitochondrial import inner membrane translocase subunit TIM44	1	1.03556	0.0504151	0.137485	1.11535	0.157498	0.0225261	0.920291	-0.119838	0.383216
Q6YP21	Kynurenine--oxoglutarate transaminase 3	2	1.00025	0.00035843	0.574825	1.00688	0.00989058	0.45986	0.920261	-0.119885	0.234764
P17980	26S proteasome regulatory subunit 6A	1	0.981678	-0.0266787	0.377933	0.979349	-0.0301045	0.36191	0.920141	-0.120073	0.224118
P61923	Coatomer subunit zeta-1	1	0.835142	-0.259906	0.0225261	0.900422	-0.151326	0.0950678	0.919992	-0.120306	0.198986
P52907	F-actin-capping protein subunit alpha-1	4	0.890068	-0.168013	0.026227	0.84393	-0.244804	0.0280375	0.91991	-0.120435	0.155093
Q9Y570	Protein phosphatase methylesterase 1	1	0.783629	-0.351757	0.0347217	0.725679	-0.462596	0.0950678	0.919769	-0.120656	0.250761
P23526	Adenosylhomocysteinase	4	0.98234	-0.0257055	0.27463	0.964814	-0.0516779	0.310501	0.91964	-0.120858	0.134873
Q9Y3A5	Ribosome maturation protein SBDS	2	0.970521	-0.0431686	0.494223	0.946008	-0.0800751	0.621003	0.919174	-0.12159	0.895501
Q9Y277	Voltage-dependent anion-selective channel protein 3	5	0.924645	-0.113029	0.206791	0.999619	-0.000550328	0.27463	0.919149	-0.121629	0.155093
Q9ULV4	Coronin-1C	5	1.01164	0.0166998	0.452388	0.999744	-0.0003691	0.440965	0.919042	-0.121798	0.50391
Q9UM54	Unconventional myosin-VI	12	0.893014	-0.163246	0.134873	0.976559	-0.0342206	0.426246	0.91882	-0.122146	0.112059
Q9Y490	Talin-1	14	0.923432	-0.114922	0.2985	0.964633	-0.0519474	0.470401	0.918817	-0.12215	0.356647
Q3YEC7	Rab-like protein 6	4	0.920633	-0.119302	0.118882	0.903048	-0.147126	0.0938215	0.918716	-0.122309	0.153469
Q13177	Serine/threonine-protein kinase PAK 2	7	0.903863	-0.145823	0.160528	0.897195	-0.156506	0.153469	0.918638	-0.122432	0.137485
P54886	Delta-1-pyrroline-5-carboxylate synthase	1	0.889716	-0.168583	0.501521	1.024	0.0342191	0.529158	0.918488	-0.122667	0.470401
P07711	Cathepsin L1	3	1.06357	0.0889187	0.250761	1.03271	0.0464324	0.200609	0.918331	-0.122914	0.181321
P09622	Dihydrolipoyl dehydrogenase, mitochondrial	4	0.954864	-0.066633	0.983866	0.976058	-0.0349619	0.574825	0.918179	-0.123152	1
Q0VD83	Apolipoprotein B receptor	11	0.889538	-0.168872	0.190136	0.943463	-0.0839628	0.470401	0.918053	-0.123351	0.181321
Q7KZF4	Staphylococcal nuclease domain-containing protein 1	15	0.905462	-0.143273	0.0347217	0.915614	-0.127189	0.102313	0.918042	-0.123368	0.112059
P50452	Serpin B8	3	1.01775	0.0253831	0.5	0.966102	-0.0497531	0.574825	0.917898	-0.123594	0.224118
Q04637	Eukaryotic translation initiation factor 4 gamma 1	11	0.957795	-0.0622106	0.440965	0.897182	-0.156527	0.306938	0.917792	-0.123761	0.234764
Q13200	26S proteasome non-ATPase regulatory subunit 2	5	0.701366	-0.51176	0.112767	0.961904	-0.0560359	0.250761	0.917787	-0.123768	0.397973
P62333	26S proteasome regulatory subunit 10B	3	0.894842	-0.160296	0.474769	0.896317	-0.157919	0.44775	0.917747	-0.123832	0.452388
Q9UKV3	Apoptotic chromatin condensation inducer in the nucleus	4	0.991952	-0.0116575	0.470401	1.04591	0.0647547	0.426246	0.917689	-0.123923	0.828679
P15144	Aminopeptidase N	13	0.99514	-0.00702889	0.440965	1.09962	0.137001	0.206791	0.917643	-0.123995	0.198986
P68371	Tubulin beta-4B chain	2	0.742369	-0.429791	0.0535093	0.6949	-0.525123	0.0180067	0.917529	-0.124175	0.251955
P55263	Adenosine kinase	2	1.17104	0.227795	0.206791	1.15201	0.204148	0.279643	0.917518	-0.124192	0.302346
P19367	Hexokinase-1	9	0.950489	-0.0732578	0.355205	1.02252	0.0321261	0.310501	0.917278	-0.124569	0.2985
Q9UJS0	Calcium-binding mitochondrial carrier protein Aralar2	2	0.943462	-0.0839639	0.2985	1.01203	0.0172575	0.5	0.917188	-0.124711	0.543963
P63220	40S ribosomal protein S21	1	0.626645	-0.674279	0.0876355	0.422049	-1.24452	0.0143211	0.916689	-0.125496	0.411852
Q9P258	Protein RCC2	4	0.978079	-0.0319776	0.661448	0.993773	-0.00901196	0.564482	0.916629	-0.12559	0.620374
P00505	Aspartate aminotransferase, mitochondrial	2	1.03872	0.0548106	0.529158	1.02231	0.031839	0.574825	0.916452	-0.125869	0.181321
P06396	Gelsolin	15	0.882641	-0.180101	0.0143211	0.941943	-0.0862885	0.198986	0.916382	-0.125979	0.131453
Q13409	Cytoplasmic dynein 1 intermediate chain 2	5	0.940681	-0.0882218	0.686576	0.937151	-0.0936458	0.603184	0.916139	-0.126361	1
Q15370	Elongin-B	1	0.665394	-0.58772	0.0776752	0.911608	-0.133515	0.36191	0.915759	-0.12696	0.310501
Q9HCN8	Stromal cell-derived factor 2-like protein 1	2	0.865581	-0.20826	0.234764	0.849742	-0.234903	0.224118	0.915704	-0.127047	0.383216
P00441	Superoxide dismutase [Cu-Zn]	3	0.802359	-0.31768	0.181321	0.75293	-0.409412	0.160528	0.915665	-0.127108	0.5
P62701	40S ribosomal protein S4, X isoform	2	0.954531	-0.0671367	0.532808	0.934493	-0.0977435	0.828679	0.915482	-0.127396	1
P84103	Serine/arginine-rich splicing factor 3	1	0.741986	-0.430536	0.0388376	0.752334	-0.410556	0.0225261	0.914747	-0.128555	0.27463
O00154	Cytosolic acyl coenzyme A thioester hydrolase	1	1.05601	0.078617	0.440965	0.924773	-0.112829	0.491933	0.914705	-0.128621	0.559287
Q13596	Sorting nexin-1	3	0.878765	-0.18645	0.310187	0.833707	-0.262388	0.306938	0.914574	-0.128828	0.334348
P40925	Malate dehydrogenase, cytoplasmic	7	0.885631	-0.175223	0.0563833	0.804918	-0.313085	0.0180067	0.914555	-0.128858	0.158256
P21964	Catechol O-methyltransferase	4	0.978551	-0.0312809	0.393546	0.86934	-0.202008	0.44775	0.914452	-0.12902	0.383216
Q9BUB7	Transmembrane protein 70, mitochondrial	1	1.06248	0.0874353	0.41434	1.02227	0.0317752	0.5	0.914399	-0.129104	0.559287
P61221	ATP-binding cassette sub-family E member 1	3	0.920516	-0.119485	0.491933	0.942702	-0.0851261	0.755866	0.914262	-0.12932	1
O14964	Hepatocyte growth factor-regulated tyrosine kinase substrate	1	1.008	0.0114938	0.705602	0.991237	-0.0126986	0.564482	0.914189	-0.129436	0.895501
Q14204	Cytoplasmic dynein 1 heavy chain 1	11	1.00528	0.00759899	0.411852	1.05914	0.0828888	0.310501	0.91369	-0.130224	0.2985
P38571	Lysosomal acid lipase/cholesteryl ester hydrolase	2	1.15176	0.203834	0.0535093	1.12234	0.166507	0.0560294	0.913405	-0.130674	0.27463
O95831	Apoptosis-inducing factor 1, mitochondrial	4	0.916839	-0.12526	0.265315	1.01636	0.0234113	0.1791	0.91329	-0.130855	0.198986
Q99570	Phosphoinositide 3-kinase regulatory subunit 4	1	0.770249	-0.376603	0.412456	0.938364	-0.091781	0.494223	0.91328	-0.130871	0.532808
Q9NYF8	Bcl-2-associated transcription factor 1	1	0.999713	-0.000413751	0.383216	0.872515	-0.196747	0.190136	0.913168	-0.131048	0.265315
P49585	Choline-phosphate cytidylyltransferase A	3	0.89033	-0.167589	0.0938215	0.914315	-0.129236	0.0469108	0.912988	-0.131332	0.0535093
O00170	AH receptor-interacting protein	3	0.796469	-0.32831	0.224118	0.846282	-0.240789	0.2985	0.912446	-0.132188	0.327955
Q9H0C8	Integrin-linked kinase-associated serine/threonine phosphatase 2C	1	0.9019	-0.148961	0.474769	0.978888	-0.0307843	0.383216	0.912405	-0.132255	0.334348
Q5H9R7	Serine/threonine-protein phosphatase 6 regulatory subunit 3	1	1.02127	0.0303662	0.457717	1.00363	0.0052326	0.393546	0.912359	-0.132326	0.412456
Q08AM6	Protein VAC14 homolog	3	1.04028	0.0569709	0.41434	1.01319	0.0189061	0.45986	0.912328	-0.132375	0.372858
O14966	Ras-related protein Rab-7L1	1	0.745332	-0.424045	0.052454	0.895297	-0.159561	0.234764	0.912328	-0.132376	0.331472
Q6ZSR9	Uncharacterized protein FLJ45252	1	0.735361	-0.443476	0.306938	0.941462	-0.0870258	0.36191	0.911975	-0.132933	0.452388
P04040	Catalase	9	0.944128	-0.0829453	0.327955	1.03833	0.0542705	0.377933	0.91177	-0.133258	0.397973
O43399	Tumor protein D54	3	0.674873	-0.567312	0.306938	0.820979	-0.284583	0.352145	0.911733	-0.133317	0.393546
P61019	Ras-related protein Rab-2A	1	0.863496	-0.211738	0.00325521	0.903351	-0.146642	0.0563833	0.911705	-0.13336	0.103114
P21796	Voltage-dependent anion-selective channel protein 1	9	0.851967	-0.231131	0.501521	0.810919	-0.302371	0.306938	0.911544	-0.133616	0.377933
P55795	Heterogeneous nuclear ribonucleoprotein H2	2	0.824782	-0.277916	0.0672004	0.754592	-0.406231	0.0200319	0.911398	-0.133847	0.261123
Q03252	Lamin-B2	5	0.960826	-0.0576525	0.1791	0.909779	-0.136413	0.00900335	0.911236	-0.134103	0.0180067
Q15233	Non-POU domain-containing octamer-binding protein	5	0.764091	-0.388183	0.559287	0.697419	-0.519902	0.356647	0.911207	-0.134149	0.414002
P62942	Peptidyl-prolyl cis-trans isomerase FKBP1A	1	0.508302	-0.976242	0.026227	0.387319	-1.36841	0.0143211	0.911125	-0.13428	0.393546
Q9P035	Very-long-chain (3R)-3-hydroxyacyl-CoA dehydratase 3	1	1.09823	0.135185	0.414002	1.08965	0.123868	0.343288	0.910851	-0.134713	0.302346
Q15637	Splicing factor 1	1	0.824361	-0.278651	0.397973	0.826261	-0.275331	0.543963	0.910674	-0.134994	0.494223
P41252	Isoleucine--tRNA ligase, cytoplasmic	6	0.892147	-0.164647	0.206791	1.03415	0.0484387	0.279643	0.910624	-0.135073	0.301592
Q4G0J3	La-related protein 7	2	0.908001	-0.139234	0.372858	1.07544	0.104932	0.302346	0.910237	-0.135686	0.377933
Q02218	2-oxoglutarate dehydrogenase, mitochondrial	7	1.03047	0.0433021	0.440965	1.18192	0.241127	0.223715	0.910034	-0.136007	0.271981
Q9H3U1	Protein unc-45 homolog A	5	0.824301	-0.278757	0.131453	0.789311	-0.341334	0.0938215	0.909639	-0.136633	0.279643
Q99426	Tubulin-folding cofactor B	3	0.759168	-0.397509	0.080264	0.968757	-0.0457934	0.355205	0.909563	-0.136755	0.248401
P16949	Stathmin	2	0.669849	-0.578091	0.0347217	0.768594	-0.379707	0.080264	0.909113	-0.137468	0.331472
Q9H4G4	Golgi-associated plant pathogenesis-related protein 1	1	0.801123	-0.319904	0.080264	1.09688	0.133405	0.176073	0.908995	-0.137656	0.228859
Q92616	eIF-2-alpha kinase activator GCN1	5	0.970628	-0.0430104	0.65591	0.918547	-0.122575	0.904776	0.908925	-0.137767	1
P08648	Integrin alpha-5	6	0.842076	-0.247978	0.0563833	1.06784	0.0946971	0.327955	0.908744	-0.138055	0.223875
Q9NRA2	Sialin	2	1.15879	0.212615	0.301592	1.35335	0.436537	0.153469	0.908664	-0.138181	0.200609
Q9NVZ3	Adaptin ear-binding coat-associated protein 2	2	0.926391	-0.110307	0.302346	0.85629	-0.223829	0.052454	0.908538	-0.138381	0.198986
P17858	ATP-dependent 6-phosphofructokinase, liver type	5	0.84185	-0.248365	0.352145	0.98301	-0.0247213	0.494223	0.90842	-0.138569	0.620374
P49189	4-trimethylaminobutyraldehyde dehydrogenase	3	0.952034	-0.0709157	0.102313	1.01902	0.0271816	0.440965	0.908328	-0.138714	0.052454
P29218	Inositol monophosphatase 1	2	0.838246	-0.254554	0.621003	0.851684	-0.23161	0.414002	0.908239	-0.138857	0.895501
Q6P2Q9	Pre-mRNA-processing-splicing factor 8	4	0.961012	-0.0573742	0.327955	1.15254	0.204821	0.250761	0.908157	-0.138987	0.265315
P51148	Ras-related protein Rab-5C	5	0.801742	-0.318791	0.0427837	0.891117	-0.166313	0.223875	0.908029	-0.13919	0.302346
Q14232	Translation initiation factor eIF-2B subunit alpha	1	0.807266	-0.308885	0.356647	0.858688	-0.219795	0.178323	0.907973	-0.139279	0.27463
Q16643	Drebrin	6	0.822605	-0.281729	0.474769	0.93102	-0.103116	0.393546	0.907838	-0.139493	0.452388
P15311	Ezrin	3	0.993592	-0.00927522	0.411852	0.953013	-0.0694327	0.377933	0.907608	-0.139858	0.44775
Q9GZZ1	N-alpha-acetyltransferase 50	2	0.843026	-0.24635	0.178323	0.817291	-0.291079	0.160528	0.907574	-0.139913	0.426246
P06280	Alpha-galactosidase A	1	0.86397	-0.210946	0.0347217	0.893374	-0.162663	0.0563833	0.907477	-0.140067	0.0535093
Q96JY6	PDZ and LIM domain protein 2	2	0.835164	-0.259869	0.0776752	0.948988	-0.075539	0.102313	0.907089	-0.140684	0.112059
Q13561	Dynactin subunit 2	3	0.765929	-0.384717	0.414002	0.772391	-0.372597	0.620374	0.906939	-0.140922	0.383216
Q15819	Ubiquitin-conjugating enzyme E2 variant 2	1	0.503203	-0.990786	0.0776752	0.83234	-0.264755	0.080264	0.90681	-0.141128	0.331472
P08133	Annexin A6	11	0.96973	-0.0443446	0.393546	0.986711	-0.019301	0.41434	0.906679	-0.141336	0.160528
P62136	Serine/threonine-protein phosphatase PP1-alpha catalytic subunit	1	0.911292	-0.134014	0.393546	0.82633	-0.275209	0.474769	0.906491	-0.141635	0.414002
Q9BW83	Intraflagellar transport protein 27 homolog	2	0.836928	-0.256825	0.0319949	0.493179	-1.01982	0.0143211	0.906406	-0.14177	0.158256
P07741	Adenine phosphoribosyltransferase	5	0.887941	-0.171464	0.352145	0.891368	-0.165908	0.543963	0.906278	-0.141975	0.457717
P61224	Ras-related protein Rap-1b	1	0.670035	-0.577692	0.0639898	0.732229	-0.449633	0.0388376	0.906037	-0.142358	0.36191
P51659	Peroxisomal multifunctional enzyme type 2	5	0.844039	-0.244619	0.190136	0.945457	-0.0809159	0.355205	0.906029	-0.142371	0.2985
Q9BZZ5	Apoptosis inhibitor 5	4	0.821368	-0.2839	0.0319949	0.624777	-0.678586	0.00325521	0.905545	-0.143142	0.0891617
Q14116	Interleukin-18	1	0.866173	-0.207273	0.0938215	0.900592	-0.151054	0.178323	0.905402	-0.143369	0.181321
Q7Z4W1	L-xylulose reductase	1	0.888798	-0.170073	0.134873	0.962087	-0.05576	0.250761	0.904517	-0.14478	0.206228
P14618	Pyruvate kinase PKM	14	0.977765	-0.0324407	0.310501	1.02437	0.034732	0.470401	0.904198	-0.14529	0.153469
Q8NBF2	NHL repeat-containing protein 2	1	0.758126	-0.39949	0.0280375	1.02287	0.0326266	0.327955	0.904182	-0.145314	0.198986
P08754	Guanine nucleotide-binding protein G(i) subunit alpha	2	0.839004	-0.253251	0.080264	0.874786	-0.192998	0.134873	0.904065	-0.145502	0.265315
Q03154	Aminoacylase-1	4	0.897125	-0.156619	0.160528	0.965873	-0.0500953	0.393546	0.903948	-0.145688	0.206228
P11908	Ribose-phosphate pyrophosphokinase 2	1	0.877546	-0.188453	0.44775	1.03339	0.047378	0.529158	0.903586	-0.146266	0.704291
P52895	Aldo-keto reductase family 1 member C2	1	0.967477	-0.0477002	0.823704	1.01223	0.0175431	0.5	0.903472	-0.146448	1
P27986	Phosphatidylinositol 3-kinase regulatory subunit alpha	2	0.94482	-0.0818886	0.234764	0.996864	-0.00453091	0.5	0.903358	-0.146631	0.112767
P46777	60S ribosomal protein L5	2	1.15759	0.21113	0.5	1.20804	0.27267	0.559287	0.903328	-0.146678	0.41434
A6NDG6	Glycerol-3-phosphate phosphatase	1	0.460635	-1.1183	0.501521	0.488473	-1.03365	0.795946	0.903258	-0.14679	0.45986
Q9BQA1	Methylosome protein 50	3	0.966249	-0.0495328	0.206791	0.970594	-0.0430597	0.27463	0.903189	-0.1469	0.0427837
Q9Y3L3	SH3 domain-binding protein 1	10	0.847093	-0.239408	0.00892113	0.923089	-0.115459	0.135991	0.903113	-0.147021	0.080264
P09960	Leukotriene A-4 hydrolase	10	0.847132	-0.239342	0.052454	0.896148	-0.158191	0.0563833	0.903092	-0.147055	0.137485
Q9NP72	Ras-related protein Rab-18	1	1.01099	0.0157634	0.529158	0.929801	-0.105006	0.617778	0.902861	-0.147425	0.823704
P26639	Threonine--tRNA ligase 1, cytoplasmic	7	0.909261	-0.137233	0.0747059	0.806703	-0.30989	0.0143211	0.902411	-0.148144	0.080264
Q1KMD3	Heterogeneous nuclear ribonucleoprotein U-like protein 2	5	0.935879	-0.0956057	0.118692	1.03608	0.0511384	0.470401	0.902342	-0.148254	0.080264
Q8WWM7	Ataxin-2-like protein	2	0.989227	-0.0156269	0.617778	0.994513	-0.00793844	0.766433	0.902283	-0.148349	0.470401
Q14289	Protein-tyrosine kinase 2-beta	8	0.93765	-0.0928778	0.223715	1.15877	0.212592	0.137485	0.901773	-0.149164	0.176073
Q8NBS9	Thioredoxin domain-containing protein 5	3	0.875271	-0.192198	0.343288	0.994572	-0.00785164	0.393546	0.901602	-0.149437	0.372858
Q08211	ATP-dependent RNA helicase A	11	0.973604	-0.0385932	0.331472	1.05804	0.0813902	0.250761	0.90126	-0.149985	0.334348
Q15154	Pericentriolar material 1 protein	4	0.910046	-0.135989	0.223715	1.15362	0.206171	0.155093	0.901022	-0.150365	0.206791
P00492	Hypoxanthine-guanine phosphoribosyltransferase	4	0.767528	-0.381709	0.234764	0.728027	-0.457936	0.0639898	0.900499	-0.151203	0.470401
P30086	Phosphatidylethanolamine-binding protein 1	5	0.763488	-0.389323	0.00249758	0.817504	-0.290702	0.0312738	0.900083	-0.15187	0.14925
Q13232	Nucleoside diphosphate kinase 3	1	0.912165	-0.132633	0.755866	1.02054	0.029332	0.564482	0.900007	-0.151991	1
O43633	Charged multivesicular body protein 2a	1	0.797525	-0.326399	0.306938	1.02649	0.0377245	0.41434	0.899946	-0.15209	0.44775
Q9HB71	Calcyclin-binding protein	2	0.906489	-0.141639	0.178323	0.785279	-0.348724	0.052454	0.899717	-0.152457	0.198986
P38919	Eukaryotic initiation factor 4A-III	2	1.09298	0.128264	0.411852	1.1459	0.196483	0.310187	0.899568	-0.152696	0.331472
P13861	cAMP-dependent protein kinase type II-alpha regulatory subunit	2	0.828948	-0.270646	0.153469	0.663477	-0.591881	0.0143211	0.899549	-0.152727	0.176073
Q969G3	SWI/SNF-related matrix-associated actin-dependent regulator of chromatin subfamily E member 1	1	0.729645	-0.454734	0.0225261	0.834293	-0.261375	0.223875	0.899527	-0.152761	0.27463
P78406	mRNA export factor	1	0.892146	-0.164648	0.153469	0.844953	-0.243058	0.262907	0.899464	-0.152863	0.158256
P48147	Prolyl endopeptidase	2	0.885348	-0.175683	0.306938	0.962074	-0.0557801	0.470401	0.899269	-0.153176	0.206791
Q92841	Probable ATP-dependent RNA helicase DDX17	4	0.978981	-0.030647	0.411852	0.951128	-0.0722889	0.279643	0.898544	-0.154338	0.190136
Q02878	60S ribosomal protein L6	8	0.910441	-0.135363	0.310187	0.892282	-0.164428	0.206791	0.898156	-0.154962	0.543963
Q00722	1-phosphatidylinositol 4,5-bisphosphate phosphodiesterase beta-2	5	0.80816	-0.307287	0.412456	0.824045	-0.279206	0.234764	0.898011	-0.155195	0.352145
Q969H8	Myeloid-derived growth factor	2	0.84596	-0.241339	0.0776752	0.920611	-0.119336	0.234764	0.897917	-0.155347	0.080264
P48444	Coatomer subunit delta	5	0.952711	-0.0698894	0.574825	0.978526	-0.0313184	0.5	0.897734	-0.15564	0.224118
Q13404	Ubiquitin-conjugating enzyme E2 variant 1	2	0.883599	-0.178536	0.160528	0.895885	-0.158614	0.118882	0.897687	-0.155715	0.178323
P49411	Elongation factor Tu, mitochondrial	8	0.987028	-0.0188364	0.440965	1.02281	0.0325433	0.393546	0.89768	-0.155726	0.352145
Q9Y6M5	Zinc transporter 1	1	0.960629	-0.0579481	0.5	1.27923	0.355276	0.0563833	0.897598	-0.155858	0.279643
Q13148	TAR DNA-binding protein 43	1	1.02676	0.0381004	0.45986	0.877731	-0.188149	0.223875	0.897197	-0.156503	0.2985
Q99832	T-complex protein 1 subunit eta	10	0.952288	-0.0705296	0.355205	0.949736	-0.0744009	0.372858	0.896809	-0.157127	0.474769
P07237	Protein disulfide-isomerase	13	0.895486	-0.159257	0.224118	0.957179	-0.0631389	0.426246	0.896745	-0.157231	0.131453
Q9Y450	HBS1-like protein	1	0.738773	-0.436798	0.306938	0.898447	-0.154495	0.206791	0.896692	-0.157316	0.310187
P00367	Glutamate dehydrogenase 1, mitochondrial	2	0.976271	-0.0346465	0.36191	1.0074	0.0106314	0.440965	0.896592	-0.157477	0.0319949
P57764	Gasdermin-D	2	1.00649	0.00933403	0.383216	1.07938	0.110198	0.176073	0.896567	-0.157517	0.234764
Q6IBS0	Twinfilin-2	4	1.03634	0.0514948	0.470401	1.15562	0.208662	0.414002	0.896402	-0.157783	0.343288
P49588	Alanine--tRNA ligase, cytoplasmic	4	0.815252	-0.294683	0.0347217	0.897785	-0.155559	0.206791	0.895962	-0.158491	0.178323
Q7Z6I6	Rho GTPase-activating protein 30	3	0.925024	-0.112437	0.271981	0.904475	-0.144847	0.206791	0.895887	-0.158611	0.356647
Q6NUK1	Calcium-binding mitochondrial carrier protein SCaMC-1	4	1.01202	0.017241	0.564482	0.932251	-0.10121	0.704291	0.895724	-0.158875	0.397973
Q92614	Unconventional myosin-XVIIIa	2	0.886311	-0.174115	0.36191	1.15095	0.20282	0.158256	0.895198	-0.159722	0.41434
Q96C86	m7GpppX diphosphatase	1	0.790775	-0.33866	0.206228	0.390584	-1.35629	0.262907	0.895194	-0.159728	0.334348
Q86UE4	Protein LYRIC	6	0.953001	-0.0694503	0.206791	0.977725	-0.0324994	0.276226	0.894906	-0.160192	0.134873
P14866	Heterogeneous nuclear ribonucleoprotein L	5	0.911995	-0.132902	0.159189	0.829904	-0.268983	0.0143211	0.894802	-0.160359	0.158256
P61421	V-type proton ATPase subunit d 1	3	0.898984	-0.153633	0.0776752	0.950152	-0.073769	0.234764	0.894747	-0.160448	0.080264
Q09161	Nuclear cap-binding protein subunit 1	2	0.903471	-0.14645	0.112059	0.969365	-0.0448885	0.265315	0.894725	-0.160483	0.190136
Q99805	Transmembrane 9 superfamily member 2	2	0.770813	-0.375548	0.237385	0.937	-0.0938784	0.158256	0.894395	-0.161016	0.160528
Q9BTZ2	Dehydrogenase/reductase SDR family member 4	1	0.862717	-0.213041	0.250761	1.04164	0.0588601	0.426246	0.894086	-0.161514	0.234764
Q86UP2	Kinectin	4	1.05528	0.0776242	0.135991	1.03456	0.049017	0.355205	0.893821	-0.161942	0.158256
O43847	Nardilysin	6	0.997921	-0.00300213	0.440965	1.08717	0.120577	0.248401	0.893703	-0.162133	0.310187
Q07960	Rho GTPase-activating protein 1	6	0.916923	-0.125127	0.372858	0.963637	-0.0534381	0.383216	0.893528	-0.162414	0.412456
O75718	Cartilage-associated protein	1	0.84886	-0.236401	0.474769	0.89373	-0.162089	0.2985	0.893045	-0.163195	0.397973
O95747	Serine/threonine-protein kinaseR1	2	0.896337	-0.157886	0.41434	0.820701	-0.285072	0.412456	0.892484	-0.164101	0.559287
P41240	Tyrosine-protein kinase CSK	1	0.907018	-0.140797	0.178323	0.945151	-0.0813834	0.234764	0.892423	-0.164201	0.0639898
P62081	40S ribosomal protein S7	5	0.908877	-0.137843	0.178323	0.907813	-0.139533	0.158256	0.892362	-0.164299	0.112767
P31146	Coronin-1A	12	0.929826	-0.104968	0.36191	0.976927	-0.0336771	0.41434	0.891828	-0.165163	0.0938215
Q9UHG3	Prenylcysteine oxidase 1	1	1.19488	0.256861	0.198986	1.0855	0.118359	0.27463	0.891796	-0.165214	0.118882
P23528	Cofilin-1	12	0.824084	-0.279137	0.0140188	0.815781	-0.293747	0.00698729	0.890824	-0.166788	0.103114
P63173	60S ribosomal protein L38	2	0.820965	-0.284607	0.559287	0.920407	-0.119656	0.414002	0.890691	-0.167003	1
Q08722	Leukocyte surface antigen CD47	2	1.05513	0.077417	0.411852	1.37136	0.455606	0.0563833	0.890031	-0.168073	0.248401
P30041	Peroxiredoxin-6	6	0.765394	-0.385726	0.0112631	0.719389	-0.475157	0.00325521	0.889764	-0.168505	0.140858
P09467	Fructose-1,6-bisphosphatase 1	2	0.898702	-0.154086	0.704291	0.902489	-0.148019	0.372858	0.889704	-0.168603	0.352145
Q8NDX1	PH and SEC7 domain-containing protein 4	1	0.954195	-0.0676438	0.327955	1.06534	0.0913107	0.452388	0.889469	-0.168983	0.501521
P08670	Vimentin	14	0.85743	-0.221909	0.198986	0.767912	-0.380987	0.0427837	0.889161	-0.169484	0.331472
Q13283	Ras GTPase-activating protein-binding protein 1	4	0.828315	-0.271748	0.262907	0.842608	-0.247066	0.178323	0.889054	-0.169657	0.372858
O95373	Importin-7	6	0.853729	-0.228149	0.112767	0.892061	-0.164786	0.112059	0.889013	-0.169724	0.137485
O00743	Serine/threonine-protein phosphatase 6 catalytic subunit	1	0.819377	-0.287401	0.026227	1.06893	0.0961696	0.355205	0.888949	-0.169828	0.155093
Q9UKU7	Isobutyryl-CoA dehydrogenase, mitochondrial	1	0.847462	-0.238779	0.160528	0.835759	-0.258841	0.237385	0.88887	-0.169956	0.310501
O75533	Splicing factor 3B subunit 1	8	0.996202	-0.00549018	0.45986	1.03665	0.0519258	0.470401	0.888735	-0.170174	0.501521
Q7L576	Cytoplasmic FMR1-interacting protein 1	8	0.942895	-0.0848314	0.0657266	1.09852	0.135565	0.36191	0.888461	-0.17062	0.0375889
P34897	Serine hydroxymethyltransferase, mitochondrial	5	0.947285	-0.0781289	0.41434	0.952516	-0.0701847	0.470401	0.888424	-0.170679	0.501521
Q9H2K8	Serine/threonine-protein kinase TAO3	1	1.06071	0.0850313	0.355205	0.936085	-0.0952893	0.234764	0.888296	-0.170887	0.134873
P52272	Heterogeneous nuclear ribonucleoprotein M	12	0.943021	-0.0846381	0.440965	0.916798	-0.125324	0.265315	0.888202	-0.17104	0.262907
P62310	U6 snRNA-associated Sm-like protein LSm3	1	0.860602	-0.216582	0.0225261	0.81745	-0.290798	0.0213918	0.887685	-0.171881	0.0449578
Q9BVK6	Transmembrane emp24 domain-containing protein 9	1	0.612274	-0.707751	0.343288	0.52422	-0.931755	0.190136	0.887523	-0.172143	0.470401
Q10570	Cleavage and polyadenylation specificity factor subunit 1	2	0.836232	-0.258025	1	0.817049	-0.291506	0.65591	0.887495	-0.172189	0.983866
O43776	Asparagine--tRNA ligase, cytoplasmic	6	0.872585	-0.196632	0.052454	0.914707	-0.128618	0.158256	0.887263	-0.172565	0.0469108
P00918	Carbonic anhydrase 2	10	0.807254	-0.308905	0.0776752	0.886913	-0.173135	0.181321	0.887141	-0.172765	0.206228
Q9Y4X5	E3 ubiquitin-protein ligase ARIH1	1	1.07558	0.105119	0.470401	1.03171	0.0450346	0.302346	0.887007	-0.172983	0.206228
P53611	Geranylgeranyl transferase type-2 subunit beta	2	0.88875	-0.170151	0.271981	0.997222	-0.00401296	0.494223	0.886989	-0.173012	0.474769
P49840	Glycogen synthase kinase-3 alpha	2	0.816234	-0.292946	0.0469108	0.800194	-0.321577	0.0776752	0.886909	-0.173141	0.200609
P53634	Dipeptidyl peptidase 1	2	0.891066	-0.166396	0.0876355	0.846125	-0.241057	0.0427837	0.886816	-0.173294	0.0563833
Q12904	Aminoacyl tRNA synthase complex-interacting multifunctional protein 1	4	0.75016	-0.41473	0.00892113	0.803296	-0.315997	0.0674367	0.886772	-0.173365	0.118882
Q96BY6	Dedicator of cytokinesis protein 10	10	0.94641	-0.0794627	0.250761	0.998708	-0.00186484	0.302346	0.886754	-0.173394	0.0776752
Q6UB35	Monofunctional C1-tetrahydrofolate synthase, mitochondrial	4	0.925522	-0.111661	0.65591	0.991176	-0.0127875	0.440965	0.886656	-0.173553	1
P08236	Beta-glucuronidase	1	0.946555	-0.0792412	0.50391	1.03177	0.0451262	0.440965	0.886431	-0.17392	0.620374
P26196	Probable ATP-dependent RNA helicase DDX6	2	0.953348	-0.0689256	0.470401	0.745514	-0.423693	0.262907	0.886305	-0.174124	0.574825
P22695	Cytochrome b-c1 complex subunit 2, mitochondrial	5	0.911358	-0.13391	0.426246	0.871407	-0.198581	0.397973	0.88586	-0.174849	0.704291
P51570	Galactokinase	4	0.875947	-0.191085	0.372858	0.84911	-0.235976	0.795946	0.885798	-0.174951	0.501521
P36957	Dihydrolipoyllysine-residue succinyltransferase component of 2-oxoglutarate dehydrogenase complex, mitochondrial	4	0.823094	-0.280872	0.0225261	0.828383	-0.27163	0.0140188	0.885616	-0.175246	0.0633785
P11142	Heat shock cognate 71 kDa protein	15	0.851672	-0.23163	0.0347217	0.886365	-0.174027	0.0312738	0.885535	-0.17538	0.0469108
P61160	Actin-related protein 2	13	0.772024	-0.373282	0.0747059	0.689775	-0.535803	0.00544463	0.885356	-0.17567	0.1791
O43707	Alpha-actinin-4	14	0.895831	-0.158702	0.178323	0.986687	-0.0193349	0.426246	0.884855	-0.176488	0.306938
Q99536	Synaptic vesicle membrane protein VAT-1 homolog	8	0.811251	-0.30178	0.0213918	0.785152	-0.348956	0.00698729	0.884825	-0.176537	0.135991
Q15942	Zyxin	6	0.914335	-0.129205	0.0475339	1.06495	0.090782	0.440965	0.884811	-0.176559	0.0213918
Q9NSD9	Phenylalanine--tRNA ligase beta subunit	5	0.940131	-0.0890658	0.36191	0.890209	-0.167785	0.271981	0.884066	-0.177773	0.262907
P18887	DNA repair protein XRCC1	1	0.901061	-0.150303	0.0747059	0.986794	-0.0191787	0.393546	0.883761	-0.178271	0.0767345
Q99829	Copine-1	1	1.00401	0.00578042	0.564482	0.979715	-0.0295652	0.661448	0.883744	-0.1783	0.620374
P12081	Histidine--tRNA ligase, cytoplasmic	3	0.839133	-0.253028	0.134873	0.86602	-0.207527	0.271981	0.883728	-0.178326	0.310501
P57737	Coronin-7	3	0.883514	-0.178675	0.704291	0.988717	-0.0163702	0.45986	0.883638	-0.178472	0.352145
Q9HB40	Retinoid-inducible serine carboxypeptidase	1	0.918457	-0.122716	0.41434	0.971611	-0.0415498	0.393546	0.883607	-0.178523	0.543963
Q96AB3	Isochorismatase domain-containing protein 2	1	0.992752	-0.0104953	0.470401	0.934965	-0.097015	1	0.883139	-0.179288	0.552453
P40227	T-complex protein 1 subunit zeta	8	0.85694	-0.222734	0.112767	0.884937	-0.176353	0.0563833	0.883117	-0.179324	0.0747059
O00629	Importin subunit alpha-3	2	0.973096	-0.0393466	0.440965	0.991613	-0.0121511	0.331472	0.883069	-0.179402	0.44775
P49023	Paxillin	1	0.775958	-0.36595	0.262907	1.00128	0.00184385	0.440965	0.882933	-0.179624	0.265315
Q9UNF0	Protein kinase C and casein kinase substrate in neurons protein 2	4	0.885437	-0.175538	0.131453	0.947089	-0.078428	0.279643	0.882908	-0.179665	0.190136
O15427	Monocarboxylate transporter 4	4	0.88783	-0.171645	0.178323	0.968508	-0.0461634	0.440965	0.882647	-0.180091	0.250761
Q13435	Splicing factor 3B subunit 2	5	0.972206	-0.0406653	0.393546	0.664815	-0.588976	0.224118	0.882554	-0.180243	0.153469
P12956	X-ray repair cross-complementing protein 6	8	0.941446	-0.0870494	0.158256	0.901834	-0.149066	0.0319949	0.882492	-0.180344	0.0347217
A0AVT1	Ubiquitin-like modifier-activating enzyme 6	1	0.903383	-0.146591	0.440965	1.06943	0.0968472	0.574825	0.882435	-0.180438	0.983866
Q13242	Serine/arginine-rich splicing factor 9	1	0.894234	-0.161276	0.457717	1.10765	0.147502	0.343288	0.882402	-0.180491	0.331472
O75083	WD repeat-containing protein 1	10	0.940455	-0.0885687	0.159189	0.934147	-0.098279	0.176073	0.882225	-0.180781	0.0427837
O00487	26S proteasome non-ATPase regulatory subunit 14	2	0.903286	-0.146745	0.0535093	0.895387	-0.159417	0.0388376	0.882038	-0.181087	0.052454
Q9Y6M1	Insulin-like growth factor 2 mRNA-binding protein 2	4	0.803687	-0.315295	0.178323	0.81552	-0.294208	0.262907	0.881944	-0.181241	0.331472
Q14165	Malectin	5	0.928918	-0.106377	0.176073	1.01132	0.0162351	0.331472	0.881931	-0.181262	0.112059
P60709	Actin, cytoplasmic 1	2	0.697636	-0.519454	0.176073	0.331803	-1.5916	0.00892113	0.881652	-0.181719	0.331472
P30044	Peroxiredoxin-5, mitochondrial	2	0.795515	-0.330039	0.137485	0.687165	-0.541271	0.0280375	0.881595	-0.181812	0.200609
P56134	ATP synthase subunit f, mitochondrial	1	0.839158	-0.252985	0.352145	0.839224	-0.252872	0.356647	0.881501	-0.181966	0.414002
Q9NTK5	Obg-like ATPase 1	5	0.834389	-0.261209	0.0469108	0.797234	-0.326924	0.00892113	0.881339	-0.182231	0.118692
P19623	Spermidine synthase	3	0.932924	-0.100168	0.27463	0.919831	-0.120559	0.178323	0.881142	-0.182554	0.190136
O94888	UBX domain-containing protein 7	1	0.836383	-0.257764	0.474769	0.858513	-0.220089	0.310187	0.881062	-0.182684	0.372858
Q9Y5L0	Transportin-3	1	1.06686	0.093373	0.470401	0.801494	-0.319237	0.153469	0.881028	-0.18274	0.198986
Q13263	Transcription intermediary factor 1-beta	7	0.799685	-0.322496	0.0427837	0.834635	-0.260782	0.0213918	0.880997	-0.182791	0.0258917
Q96QK1	Vacuolar protein sorting-associated protein 35	6	0.891609	-0.165517	0.178323	0.941634	-0.0867617	0.27463	0.88089	-0.182966	0.190136
O75494	Serine/arginine-rich splicing factor 10	2	0.897833	-0.155481	0.2985	0.90631	-0.141923	0.310187	0.880807	-0.183102	0.190136
Q05823	2-5A-dependent ribonuclease	1	1.05104	0.07182	0.411852	0.933892	-0.0986726	0.393546	0.880805	-0.183105	0.310187
Q9BZQ8	Protein Niban 1	4	0.882143	-0.180915	0.102313	1.01533	0.0219479	0.27463	0.880651	-0.183358	0.103114
Q14914	Prostaglandin reductase 1	1	0.920147	-0.120063	0.137485	0.832599	-0.264306	0.0280375	0.880643	-0.183371	0.0950678
Q13724	Mannosyl-oligosaccharide glucosidase	2	0.836141	-0.258181	0.112059	0.987602	-0.017999	0.331472	0.880503	-0.183599	0.112767
P08195	4F2 cell-surface antigen heavy chain	2	0.760001	-0.395928	1	0.778801	-0.360674	0.904776	0.880445	-0.183696	0.574825
Q9H3U5	Major facilitator superfamily domain-containing protein 1	1	0.878611	-0.186703	0.131453	1.1231	0.167481	0.564482	0.87995	-0.184507	0.224118
P13010	X-ray repair cross-complementing protein 5	12	0.913144	-0.131086	0.0319949	0.960132	-0.0586948	0.103114	0.879501	-0.185242	0.00698729
Q9UHB9	Signal recognition particle subunit SRP68	5	0.584976	-0.773551	0.0180067	0.964501	-0.0521447	0.301592	0.879156	-0.18581	0.0747059
P07384	Calpain-1 catalytic subunit	8	0.908175	-0.138958	0.279643	0.95748	-0.0626856	0.44775	0.878955	-0.18614	0.160528
Q14739	Delta(14)-sterol reductase LBR	1	1.05168	0.072698	0.494223	1.12076	0.164472	0.440965	0.878814	-0.186371	0.397973
Q9NX62	Golgi-resident adenosine 3',5'-bisphosphate 3'-phosphatase	1	0.988979	-0.0159883	0.617778	0.976051	-0.0349716	0.494223	0.878447	-0.186973	1
P62191	26S proteasome regulatory subunit 4	2	0.885583	-0.1753	0.271981	0.949834	-0.0742531	0.377933	0.878355	-0.187124	0.356647
P10253	Lysosomal alpha-glucosidase	4	0.87276	-0.196343	1	0.90012	-0.151811	0.617778	0.878279	-0.187249	1
P43243	Matrin-3	11	0.96956	-0.0445973	0.36191	0.909754	-0.136451	0.356647	0.878173	-0.187424	0.206228
Q9UBS4	DnaJ homolog subfamily B member 11	2	0.822172	-0.282488	0.0639898	0.905935	-0.14252	0.206791	0.87805	-0.187625	0.206228
P63010	AP-2 complex subunit beta	5	0.933171	-0.099787	0.393546	0.937812	-0.0926292	0.372858	0.877138	-0.189125	0.306938
Q9BVJ7	Dual specificity protein phosphatase 23	3	0.822796	-0.281394	0.0225261	0.857656	-0.221529	0.0375889	0.877044	-0.189279	0.0563833
Q9H2H8	Peptidyl-prolyl cis-trans isomerase-like 3	1	0.937346	-0.0933471	0.377933	0.832061	-0.265239	0.306938	0.876842	-0.189611	0.310187
Q9UIA9	Exportin-7	3	0.735989	-0.442244	1	0.853749	-0.228117	0.532808	0.876525	-0.190133	0.440965
P13798	Acylamino-acid-releasing enzyme	4	0.842071	-0.247987	0.160528	0.930102	-0.10454	0.383216	0.876496	-0.19018	0.181321
P55072	Transitional endoplasmic reticulum ATPase	11	0.875788	-0.191346	0.352145	0.857705	-0.221446	0.306938	0.875874	-0.191205	0.2985
Q12874	Splicing factor 3A subunit 3	2	0.848105	-0.237685	0.112059	0.999563	-0.000630606	0.470401	0.875791	-0.191341	0.155093
Q13636	Ras-related protein Rab-31	1	0.885578	-0.175309	0.112767	0.878425	-0.187008	0.0950678	0.875541	-0.191753	0.0876355
P29144	Tripeptidyl-peptidase 2	7	0.938802	-0.091107	0.159189	1.011	0.0157852	0.470401	0.875378	-0.192022	0.0173609
Q6DD88	Atlastin-3	2	1.06673	0.0931986	0.279643	0.940211	-0.088943	0.327955	0.874746	-0.193063	0.271981
Q9H4A4	Aminopeptidase B	9	0.922317	-0.116665	0.265315	0.947296	-0.0781128	0.301592	0.874307	-0.193788	0.0776752
Q96B97	SH3 domain-containing kinase-binding protein 1	8	0.871269	-0.19881	0.0776752	0.982522	-0.0254389	0.223715	0.874235	-0.193906	0.0388376
Q15418	Ribosomal protein S6 kinase alpha-1	2	0.950516	-0.0732169	0.491933	0.96078	-0.0577212	0.470401	0.873847	-0.194548	1
P15090	Fatty acid-binding protein, adipocyte	5	0.659202	-0.601207	0.026227	0.525693	-0.927707	0.00109352	0.873785	-0.194649	0.176073
Q9Y385	Ubiquitin-conjugating enzyme E2 J1	1	0.893115	-0.163082	0.393546	1.12834	0.174206	0.234764	0.873463	-0.195182	0.343288
P24844	Myosin regulatory light polypeptide 9	1	0.872092	-0.197448	0.343288	0.761998	-0.392142	0.306938	0.873211	-0.195597	0.383216
Q9UKK9	ADP-sugar pyrophosphatase	7	0.866065	-0.207453	0.0469108	0.946791	-0.0788816	0.181321	0.873204	-0.19561	0.0427837
Q9Y646	Carboxypeptidase Q	1	0.386395	-1.37185	0.0938215	0.628549	-0.669902	0.0674367	0.873074	-0.195825	0.331472
Q00610	Clathrin heavy chain 1	15	0.916676	-0.125516	0.155093	1.01859	0.0265799	0.440965	0.873072	-0.195827	0.0469108
A6NC98	Coiled-coil domain-containing protein 88B	1	0.708584	-0.496989	0.343288	0.517795	-0.949547	0.306938	0.873037	-0.195885	0.5
Q92896	Golgi apparatus protein 1	2	0.716661	-0.480638	0.412456	0.805817	-0.311476	0.372858	0.872972	-0.195992	0.383216
P39748	Flap endonuclease 1	3	0.771778	-0.373742	0.0225261	0.833646	-0.262493	0.0535093	0.872555	-0.196682	0.080264
Q3MHD2	Protein LSM12 homolog	1	0.913868	-0.129942	0.65591	0.839417	-0.252541	1	0.872269	-0.197155	0.494223
Q10471	Polypeptide N-acetylgalactosaminyltransferase 2	1	0.937841	-0.0925848	0.377933	1.01341	0.0192152	0.440965	0.872251	-0.197186	0.501521
P56537	Eukaryotic translation initiation factor 6	2	0.925726	-0.111342	0.310501	0.992253	-0.0112205	0.470401	0.872199	-0.197271	0.271981
Q96AA3	Protein RFT1 homolog	1	0.999777	-0.000321903	0.491933	0.967248	-0.0480422	0.45986	0.871978	-0.197636	0.457717
Q8TBA6	Golgin subfamily A member 5	1	0.713167	-0.487688	0.0776752	0.85804	-0.220884	0.352145	0.871925	-0.197725	0.223875
Q16831	Uridine phosphorylase 1	1	0.903356	-0.146633	0.310501	1.08483	0.117466	0.36191	0.871595	-0.198271	0.372858
P46063	ATP-dependent DNA helicase Q1	2	0.964194	-0.0526039	0.310501	0.994022	-0.0086499	0.331472	0.871556	-0.198335	0.190136
P14324	Farnesyl pyrophosphate synthase	3	0.901225	-0.150041	0.131453	0.974825	-0.0367851	0.27463	0.871404	-0.198586	0.134873
Q8N2K0	Lysophosphatidylserine lipase ABHD12	1	0.619111	-0.691729	0.160528	0.910328	-0.135542	0.36191	0.871395	-0.198601	0.310501
Q9Y4L1	Hypoxia up-regulated protein 1	11	0.944243	-0.0827698	0.276226	0.999505	-0.000714106	0.302346	0.871357	-0.198664	0.0950678
P32119	Peroxiredoxin-2	2	0.861544	-0.215004	0.474769	0.920083	-0.120164	0.36191	0.871209	-0.198909	0.271981
Q12913	Receptor-type tyrosine-protein phosphatase eta	1	0.654809	-0.610855	0.306938	0.799071	-0.323604	0.343288	0.871006	-0.199245	0.383216
Q9HCC0	Methylcrotonoyl-CoA carboxylase beta chain, mitochondrial	1	1.05714	0.080173	0.411852	1.15426	0.20697	0.36191	0.870974	-0.199299	0.0563833
Q9NY33	Dipeptidyl peptidase 3	5	0.854449	-0.226933	0.0180067	0.916079	-0.126456	0.198986	0.870351	-0.20033	0.0563833
Q3LXA3	Triokinase/FMN cyclase	1	0.878744	-0.186485	0.377933	0.128457	-2.96064	0.0347217	0.869753	-0.201322	0.426246
Q13464	Rho-associated protein kinase 1	1	0.749089	-0.416791	0.356647	0.916559	-0.1257	0.36191	0.869429	-0.20186	0.372858
P20700	Lamin-B1	13	0.917442	-0.124312	0.181321	0.853594	-0.228378	0.206228	0.869428	-0.201862	0.160528
P83731	60S ribosomal protein L24	4	0.834766	-0.260556	0.0776752	0.844855	-0.243224	0.0469108	0.869238	-0.202176	0.118882
P24752	Acetyl-CoA acetyltransferase, mitochondrial	4	0.909986	-0.136083	0.112059	0.92016	-0.120043	0.137485	0.869189	-0.202258	0.0225261
Q9UMX0	Ubiquilin-1	3	0.780156	-0.358166	0.178323	0.629964	-0.666658	0.224118	0.869113	-0.202384	0.265315
P53367	Arfaptin-1	1	1.34988	0.432833	0.2985	1.18278	0.242181	0.36191	0.86886	-0.202804	0.250761
P30040	Endoplasmic reticulum resident protein 29	3	0.894033	-0.161601	0.176073	0.782654	-0.353553	0.0427837	0.868244	-0.203828	0.131453
Q02978	Mitochondrial 2-oxoglutarate/malate carrier protein	6	0.88128	-0.182328	0.206228	0.910095	-0.135911	0.494223	0.868063	-0.204128	0.356647
Q96TA1	Protein Niban 2	7	0.864218	-0.210532	0.306938	0.854575	-0.226721	0.206228	0.867929	-0.20435	0.181321
P43307	Translocon-associated protein subunit alpha	2	0.830787	-0.267449	0.0639898	0.930308	-0.10422	0.198986	0.867641	-0.20483	0.153469
Q9H2M9	Rab3 GTPase-activating protein non-catalytic subunit	1	0.867088	-0.205749	0.334348	1.04243	0.0599442	0.5	0.867519	-0.205032	0.795946
P00568	Adenylate kinase isoenzyme 1	3	0.814499	-0.296015	0.0938215	0.860371	-0.216969	0.102313	0.867508	-0.205051	0.0469108
Q4KMQ2	Anoctamin-6	1	1.05166	0.0726695	0.574825	1.03921	0.0554913	0.45986	0.867282	-0.205427	0.137485
P28799	Progranulin	1	1.03538	0.0501627	0.383216	1.10022	0.137792	0.377933	0.867269	-0.205449	0.118882
P24666	Low molecular weight phosphotyrosine protein phosphatase	2	0.706188	-0.501877	0.0319949	0.655866	-0.608527	0.0180067	0.86715	-0.205646	0.0747059
Q9Y2Q3	Glutathione S-transferase kappa 1	2	0.80865	-0.306412	0.0280375	0.824789	-0.277903	0.0674367	0.867089	-0.205748	0.102313
P28072	Proteasome subunit beta type-6	2	0.795306	-0.330419	0.0225261	0.887884	-0.171556	0.080264	0.866594	-0.206571	0.102313
P45974	Ubiquitin carboxyl-terminal hydrolase 5	3	0.878897	-0.186234	0.181321	0.815349	-0.294511	0.0776752	0.866519	-0.206696	0.206228
Q9H4A6	Golgi phosphoprotein 3	1	0.868421	-0.203534	0.352145	0.868954	-0.202649	0.2985	0.866512	-0.206709	0.543963
P42167	Lamina-associated polypeptide 2, isoforms beta/gamma	4	0.83577	-0.258822	0.0347217	0.866994	-0.205906	0.0633785	0.866402	-0.206891	0.0469108
Q13162	Peroxiredoxin-4	3	0.920808	-0.119027	0.135991	1.02167	0.0309294	0.36191	0.866389	-0.206914	0.118882
P11310	Medium-chain specific acyl-CoA dehydrogenase, mitochondrial	5	0.924044	-0.113966	0.158256	1.00292	0.0041999	0.248401	0.866335	-0.207004	0.0347217
Q9UI09	NADH dehydrogenase [ubiquinone] 1 alpha subcomplex subunit 12	1	0.616845	-0.697021	0.137485	0.569945	-0.811105	0.160528	0.866123	-0.207356	0.440965
O15372	Eukaryotic translation initiation factor 3 subunit H	2	0.986921	-0.0189935	0.426246	1.03567	0.0505636	0.383216	0.865841	-0.207826	0.621003
P15153	Ras-related C3 botulinum toxin substrate 2	4	0.848931	-0.236281	0.0427837	0.854642	-0.226608	0.026227	0.865142	-0.208991	0.0213299
Q9H0U4	Ras-related protein Rab-1B	1	0.821613	-0.283469	0.474769	0.83719	-0.256373	0.310187	0.864968	-0.209282	0.234764
P48059	LIM and senescent cell antigen-like-containing domain protein 1	1	0.777207	-0.363628	0.011332	0.930644	-0.103698	0.223875	0.864498	-0.210065	0.0674367
P30153	Serine/threonine-protein phosphatase 2A 65 kDa regulatory subunit A alpha isoform	3	0.909181	-0.137361	0.102313	0.93647	-0.0946946	0.276226	0.864471	-0.21011	0.0347217
P49327	Fatty acid synthase	10	1.02978	0.0423294	0.223875	1.04519	0.0637663	0.265315	0.864329	-0.210348	0.200609
Q9UI12	V-type proton ATPase subunit H	3	0.935443	-0.0962779	0.135991	1.01986	0.0283695	0.355205	0.864303	-0.210392	0.0319949
P48637	Glutathione synthetase	2	0.968543	-0.0461119	0.310501	0.956784	-0.0637349	0.248401	0.864257	-0.210467	0.0776752
O15258	Protein RER1	1	0.911849	-0.133134	0.0876355	0.841379	-0.249172	0.0674367	0.863427	-0.211855	0.0776752
Q12996	Cleavage stimulation factor subunit 3	1	0.838862	-0.253495	0.052454	1.05128	0.0721516	0.426246	0.863277	-0.212104	0.0674367
Q8NF50	Dedicator of cytokinesis protein 8	11	0.851726	-0.231538	0.352145	1.06695	0.0934971	0.440965	0.863248	-0.212153	0.343288
P60510	Serine/threonine-protein phosphatase 4 catalytic subunit	1	0.880736	-0.183218	0.343288	1.00701	0.0100814	0.355205	0.863209	-0.212219	0.237385
P34932	Heat shock 70 kDa protein 4	9	0.821023	-0.284505	0.0173609	0.788533	-0.342756	0.00325521	0.863013	-0.212545	0.135991
Q8IZ83	Aldehyde dehydrogenase family 16 member A1	3	0.928431	-0.107134	0.0876355	1.07261	0.101126	0.411852	0.862759	-0.212971	0.0776752
O14828	Secretory carrier-associated membrane protein 3	3	0.864856	-0.209469	0.134873	0.950856	-0.0727008	0.440965	0.861005	-0.215907	0.0876355
P40121	Macrophage-capping protein	9	0.826342	-0.275189	0.153469	0.761469	-0.393144	0.0225261	0.860655	-0.216493	0.223875
Q5VYS8	Terminal uridylyltransferase 7	1	1.07063	0.0984642	0.355205	1.42488	0.510844	0.265315	0.860436	-0.21686	0.279643
Q9GZT8	NIF3-like protein 1	2	1.415	0.500806	0.45986	1.04141	0.0585404	0.686576	0.860047	-0.217513	0.440965
Q9Y3B3	Transmembrane emp24 domain-containing protein 7	1	0.929061	-0.106154	0.0891617	1.04559	0.0643159	0.327955	0.859938	-0.217695	0.0213918
Q12800	Alpha-globin transcription factor CP2	1	0.782087	-0.354599	0.224118	0.531579	-0.911645	0.112059	0.859818	-0.217897	0.372858
P42677	40S ribosomal protein S27	1	0.602149	-0.731808	0.0449578	0.481865	-1.0533	0.00698729	0.859745	-0.218019	0.276226
Q9NVP1	ATP-dependent RNA helicase DDX18	1	0.871445	-0.198519	0.620374	0.879586	-0.185103	0.334348	0.859297	-0.218771	0.44775
P54577	Tyrosine--tRNA ligase, cytoplasmic	9	0.945377	-0.0810388	0.452388	0.947747	-0.0774255	0.45986	0.859214	-0.218911	0.620374
P49590	Histidine--tRNA ligase, mitochondrial	1	0.878787	-0.186415	0.331472	1.21183	0.277193	0.2985	0.858926	-0.219394	0.343288
Q6PK18	2-oxoglutarate and iron-dependent oxygenase domain-containing protein 3	1	0.765638	-0.385265	0.306938	0.872593	-0.196619	0.334348	0.85873	-0.219723	0.310187
Q92769	Histone deacetylase 2	1	0.870902	-0.199417	0.310501	1.01116	0.0160121	0.27463	0.858624	-0.219902	0.158256
P01024	Complement C3	1	0.813824	-0.297211	0.234764	1.52786	0.611509	0.331472	0.858585	-0.219968	0.279643
P48651	Phosphatidylserine synthase 1	2	0.92441	-0.113396	0.2985	0.96088	-0.0575725	0.411852	0.858285	-0.220471	0.262907
Q96DI7	U5 small nuclear ribonucleoprotein 40 kDa protein	2	0.891358	-0.165923	0.0469108	0.991501	-0.0123133	0.426246	0.85825	-0.22053	0.0776752
Q86TX2	Acyl-coenzyme A thioesterase 1	5	1.01727	0.0247028	0.5	1.1103	0.150944	0.158256	0.858122	-0.220745	0.237385
Q00535	Cyclin-dependent-like kinase 5	1	0.693046	-0.528976	0.895501	0.875726	-0.191448	0.564482	0.857571	-0.221672	0.705602
P54578	Ubiquitin carboxyl-terminal hydrolase 14	3	0.837992	-0.254991	0.0225261	0.867812	-0.204546	0.0469108	0.857557	-0.221696	0.0449578
P27797	Calreticulin	14	0.898578	-0.154284	0.198986	1.03485	0.0494284	0.383216	0.857503	-0.221787	0.0950678
O75964	ATP synthase subunit g, mitochondrial	1	0.780402	-0.35771	0.160528	0.81317	-0.29837	0.080264	0.856302	-0.223809	0.234764
A6NHR9	Structural maintenance of chromosomes flexible hinge domain-containing protein 1	1	0.822103	-0.282609	0.234764	1.03322	0.0471516	0.331472	0.856159	-0.224049	0.176073
P11021	Endoplasmic reticulum chaperone BiP	15	0.899022	-0.153572	0.0312738	0.98834	-0.0169202	0.5	0.856105	-0.224141	0.0280375
Q9H4A3	Serine/threonine-protein kinase WNK1	2	0.999215	-0.00113294	0.301592	1.21581	0.281921	0.155093	0.855917	-0.224457	0.102313
Q13510	Acid ceramidase	3	0.838386	-0.254313	0.080264	1.042	0.0593599	0.383216	0.855184	-0.225693	0.223875
P30876	DNA-directed RNA polymerase II subunit RPB2	2	0.811086	-0.302074	0.0563833	0.970835	-0.0427013	0.411852	0.854976	-0.226045	0.118692
P09874	Poly [ADP-ribose] polymerase 1	13	0.881931	-0.181262	0.0388376	0.976016	-0.0350237	0.248401	0.854901	-0.22617	0.0639898
Q01518	Adenylyl cyclase-associated protein 1	14	0.870218	-0.200551	0.397973	0.87358	-0.194988	0.704291	0.854859	-0.226242	0.334348
Q9BZE4	Nucleolar GTP-binding protein 1	2	0.929066	-0.106147	0.372858	0.996663	-0.00482297	0.393546	0.854354	-0.227095	0.306938
Q9Y2B0	Protein canopy homolog 2	1	0.965181	-0.0511286	0.574825	0.818745	-0.288514	0.71041	0.854246	-0.227276	0.494223
P10768	S-formylglutathione hydrolase	3	0.784175	-0.350753	0.224118	0.945992	-0.0800994	0.411852	0.854195	-0.227363	0.206791
Q13303	Voltage-gated potassium channel subunit beta-2	1	0.927738	-0.108211	0.137485	0.995631	-0.00631704	0.327955	0.85383	-0.22798	0.0347217
P07814	Bifunctional glutamate/proline--tRNA ligase	14	0.902695	-0.14769	0.0469108	0.923898	-0.114194	0.118882	0.853655	-0.228274	0.0347217
P20702	Integrin alpha-X	6	0.977818	-0.0323626	0.36191	1.04012	0.0567447	0.440965	0.853323	-0.228836	0.131453
Q9NYK5	39S ribosomal protein L39, mitochondrial	1	0.888672	-0.170276	0.198986	0.363288	-1.46081	0.0225261	0.853177	-0.229083	0.178323
O00442	RNA 3'-terminal phosphate cyclase	2	0.981845	-0.0264324	0.440965	0.928044	-0.107735	0.343288	0.852757	-0.229794	0.206228
Q9NX40	OCIA domain-containing protein 1	5	0.838593	-0.253956	0.112767	0.975976	-0.0350824	0.494223	0.85275	-0.229805	0.0950678
P46977	Dolichyl-diphosphooligosaccharide--protein glycosyltransferase subunit STT3A	7	0.951911	-0.0711013	0.200609	1.01269	0.0181918	0.411852	0.852615	-0.230034	0.0173609
Q86W42	THO complex subunit 6 homolog	2	0.83995	-0.251625	0.795946	0.931965	-0.101653	0.393546	0.852263	-0.230629	0.397973
P49915	GMP synthase [glutamine-hydrolyzing]	2	0.967066	-0.0483136	0.223875	0.983171	-0.0244852	0.331472	0.852126	-0.230861	0.0347217
P02545	Prelamin-A/C	14	0.966751	-0.0487845	0.228859	1.02038	0.0290997	0.248401	0.851662	-0.231648	0.0469108
Q9NQW7	Xaa-Pro aminopeptidase 1	5	0.968346	-0.0464052	0.250761	0.926561	-0.110042	0.0950678	0.851294	-0.232271	0.0143211
Q4G0F5	Vacuolar protein sorting-associated protein 26B	1	0.880777	-0.183152	0.112059	0.912585	-0.13197	0.102313	0.851281	-0.232293	0.0776752
P12268	Inosine-5'-monophosphate dehydrogenase 2	5	0.900859	-0.150626	0.237385	0.933627	-0.0990814	0.302346	0.851099	-0.232601	0.112767
Q6UW68	Transmembrane protein 205	1	0.988506	-0.0166783	0.494223	0.984367	-0.022732	0.574825	0.85096	-0.232836	0.414002
Q13595	Transformer-2 protein homolog alpha	1	0.920855	-0.118954	0.334348	0.811653	-0.301065	0.178323	0.850879	-0.232974	0.306938
Q9Y2L1	Exosome complex exonuclease RRP44	4	0.852474	-0.230271	0.080264	0.842827	-0.246692	0.112767	0.850837	-0.233045	0.0535093
P04264	Keratin, type II cytoskeletal 1	6	0.984898	-0.0219532	1	1.04449	0.0627973	0.71041	0.850743	-0.233205	1
Q12769	Nuclear pore complex protein Nup160	1	0.914038	-0.129673	0.491933	1.00415	0.0059774	0.828679	0.850723	-0.233238	0.895501
Q8N684	Cleavage and polyadenylation specificity factor subunit 7	3	0.80879	-0.306162	0.306938	0.888433	-0.170666	0.372858	0.850652	-0.233358	0.271981
Q13488	V-type proton ATPase 116 kDa subunit a3	2	0.937311	-0.0934006	0.355205	1.0296	0.0420842	0.393546	0.849936	-0.234573	0.310187
P49748	Very long-chain specific acyl-CoA dehydrogenase, mitochondrial	4	0.99463	-0.00776873	0.355205	1.05048	0.0710541	0.331472	0.849816	-0.234777	0.237385
Q15459	Splicing factor 3A subunit 1	5	1.01035	0.0148563	0.331472	0.934415	-0.0978639	0.276226	0.849809	-0.23479	0.112059
P16615	Sarcoplasmic/endoplasmic reticulum calcium ATPase 2	5	1.10904	0.149312	0.223715	1.20635	0.270651	0.0388376	0.849775	-0.234848	0.228859
Q3KQV9	UDP-N-acetylhexosamine pyrophosphorylase-like protein 1	3	0.830597	-0.267779	0.0776752	0.8343	-0.261363	0.112059	0.84929	-0.235672	0.102313
Q7Z4V5	Hepatoma-derived growth factor-related protein 2	1	0.9357	-0.0958815	0.440965	0.94824	-0.0766759	0.494223	0.849235	-0.235765	0.0950678
P30048	Thioredoxin-dependent peroxide reductase, mitochondrial	3	0.848027	-0.237818	0.0469108	0.877333	-0.188804	0.0747059	0.849012	-0.236143	0.0280375
P01023	Alpha-2-macroglobulin	2	0.887419	-0.172313	0.234764	1.27955	0.35564	0.393546	0.848948	-0.236251	0.223875
P48595	Serpin B10	1	0.820461	-0.285493	0.178323	0.992399	-0.0110078	0.383216	0.848947	-0.236253	0.198986
Q9Y383	Putative RNA-binding protein Luc7-like 2	2	0.838602	-0.253942	0.0938215	0.867134	-0.205673	0.158256	0.848899	-0.236336	0.206228
Q15424	Scaffold attachment factor B1	3	0.939427	-0.0901463	0.452388	1.05805	0.0814104	0.426246	0.847615	-0.23852	0.457717
Q9UBB4	Ataxin-10	2	0.721106	-0.471716	0.0427837	0.895199	-0.159719	0.27463	0.847005	-0.239558	0.250761
Q9BR76	Coronin-1B	2	0.906813	-0.141123	0.198986	0.967871	-0.0471129	0.440965	0.846921	-0.2397	0.237385
Q96K49	Transmembrane protein 87B	1	1.03851	0.0545213	0.440965	1.12748	0.173101	0.279643	0.846891	-0.239752	0.2985
O43143	Pre-mRNA-splicing factor ATP-dependent RNA helicase DHX15	6	1.0619	0.0866461	0.248401	1.10115	0.139007	0.234764	0.846677	-0.240117	0.198986
Q13884	Beta-1-syntrophin	3	0.520025	-0.943346	0.0469108	1.02184	0.031167	0.276226	0.846508	-0.240404	0.118692
Q9NQL2	Ras-related GTP-binding protein D	2	0.921302	-0.118255	0.302346	1.04756	0.0670293	0.327955	0.845913	-0.241418	0.178323
P78344	Eukaryotic translation initiation factor 4 gamma 2	5	0.929283	-0.105811	0.331472	0.950209	-0.0736831	0.343288	0.845318	-0.242435	0.0776752
Q9H0E2	Toll-interacting protein	1	0.653897	-0.612864	0.0213918	0.668285	-0.581465	0.0280375	0.845124	-0.242765	0.223715
Q7KZI7	Serine/threonine-protein kinase MARK2	1	0.908071	-0.139122	0.393546	0.814911	-0.295286	0.271981	0.845046	-0.242898	0.224118
Q15717	ELAV-like protein 1	3	0.822717	-0.281532	0.271981	0.817484	-0.290738	0.262907	0.844954	-0.243056	0.310501
Q9BWM7	Sideroflexin-3	5	0.849063	-0.236056	0.0180067	0.973254	-0.0391117	0.27463	0.844711	-0.243469	0.0213918
Q10567	AP-1 complex subunit beta-1	5	0.912254	-0.132492	0.234764	0.837638	-0.255602	0.0469108	0.844632	-0.243604	0.0639898
Q8WWQ0	PH-interacting protein	1	0.803662	-0.315339	0.494223	1.06386	0.0893073	0.50391	0.84453	-0.24378	0.491933
P25098	Beta-adrenergic receptor kinase 1	2	0.682079	-0.55199	0.00892113	0.894293	-0.161181	0.223715	0.843932	-0.244802	0.0747059
Q5SSJ5	Heterochromatin protein 1-binding protein 3	5	0.914685	-0.128654	0.377933	0.970839	-0.0426957	0.470401	0.843736	-0.245137	0.160528
P50570	Dynamin-2	7	0.904624	-0.144609	0.310187	0.917673	-0.123948	0.234764	0.843496	-0.245546	0.0639898
O43264	Centromere/kinetochore protein zw10 homolog	1	0.835535	-0.259228	0.0347217	0.956277	-0.0644995	0.159189	0.843413	-0.245689	0.0319949
O00567	Nucleolar protein 56	2	0.890421	-0.16744	0.377933	0.928477	-0.107062	0.426246	0.843401	-0.245709	0.306938
P13807	Glycogen [starch] synthase, muscle	2	0.937559	-0.0930181	0.45986	0.956395	-0.0643214	0.452388	0.843397	-0.245716	0.620374
P26010	Integrin beta-7	4	1.01288	0.0184643	0.276226	1.16288	0.217705	0.223715	0.843327	-0.245837	0.112059
P55786	Puromycin-sensitive aminopeptidase	12	0.883977	-0.177919	0.310187	0.923649	-0.114583	0.250761	0.842573	-0.247127	0.0776752
Q9HD45	Transmembrane 9 superfamily member 3	1	1.03123	0.0443637	0.310501	1.03895	0.0551216	0.248401	0.842391	-0.247438	0.181321
Q9ULZ3	Apoptosis-associated speck-like protein containing a CARD	2	0.876853	-0.189592	0.474769	0.932076	-0.10148	0.457717	0.842168	-0.24782	0.397973
O60925	Prefoldin subunit 1	1	0.811915	-0.300599	0.237385	0.916363	-0.126009	0.334348	0.842154	-0.247844	0.224118
P19823	Inter-alpha-trypsin inhibitor heavy chain H2	3	0.56497	-0.823753	0.112059	1.34542	0.428061	0.470401	0.842114	-0.247913	0.302346
Q6UX53	Methyltransferase-like protein 7B	1	0.641581	-0.640296	0.0469108	0.643213	-0.636631	0.0427837	0.842012	-0.248087	0.393546
Q93009	Ubiquitin carboxyl-terminal hydrolase 7	3	0.955389	-0.0658395	0.331472	0.87549	-0.191837	0.112059	0.841982	-0.248139	0.112767
Q15287	RNA-binding protein with serine-rich domain 1	1	0.821173	-0.284241	0.00698729	0.868222	-0.203865	0.0876355	0.841293	-0.249321	0.0563833
Q9UHX1	Poly(U)-binding-splicing factor PUF60	7	0.829208	-0.270194	0.0427837	0.87134	-0.198693	0.0747059	0.840948	-0.249911	0.0674367
Q9Y617	Phosphoserine aminotransferase	1	0.985123	-0.0216241	0.440965	1.05001	0.0703991	0.452388	0.840939	-0.249927	0.50391
P51452	Dual specificity protein phosphatase 3	2	0.872376	-0.196979	0.181321	0.739622	-0.435141	0.0776752	0.840889	-0.250013	0.206228
Q99816	Tumor susceptibility gene 101 protein	1	0.739499	-0.435381	0.0280375	0.832486	-0.264503	0.0469108	0.84033	-0.250972	0.0747059
Q13131	5'-AMP-activated protein kinase catalytic subunit alpha-1	1	0.886029	-0.174574	0.352145	0.868939	-0.202674	0.234764	0.839963	-0.251602	0.412456
Q8TEM1	Nuclear pore membrane glycoprotein 210	7	1.09644	0.132831	0.102313	1.11064	0.151387	0.118692	0.839939	-0.251643	0.200609
P39656	Dolichyl-diphosphooligosaccharide--protein glycosyltransferase 48 kDa subunit	5	0.958275	-0.0614889	0.200609	1.0223	0.0318131	0.470401	0.83966	-0.252122	0.026227
Q9UGN4	CMRF35-like molecule 8	1	0.844688	-0.24351	0.223875	1.0913	0.12605	0.529158	0.839602	-0.252223	0.352145
Q9Y5K5	Ubiquitin carboxyl-terminal hydrolase isozyme L5	4	0.797768	-0.325958	0.0469108	0.844485	-0.243857	0.0876355	0.839559	-0.252296	0.052454
Q8IXJ6	NAD-dependent protein deacetylase sirtuin-2	1	0.809682	-0.304573	0.0347217	0.866669	-0.206446	0.080264	0.839397	-0.252575	0.137485
Q13423	NAD(P) transhydrogenase, mitochondrial	4	0.931504	-0.102366	0.135991	1.00534	0.00768965	0.355205	0.839297	-0.252747	0.0180067
P33991	DNA replication licensing factor MCM4	2	0.783202	-0.352544	0.0143211	0.867618	-0.204867	0.137485	0.838819	-0.253569	0.080264
Q9Y3U8	60S ribosomal protein L36	1	0.659667	-0.600191	0.0563833	0.615988	-0.699025	0.0280375	0.838605	-0.253937	0.200609
P10515	Dihydrolipoyllysine-residue acetyltransferase component of pyruvate dehydrogenase complex, mitochondrial	1	0.901621	-0.149406	0.440965	0.995985	-0.00580344	0.36191	0.838051	-0.25489	0.0950678
O43813	Glutathione S-transferase LANCL1	1	0.839331	-0.252689	0.206791	0.805341	-0.312329	0.224118	0.837989	-0.254997	0.237385
Q9Y4P3	Transducin beta-like protein 2	2	0.897791	-0.155549	0.559287	0.981132	-0.0274811	0.377933	0.837739	-0.255426	0.474769
Q8N1G4	Leucine-rich repeat-containing protein 47	2	0.838845	-0.253524	0.0639898	0.833353	-0.263	0.0633785	0.837716	-0.255467	0.0563833
Q15758	Neutral amino acid transporter B(0)	1	1.26955	0.34432	0.276226	1.28661	0.363574	0.158256	0.837637	-0.255602	0.198986
P18583	Protein SON	3	0.832131	-0.265118	0.334348	0.811815	-0.300776	0.306938	0.837288	-0.256203	0.310187
O75369	Filamin-B	9	0.898953	-0.153682	0.206791	0.948383	-0.0764589	0.355205	0.837048	-0.256618	0.160528
P42858	Huntingtin	1	0.676189	-0.564501	0.2985	1.10071	0.138435	0.470401	0.836816	-0.257017	0.356647
P43034	Platelet-activating factor acetylhydrolase IB subunit alpha	4	0.910275	-0.135626	0.414002	0.946509	-0.079312	0.36191	0.836598	-0.257394	0.306938
Q9Y547	Intraflagellar transport protein 25 homolog	2	0.763054	-0.390143	0.0427837	0.813461	-0.297855	0.080264	0.835411	-0.259442	0.118882
Q9H8Y8	Golgi reassembly-stacking protein 2	1	0.831454	-0.266291	0.0938215	0.991375	-0.0124969	0.393546	0.835094	-0.259989	0.0469108
Q9Y4E1	WASH complex subunit 2C	2	0.899811	-0.152305	0.2985	1.00802	0.0115228	0.355205	0.835078	-0.260017	0.190136
P50395	Rab GDP dissociation inhibitor beta	11	0.90656	-0.141526	0.250761	0.887962	-0.171429	0.131453	0.834517	-0.260986	0.052454
P00966	Argininosuccinate synthase	1	1.03261	0.0462971	0.470401	1.10322	0.141727	0.200609	0.833894	-0.262063	0.352145
O43252	Bifunctional 3'-phosphoadenosine 5'-phosphosulfate synthase 1	3	0.755744	-0.404031	0.00892113	0.836175	-0.258123	0.0633785	0.833811	-0.262208	0.0319949
Q9BUF5	Tubulin beta-6 chain	6	0.796761	-0.32778	0.158256	0.780124	-0.358226	0.112767	0.833732	-0.262345	0.355205
P18206	Vinculin	11	0.854507	-0.226836	0.0449578	1.0078	0.0112137	0.440965	0.833515	-0.262721	0.0280375
P07437	Tubulin beta chain	3	0.972785	-0.0398068	0.45986	0.992828	-0.0103841	0.440965	0.833412	-0.262899	0.153469
Q14161	ARF GTPase-activating protein GIT2	2	0.852407	-0.230385	0.137485	0.883979	-0.177916	0.355205	0.833023	-0.263572	0.134873
Q9H0D6	5'-3' exoribonuclease 2	7	0.905864	-0.142633	0.118882	0.936864	-0.0940884	0.276226	0.832902	-0.263781	0.0280375
Q13045	Protein flightless-1 homolog	7	0.973769	-0.038348	0.470401	0.905911	-0.142559	0.223715	0.832743	-0.264057	0.0469108
P11172	Uridine 5'-monophosphate synthase	1	0.812747	-0.299122	0.011332	0.889828	-0.168402	0.102313	0.832494	-0.264488	0.0319949
Q8N163	Cell cycle and apoptosis regulator protein 2	8	0.811822	-0.300765	0.543963	0.850968	-0.232822	0.2985	0.832488	-0.264498	0.352145
Q8WXF1	Paraspeckle component 1	2	0.826392	-0.275102	0.795946	0.879507	-0.185233	0.559287	0.831331	-0.266504	0.50391
P23219	Prostaglandin G/H synthase 1	9	0.930771	-0.103501	0.377933	0.881769	-0.181528	0.621003	0.831183	-0.266762	0.412456
P04843	Dolichyl-diphosphooligosaccharide--protein glycosyltransferase subunit 1	11	0.930704	-0.103606	0.200609	0.980375	-0.0285941	0.470401	0.831135	-0.266846	0.0112631
O76021	Ribosomal L1 domain-containing protein 1	1	0.921473	-0.117986	0.158256	0.899917	-0.152136	0.080264	0.831098	-0.26691	0.0280375
Q8TEX9	Importin-4	1	0.92495	-0.112552	0.250761	0.892616	-0.163889	0.112059	0.83075	-0.267514	0.0639898
O94905	Erlin-2	5	0.822641	-0.281665	0.0938215	0.874815	-0.192951	0.118882	0.830431	-0.268067	0.080264
Q8WVM8	Sec1 family domain-containing protein 1	3	0.861306	-0.215402	0.470401	0.614545	-0.70241	0.262907	0.830075	-0.268686	0.234764
Q14203	Dynactin subunit 1	4	0.945715	-0.0805232	0.223715	0.892997	-0.163272	0.0876355	0.829231	-0.270154	0.0180067
Q92974	Rho guanine nucleotide exchange factor 2	8	0.933518	-0.0992503	0.393546	0.83561	-0.259098	0.50391	0.82919	-0.270226	0.620374
Q9HC35	Echinoderm microtubule-associated protein-like 4	1	0.593176	-0.753468	0.271981	1.07517	0.10457	0.301592	0.828867	-0.270787	0.377933
O14773	Tripeptidyl-peptidase 1	4	0.793301	-0.334059	0.0469108	0.728544	-0.456913	0.00892113	0.828813	-0.270882	0.118692
P13716	Delta-aminolevulinic acid dehydratase	3	0.775804	-0.366237	0.412456	0.869777	-0.201282	0.234764	0.828568	-0.271308	0.206228
Q9Y5P6	Mannose-1-phosphate guanyltransferase beta	2	0.958158	-0.0616643	0.334348	0.958897	-0.060552	0.327955	0.828504	-0.27142	0.190136
Q00796	Sorbitol dehydrogenase	2	1.01008	0.0144649	0.27463	0.827247	-0.27361	0.178323	0.828418	-0.27157	0.190136
O43395	U4/U6 small nuclear ribonucleoprotein Prp3	1	0.979672	-0.0296291	0.327955	0.851776	-0.231454	0.334348	0.828368	-0.271656	0.356647
P55039	Developmentally-regulated GTP-binding protein 2	1	0.892507	-0.164064	0.45986	0.889496	-0.168939	0.603184	0.82799	-0.272316	1
P46783	40S ribosomal protein S10	5	0.737808	-0.438682	0.543963	0.703775	-0.506814	0.271981	0.827882	-0.272503	0.372858
Q14498	RNA-binding protein 39	4	0.884206	-0.177545	0.372858	0.744065	-0.4265	0.310187	0.827869	-0.272525	0.474769
Q9H9B4	Sideroflexin-1	1	0.851587	-0.231774	0.080264	0.896607	-0.157452	0.0535093	0.827693	-0.272833	0.112767
Q92552	28S ribosomal protein S27, mitochondrial	2	0.845867	-0.241498	0.414002	0.818289	-0.289318	0.543963	0.827197	-0.273696	0.397973
Q14697	Neutral alpha-glucosidase AB	11	0.896046	-0.158356	0.250761	0.907775	-0.139594	0.248401	0.827106	-0.273855	0.052454
P40222	Alpha-taxilin	1	0.747756	-0.419361	0.206791	0.491892	-1.02359	0.224118	0.827039	-0.273973	0.411852
P62820	Ras-related protein Rab-1A	1	0.837455	-0.255916	0.543963	0.87194	-0.1977	0.36191	0.826792	-0.274404	0.397973
P06132	Uroporphyrinogen decarboxylase	1	0.795533	-0.330006	0.112059	0.762558	-0.391081	0.052454	0.826086	-0.275637	0.137485
Q14980	Nuclear mitotic apparatus protein 1	3	0.975092	-0.0363904	0.301592	0.792194	-0.336075	0.377933	0.825972	-0.275834	0.271981
P34910	Protein EVI2B	2	0.749962	-0.415111	0.00892113	0.800451	-0.321115	0.0319949	0.825755	-0.276214	0.0633785
P60866	40S ribosomal protein S20	2	0.892618	-0.163885	0.355205	0.853884	-0.227888	0.334348	0.825144	-0.277283	0.306938
P30566	Adenylosuccinate lyase	2	0.887162	-0.17273	0.279643	0.878672	-0.186603	0.27463	0.824822	-0.277846	0.0776752
P03891	NADH-ubiquinone oxidoreductase chain 2	1	0.967785	-0.0472419	0.470401	1.01294	0.0185551	0.494223	0.824634	-0.278174	0.686576
Q14738	Serine/threonine-protein phosphatase 2A 56 kDa regulatory subunit delta isoform	1	0.767309	-0.38212	0.0280375	0.888735	-0.170175	0.301592	0.824459	-0.27848	0.102313
Q9H6R4	Nucleolar protein 6	1	0.796998	-0.327352	0.457717	0.797305	-0.326797	0.501521	0.824234	-0.278874	1
O43719	HIV Tat-specific factor 1	1	0.850568	-0.233501	0.44775	0.808767	-0.306204	0.620374	0.824018	-0.279253	0.334348
Q6P1M0	Long-chain fatty acid transport protein 4	1	0.915611	-0.127194	0.470401	1.05335	0.0749869	0.44775	0.823811	-0.279615	0.36191
Q9UNL2	Translocon-associated protein subunit gamma	1	0.806438	-0.310365	1	1.04239	0.0598962	0.5	0.823668	-0.279865	0.552453
P11215	Integrin alpha-M	7	0.909432	-0.136962	0.327955	1.05666	0.0795152	0.310501	0.823219	-0.280652	0.310187
O43175	D-3-phosphoglycerate dehydrogenase	2	0.789674	-0.340671	0.795946	0.901041	-0.150336	0.457717	0.823138	-0.280793	0.397973
P55735	Protein SEC13 homolog	2	0.897194	-0.156508	0.206791	0.831581	-0.266072	0.0563833	0.822179	-0.282475	0.0639898
Q99439	Calponin-2	3	0.780506	-0.357519	0.178323	0.642221	-0.638858	0.0347217	0.821655	-0.283396	0.206791
Q13868	Exosome complex component RRP4	1	0.927663	-0.108328	0.50391	0.598611	-0.74031	0.621003	0.821449	-0.283758	1
Q92900	Regulator of nonsense transcripts 1	2	0.886329	-0.174087	0.206791	0.859295	-0.218775	0.271981	0.821219	-0.28416	0.0938215
Q9NTJ5	Phosphatidylinositol-3-phosphatase SAC1	3	0.997708	-0.00331	0.617778	0.987733	-0.0178066	0.470401	0.821082	-0.284402	0.137485
O95825	Quinone oxidoreductase-like protein 1	1	0.697218	-0.520318	0.112767	0.956732	-0.0638138	0.5	0.819827	-0.286609	0.279643
P50416	Carnitine O-palmitoyltransferase 1, liver isoform	4	0.813387	-0.297987	0.118882	0.975838	-0.0352872	0.393546	0.818997	-0.28807	0.0891617
Q9UNP9	Peptidyl-prolyl cis-trans isomerase E	2	0.621681	-0.685753	0.080264	0.444296	-1.17041	0.0639898	0.818535	-0.288885	0.36191
Q96GQ7	Probable ATP-dependent RNA helicase DDX27	1	0.807917	-0.307722	0.0639898	0.854114	-0.2275	0.118882	0.817216	-0.291211	0.0563833
Q5JRX3	Presequence protease, mitochondrial	4	0.94748	-0.0778329	0.452388	0.969415	-0.0448144	0.411852	0.816302	-0.292825	0.160528
Q16531	DNA damage-binding protein 1	7	0.903926	-0.145724	0.45986	0.923275	-0.115167	0.532808	0.815859	-0.293608	0.262907
P22681	E3 ubiquitin-protein ligase CBL	2	0.912368	-0.132312	0.276226	0.901446	-0.149687	0.181321	0.815638	-0.293998	0.0776752
Q9Y5S2	Serine/threonine-protein kinase MRCK beta	1	0.687458	-0.540655	0.310501	1.0067	0.00962762	0.45986	0.815618	-0.294034	0.334348
P15586	N-acetylglucosamine-6-sulfatase	2	0.842732	-0.246854	0.44775	0.919627	-0.120879	0.457717	0.814553	-0.295919	0.412456
Q9BTU6	Phosphatidylinositol 4-kinase type 2-alpha	2	0.866179	-0.207263	0.118692	1.07905	0.109755	0.27463	0.814239	-0.296476	0.0876355
Q9Y512	Sorting and assembly machinery component 50 homolog	1	0.880369	-0.18382	0.0388376	0.976045	-0.034981	0.331472	0.813966	-0.29696	0.0143211
Q96N66	Lysophospholipid acyltransferase 7	1	0.831579	-0.266075	0.397973	0.861515	-0.215053	0.334348	0.813961	-0.296969	0.412456
P36639	7,8-dihydro-8-oxoguanine triphosphatase	2	0.694822	-0.525284	0.620374	0.736821	-0.440614	0.36191	0.813725	-0.297387	0.41434
P49792	E3 SUMO-protein ligase RanBP2	6	0.946505	-0.0793179	0.248401	0.699057	-0.516518	0.131453	0.813517	-0.297755	0.160528
P63279	SUMO-conjugating enzyme UBC9	1	0.713906	-0.486194	0.052454	0.738592	-0.43715	0.0674367	0.81311	-0.298477	0.206791
P62312	U6 snRNA-associated Sm-like protein LSm6	1	0.910176	-0.135782	0.343288	0.855357	-0.225401	0.310187	0.813097	-0.298501	0.190136
Q86VS8	Protein Hook homolog 3	1	0.719163	-0.475609	0.131453	0.676307	-0.564249	0.0427837	0.812952	-0.298757	0.176073
P61225	Ras-related protein Rap-2b	1	0.890464	-0.16737	0.440965	1.05275	0.0741659	0.331472	0.812731	-0.299149	0.44775
P78527	DNA-dependent protein kinase catalytic subunit	11	0.865513	-0.208372	0.36191	0.851063	-0.232662	0.41434	0.812607	-0.299371	0.356647
Q16181	Septin-7	4	0.961778	-0.056224	0.331472	0.923741	-0.11444	0.377933	0.81247	-0.299613	0.262907
P55160	Nck-associated protein 1-like	2	0.966235	-0.0495544	0.617778	0.925388	-0.11187	0.494223	0.812184	-0.300122	0.895501
O75844	CAAX prenyl protease 1 homolog	8	0.830395	-0.26813	0.0469108	0.797009	-0.327332	0.0633785	0.812094	-0.300281	0.0776752
Q13630	GDP-L-fucose synthase	3	0.871205	-0.198916	0.0535093	0.758869	-0.398077	0.00698729	0.811338	-0.301625	0.0469108
Q16775	Hydroxyacylglutathione hydrolase, mitochondrial	1	0.884991	-0.176266	0.686576	0.925646	-0.111467	0.457717	0.811259	-0.301765	1
P02786	Transferrin receptor protein 1	7	0.715701	-0.482571	0.474769	0.803526	-0.315584	0.310187	0.81112	-0.302013	0.372858
Q8IV08	5'-3' exonuclease PLD3	3	0.813156	-0.298396	0.206228	0.94045	-0.0885763	0.45986	0.810857	-0.302481	0.176073
P62314	Small nuclear ribonucleoprotein Sm D1	3	0.977189	-0.0332902	0.661448	0.97292	-0.0396067	0.564482	0.810378	-0.303333	0.0938215
Q9BVG4	Protein PBDC1	3	0.715285	-0.483411	0.080264	0.677776	-0.56112	0.0347217	0.81037	-0.303347	0.223715
P68366	Tubulin alpha-4A chain	1	0.904058	-0.145513	0.102313	0.947465	-0.0778558	0.1791	0.810222	-0.303611	0.00892113
Q16836	Hydroxyacyl-coenzyme A dehydrogenase, mitochondrial	2	0.880348	-0.183854	0.102313	0.916644	-0.125566	0.223715	0.808121	-0.307356	0.0143211
Q9NRW7	Vacuolar protein sorting-associated protein 45	1	1.11422	0.156036	0.343288	0.940308	-0.0887952	0.301592	0.80802	-0.307538	0.265315
O94925	Glutaminase kidney isoform, mitochondrial	5	0.803117	-0.316317	0.0563833	0.805461	-0.312114	0.0876355	0.807656	-0.308186	0.0938215
Q96JJ7	Protein disulfide-isomerase TMX3	2	1.00428	0.00616244	0.470401	1.07227	0.100662	0.343288	0.807521	-0.308428	0.0449578
P08183	ATP-dependent translocase ABCB1	1	0.938859	-0.0910188	0.36191	0.929915	-0.104829	0.377933	0.807222	-0.308963	0.412456
O43809	Cleavage and polyadenylation specificity factor subunit 5	3	0.875353	-0.192064	0.158256	0.881619	-0.181773	0.178323	0.806794	-0.309727	0.052454
Q15080	Neutrophil cytosol factor 4	2	0.897927	-0.15533	0.155093	0.920338	-0.119765	0.159189	0.806704	-0.309889	0.0225261
Q02750	Dual specificity mitogen-activated protein kinase kinase 1	2	0.746057	-0.422642	0.0427837	0.838848	-0.253519	0.198986	0.806496	-0.310261	0.112059
Q49A26	Putative oxidoreductase GLYR1	1	0.900576	-0.15108	0.393546	0.892898	-0.163433	0.41434	0.806376	-0.310476	0.0776752
P33316	Deoxyuridine 5'-triphosphate nucleotidohydrolase, mitochondrial	1	0.638617	-0.646978	0.190136	0.637289	-0.649981	0.112059	0.806109	-0.310953	0.494223
Q9H7D7	WD repeat-containing protein 26	1	0.821946	-0.282885	0.0388376	0.897855	-0.155445	0.181321	0.805667	-0.311745	0.0225261
Q15435	Protein phosphatase 1 regulatory subunit 7	2	0.768792	-0.379334	0.0213918	0.781101	-0.356418	0.0225261	0.804861	-0.313188	0.0449578
Q7L014	Probable ATP-dependent RNA helicase DDX46	3	0.73724	-0.439794	0.0938215	0.779166	-0.359997	0.112059	0.804434	-0.313954	0.0876355
P33993	DNA replication licensing factor MCM7	6	0.673994	-0.569193	0.00422079	0.899378	-0.153	0.207001	0.804344	-0.314115	0.0535093
Q16719	Kynureninase	1	1.52368	0.607563	0.617682	0.334564	-1.57964	0.397445	0.804039	-0.314663	0.5
Q99519	Sialidase-1	2	0.902831	-0.147472	0.206791	0.865596	-0.208234	0.0950678	0.804038	-0.314665	0.0347217
Q92621	Nuclear pore complex protein Nup205	2	1.15096	0.202836	0.27463	1.16976	0.226218	0.279643	0.803882	-0.314945	0.181321
O95861	3'(2'),5'-bisphosphate nucleotidase 1	1	0.815061	-0.295019	0.137485	0.854438	-0.226953	0.178323	0.803052	-0.316435	0.134873
P31942	Heterogeneous nuclear ribonucleoprotein H3	2	0.874717	-0.193113	0.237385	0.892712	-0.163733	0.158256	0.802356	-0.317685	0.0776752
P35236	Tyrosine-protein phosphatase non-receptor type 7	1	0.768644	-0.379612	0.131453	0.71853	-0.47688	0.0938215	0.802277	-0.317828	0.234764
Q9Y282	Endoplasmic reticulum-Golgi intermediate compartment protein 3	1	1.1829	0.242329	0.334348	1.28674	0.363724	0.248401	0.800904	-0.320299	0.279643
Q9BW92	Threonine--tRNA ligase, mitochondrial	1	0.851152	-0.232511	0.828679	0.817163	-0.291304	1	0.80081	-0.320467	0.532808
P52888	Thimet oligopeptidase	1	0.78141	-0.355849	0.052454	0.809065	-0.305672	0.0876355	0.800702	-0.320663	0.0950678
Q9P0J0	NADH dehydrogenase [ubiquinone] 1 alpha subcomplex subunit 13	1	0.698771	-0.517109	0.0639898	0.871662	-0.19816	0.223875	0.800269	-0.321442	0.237385
Q96T51	RUN and FYVE domain-containing protein 1	2	0.790772	-0.338667	0.206791	1.05006	0.0704698	0.302346	0.800212	-0.321545	0.176073
Q9NYU2	UDP-glucose:glycoprotein glucosyltransferase 1	8	0.902047	-0.148725	0.393546	1.14133	0.190715	0.2985	0.799666	-0.322531	0.279643
P07686	Beta-hexosaminidase subunit beta	1	0.794927	-0.331105	0.112059	0.786605	-0.346289	0.190136	0.799559	-0.322724	0.0876355
P53621	Coatomer subunit alpha	12	0.933403	-0.0994283	0.355205	0.901668	-0.149331	0.223875	0.799009	-0.323717	0.0938215
Q9H845	Complex I assembly factor ACAD9, mitochondrial	1	0.869577	-0.201615	0.234764	1.0165	0.0236083	0.5	0.797186	-0.327012	0.224118
P82650	28S ribosomal protein S22, mitochondrial	1	0.964566	-0.0520485	0.372858	0.987706	-0.0178459	0.411852	0.797027	-0.327299	0.356647
Q8NFH3	Nucleoporin Nup43	1	0.863458	-0.211803	0.237385	0.902649	-0.147764	0.234764	0.797006	-0.327338	0.0938215
P05556	Integrin beta-1	10	0.910232	-0.135693	0.0747059	1.02512	0.0357932	0.355205	0.795891	-0.329357	0.011332
P60981	Destrin	1	0.761262	-0.393536	0.011332	0.778278	-0.361643	0.0375889	0.795876	-0.329384	0.0469108
Q9NQC3	Reticulon-4	6	0.828778	-0.270943	0.0143211	0.895282	-0.159586	0.124075	0.795121	-0.330753	0.00900335
P35658	Nuclear pore complex protein Nup214	1	0.867226	-0.20552	0.2985	0.804209	-0.314357	0.271981	0.79505	-0.330882	0.412456
Q16822	Phosphoenolpyruvate carboxykinase [GTP], mitochondrial	1	1.00167	0.00240409	0.470401	1.00945	0.0135745	0.41434	0.794758	-0.331412	0.334348
Q92888	Rho guanine nucleotide exchange factor 1	6	0.892777	-0.163628	0.0891617	0.880956	-0.182859	0.131453	0.79411	-0.332589	0.00325521
O75306	NADH dehydrogenase [ubiquinone] iron-sulfur protein 2, mitochondrial	1	0.943631	-0.0837058	0.310501	0.829125	-0.270339	0.352145	0.794108	-0.332592	0.190136
P16284	Platelet endothelial cell adhesion molecule	6	0.763509	-0.389283	0.0776752	0.9681	-0.0467713	0.5	0.79399	-0.332808	0.0535093
P19338	Nucleolin	13	0.835105	-0.25997	0.112059	0.970968	-0.0425038	0.494223	0.793698	-0.333337	0.190136
P08240	Signal recognition particle receptor subunit alpha	1	0.909931	-0.136171	0.440965	0.524312	-0.931504	0.474769	0.793554	-0.3336	0.414002
P14625	Endoplasmin	14	0.862826	-0.212858	0.0747059	0.968051	-0.0468449	0.440965	0.792535	-0.335453	0.0143211
Q29RF7	Sister chromatid cohesion protein PDS5 homolog A	1	1.03208	0.0455545	0.440965	0.76087	-0.394278	0.621003	0.792133	-0.336185	0.452388
Q9NR12	PDZ and LIM domain protein 7	3	0.770936	-0.375317	0.0225261	0.849943	-0.234562	0.0449578	0.791465	-0.337403	0.0213918
O14744	Protein arginine N-methyltransferase 5	1	0.873818	-0.194596	0.343288	0.841561	-0.24886	0.27463	0.791002	-0.338247	0.112767
Q9Y6M7	Sodium bicarbonate cotransporter 3	2	0.70672	-0.500789	0.134873	0.838663	-0.253838	0.279643	0.790653	-0.338883	0.310187
Q9H4E7	Differentially expressed in FDCP 6 homolog	1	0.786939	-0.345676	0.0950678	0.407909	-1.29368	0.00892113	0.790452	-0.339251	0.0876355
P17844	Probable ATP-dependent RNA helicase DDX5	3	0.843295	-0.245891	0.0388376	0.864827	-0.209517	0.102313	0.790444	-0.339265	0.0225261
P14735	Insulin-degrading enzyme	1	0.82855	-0.27134	0.2985	0.961782	-0.0562175	0.355205	0.790198	-0.339715	0.190136
Q07666	KH domain-containing, RNA-binding, signal transduction-associated protein 1	1	0.897416	-0.156152	0.0535093	0.97368	-0.0384797	0.301592	0.78985	-0.34035	0.00422079
O94776	Metastasis-associated protein MTA2	7	0.836563	-0.257454	0.0633785	0.753476	-0.408366	0.0225261	0.78964	-0.340734	0.0140188
P06737	Glycogen phosphorylase, liver form	5	0.895034	-0.159985	0.0876355	0.871061	-0.199154	0.0213918	0.789249	-0.341448	0.00892113
Q9UHL4	Dipeptidyl peptidase 2	7	0.822796	-0.281393	0.206228	0.869124	-0.202367	0.206791	0.789035	-0.341838	0.134873
Q9UJF2	Ras GTPase-activating protein nGAP	1	0.90218	-0.148513	0.45986	0.818602	-0.288766	0.271981	0.788951	-0.341993	0.306938
Q13573	SNW domain-containing protein 1	2	0.804902	-0.313115	0.0938215	0.809396	-0.305083	0.0876355	0.788214	-0.343341	0.0563833
Q9BW60	Elongation of very long chain fatty acids protein 1	1	1.05852	0.0820473	0.393546	1.01856	0.0265261	0.452388	0.787665	-0.344346	0.118882
Q5BJH7	Protein YIF1B	1	0.732165	-0.449759	0.206791	1.06571	0.0918213	0.198986	0.787101	-0.34538	0.327955
Q7Z5R6	Amyloid beta A4 precursor protein-binding family B member 1-interacting protein	6	0.876545	-0.1901	0.223875	0.831169	-0.266786	0.080264	0.787081	-0.345416	0.0225261
Q8TCT9	Minor histocompatibility antigen H13	6	0.944538	-0.082319	0.223715	1.05004	0.0704425	0.383216	0.786859	-0.345823	0.026227
Q01081	Splicing factor U2AF 35 kDa subunit	2	0.813287	-0.298163	0.755866	0.957923	-0.0620179	0.45986	0.78614	-0.347142	1
Q15018	BRISC complex subunit Abraxas 2	1	0.817113	-0.291392	0.0280375	0.872869	-0.196164	0.0449578	0.785471	-0.34837	0.0173609
P11717	Cation-independent mannose-6-phosphate receptor	4	0.820709	-0.285058	0.0674367	0.929886	-0.104874	0.302346	0.785389	-0.34852	0.052454
P49591	Serine--tRNA ligase, cytoplasmic	2	0.956063	-0.0648224	0.470401	0.88487	-0.176463	0.414002	0.78504	-0.349163	0.412456
P68036	Ubiquitin-conjugating enzyme E2 L3	1	0.636269	-0.652291	0.0213918	0.523892	-0.932657	0.00892113	0.784839	-0.349531	0.118692
P12955	Xaa-Pro dipeptidase	1	0.880234	-0.184041	0.383216	0.846073	-0.241146	0.343288	0.78437	-0.350393	0.306938
Q14566	DNA replication licensing factor MCM6	3	0.795925	-0.329296	0.190136	0.881086	-0.182645	0.27463	0.784287	-0.350546	0.0950678
Q9UHY1	Nuclear receptor-binding protein	1	1.02416	0.0344413	0.440965	1.10883	0.149039	0.27463	0.783504	-0.351987	0.352145
Q96BW5	Phosphotriesterase-related protein	2	0.835743	-0.258869	0.206228	0.940697	-0.0881978	0.331472	0.782347	-0.35412	0.112767
Q9Y6G9	Cytoplasmic dynein 1 light intermediate chain 1	3	0.850579	-0.233483	0.301592	1.12178	0.165795	0.223875	0.782332	-0.354148	0.158256
Q00341	Vigilin	6	0.986135	-0.0201425	0.440965	0.877145	-0.189113	0.155093	0.781978	-0.354799	0.0950678
O00754	Lysosomal alpha-mannosidase	5	0.735077	-0.444033	0.00698729	0.877271	-0.188906	0.118882	0.781701	-0.355312	0.0173609
P34741	Syndecan-2	2	0.690521	-0.534243	0.0180067	0.877079	-0.189222	0.176073	0.781257	-0.35613	0.0674367
Q9BSJ8	Extended synaptotagmin-1	8	0.699251	-0.516117	0.0938215	0.825764	-0.276198	0.383216	0.780355	-0.357797	0.310501
Q9HBI0	Gamma-parvin	2	0.79232	-0.335844	0.262907	0.869624	-0.201537	0.27463	0.778016	-0.362129	0.131453
Q8NAV1	Pre-mRNA-splicing factor 38A	1	0.85735	-0.222043	0.198986	0.937564	-0.0930104	0.393546	0.777522	-0.363044	0.158256
Q13492	Phosphatidylinositol-binding clathrin assembly protein	1	0.873473	-0.195165	0.356647	0.92279	-0.115926	0.27463	0.777357	-0.363351	0.178323
P23258	Tubulin gamma-1 chain	1	0.810973	-0.302275	0.026227	0.885704	-0.175104	0.158256	0.776982	-0.364046	0.0180067
Q08170	Serine/arginine-rich splicing factor 4	1	0.872751	-0.196358	0.206791	0.871845	-0.197856	0.206228	0.775619	-0.36658	0.0639898
Q6L8Q7	2',5'-phosphodiesterase 12	1	0.874135	-0.194072	0.198986	0.781804	-0.355121	0.0563833	0.775497	-0.366807	0.0427837
Q8IUR7	Armadillo repeat-containing protein 8	1	0.868685	-0.203095	0.223875	0.934496	-0.097739	0.200609	0.775401	-0.366985	0.0427837
Q9Y394	Dehydrogenase/reductase SDR family member 7	2	0.764876	-0.386702	0.137485	0.954452	-0.0672551	0.494223	0.775186	-0.367386	0.118692
Q9BYT8	Neurolysin, mitochondrial	1	0.852747	-0.22981	0.0535093	0.845677	-0.241822	0.0674367	0.775141	-0.36747	0.011332
Q14696	LRP chaperone MESD	1	0.916217	-0.126239	0.603184	0.893977	-0.16169	0.440965	0.774972	-0.367784	1
O76031	ATP-dependent Clp protease ATP-binding subunit clpX-like, mitochondrial	3	0.837576	-0.255708	0.414002	0.810126	-0.303782	0.356647	0.774706	-0.36828	0.206228
P49589	Cysteine--tRNA ligase, cytoplasmic	1	0.726057	-0.461845	0.0938215	0.865663	-0.208123	0.331472	0.774643	-0.368396	0.0674367
Q9UJ68	Mitochondrial peptide methionine sulfoxide reductase	3	0.801936	-0.318441	0.0319949	0.869474	-0.201785	0.155093	0.774584	-0.368507	0.00892113
Q8N392	Rho GTPase-activating protein 18	4	0.782178	-0.354432	0.0563833	0.866867	-0.206118	0.181321	0.774137	-0.36934	0.0776752
P06865	Beta-hexosaminidase subunit alpha	3	0.812138	-0.300203	0.334348	0.669804	-0.578189	0.262907	0.772955	-0.371544	0.352145
P51610	Host cell factor 1	1	0.82944	-0.269791	0.237385	0.96002	-0.0588631	0.36191	0.771734	-0.373824	0.160528
P20292	Arachidonate 5-lipoxygenase-activating protein	2	0.794638	-0.33163	0.080264	0.90475	-0.144409	0.223875	0.771121	-0.374971	0.052454
Q8TDZ2	[F-actin]-monooxygenase MICAL1	4	0.803214	-0.316143	0.0950678	0.89097	-0.166551	0.250761	0.77098	-0.375235	0.0776752
P16278	Beta-galactosidase	1	0.783552	-0.3519	0.2985	0.943541	-0.0838428	0.383216	0.770127	-0.376832	0.306938
Q8TC07	TBC1 domain family member 15	1	0.67455	-0.568004	0.0280375	0.884646	-0.176827	0.155093	0.769992	-0.377086	0.112059
Q92544	Transmembrane 9 superfamily member 4	1	0.926366	-0.110346	0.393546	0.932385	-0.101002	0.377933	0.769828	-0.377391	0.0427837
Q9BZF1	Oxysterol-binding protein-related protein 8	2	0.977044	-0.0335049	0.5	1.20387	0.267685	0.377933	0.769152	-0.37866	0.501521
P17096	High mobility group protein HMG-I/HMG-Y	2	0.924566	-0.113152	0.198986	0.882658	-0.180074	0.310187	0.769069	-0.378816	0.052454
Q9Y5X3	Sorting nexin-5	3	0.820675	-0.285117	0.137485	0.756184	-0.403192	0.052454	0.769058	-0.378835	0.0563833
O75907	Diacylglycerol O-acyltransferase 1	1	0.842226	-0.247721	0.334348	0.928125	-0.107609	0.36191	0.767591	-0.381591	0.224118
Q96A65	Exocyst complex component 4	1	1.00668	0.00961042	0.355205	1.16782	0.223815	0.372858	0.767495	-0.381771	0.377933
Q14839	Chromodomain-helicase-DNA-binding protein 4	5	0.821294	-0.28403	0.178323	0.840328	-0.250975	0.181321	0.766966	-0.382765	0.0938215
Q9BT78	COP9 signalosome complex subunit 4	1	0.67709	-0.56258	0.0427837	0.758165	-0.399416	0.131453	0.766338	-0.383948	0.137485
Q96EY1	DnaJ homolog subfamily A member 3, mitochondrial	1	0.741489	-0.431503	0.0427837	0.751894	-0.411398	0.0213918	0.765728	-0.385097	0.0258917
P51665	26S proteasome non-ATPase regulatory subunit 7	2	0.711935	-0.490182	0.011332	0.857414	-0.221935	0.108793	0.765685	-0.385177	0.00566601
P02647	Apolipoprotein A-I	1	0.631849	-0.662349	0.356647	0.940138	-0.0890559	0.343288	0.763425	-0.389441	0.501521
P11216	Glycogen phosphorylase, brain form	8	0.856454	-0.223552	0.102313	0.945559	-0.0807614	0.248401	0.763266	-0.389743	0.0280375
O60568	Multifunctional procollagen lysine hydroxylase and glycosyltransferase LH3	3	0.693155	-0.528749	0.543963	0.880448	-0.18369	0.383216	0.76156	-0.392971	0.457717
Q9NPA0	ER membrane protein complex subunit 7	1	0.688735	-0.537979	0.224118	0.908313	-0.138738	0.310501	0.76125	-0.393558	0.501521
Q99460	26S proteasome non-ATPase regulatory subunit 1	7	0.965736	-0.050299	0.377933	0.917401	-0.124375	0.302346	0.761249	-0.39356	0.0143211
Q13571	Lysosomal-associated transmembrane protein 5	1	0.75685	-0.40192	0.112059	0.839991	-0.251555	0.234764	0.761227	-0.393601	0.112767
P37198	Nuclear pore glycoprotein p62	1	0.823642	-0.27991	0.603184	0.862816	-0.212875	0.686576	0.760768	-0.394471	1
Q9HD20	Manganese-transporting ATPase 13A1	5	1.00643	0.00924757	0.705602	0.898244	-0.154821	0.564482	0.760304	-0.395352	0.2985
Q86U42	Polyadenylate-binding protein 2	1	0.814039	-0.29683	0.352145	0.804586	-0.313682	0.265315	0.759683	-0.396531	0.0938215
O14880	Microsomal glutathione S-transferase 3	2	0.908844	-0.137895	0.377933	0.963849	-0.0531206	0.440965	0.759052	-0.397729	0.356647
Q9UQB8	Brain-specific angiogenesis inhibitor 1-associated protein 2	1	0.761588	-0.392917	0.160528	0.982869	-0.0249291	0.6	0.758774	-0.398258	0.080264
Q13813	Spectrin alpha chain, non-erythrocytic 1	3	0.752387	-0.410453	0.0639898	0.825305	-0.277001	0.102313	0.757311	-0.401042	0.0319949
P50897	Palmitoyl-protein thioesterase 1	7	0.662366	-0.594299	0.00892113	0.691208	-0.532808	0.0213918	0.757185	-0.401283	0.159189
O43493	Trans-Golgi network integral membrane protein 2	3	0.731415	-0.451237	0.0427837	0.945628	-0.0806548	0.198986	0.755972	-0.403595	0.0563833
Q9BW27	Nuclear pore complex protein Nup85	1	0.846388	-0.240608	0.234764	0.889894	-0.168294	0.223715	0.755906	-0.403722	0.052454
P00156	Cytochrome b	1	1.0311	0.0441797	0.377933	1.05672	0.0795992	0.331472	0.755471	-0.404552	0.118882
Q5TAQ9	DDB1- and CUL4-associated factor 8	1	0.832441	-0.264581	0.279643	0.884589	-0.17692	0.383216	0.755131	-0.405202	0.112767
P12004	Proliferating cell nuclear antigen	2	0.6633	-0.592266	0.00190638	0.758643	-0.398507	0.0767345	0.755066	-0.405325	0.0563833
Q01082	Spectrin beta chain, non-erythrocytic 1	3	0.884655	-0.176814	0.251955	1.03976	0.0562475	0.248401	0.752606	-0.410034	0.153469
Q14683	Structural maintenance of chromosomes protein 1A	3	0.810134	-0.303767	0.112059	0.800888	-0.320327	0.137485	0.752557	-0.410128	0.052454
Q14012	Calcium/calmodulin-dependent protein kinase type 1	5	0.77385	-0.369874	0.155093	0.976141	-0.0348387	0.383216	0.752029	-0.41114	0.131453
Q9NVI7	ATPase family AAA domain-containing protein 3A	3	0.924667	-0.112994	0.310501	0.965179	-0.0511318	0.440965	0.751753	-0.411669	0.262907
P69905	Hemoglobin subunit alpha	3	0.666391	-0.58556	0.224118	0.853742	-0.228128	0.36191	0.750283	-0.414494	0.334348
P30085	UMP-CMP kinase	2	0.867107	-0.205718	0.310501	0.644125	-0.634587	0.0639898	0.749103	-0.416764	0.153469
P36222	Chitinase-3-like protein 1	7	0.981874	-0.0263898	0.301592	1.22335	0.290833	0.124075	0.749068	-0.416832	0.080264
O60762	Dolichol-phosphate mannosyltransferase subunit 1	2	0.763434	-0.389424	0.0950678	0.739567	-0.435248	0.137485	0.748941	-0.417076	0.0639898
O15260	Surfeit locus protein 4	2	0.74865	-0.417637	0.474769	0.745309	-0.424089	0.414002	0.747605	-0.419652	0.44775
Q99766	ATP synthase subunit s, mitochondrial	1	0.89991	-0.152147	0.372858	0.811968	-0.300506	0.44775	0.746687	-0.421425	0.306938
Q9NS69	Mitochondrial import receptor subunit TOM22 homolog	2	0.848383	-0.237212	0.331472	0.79439	-0.332081	0.356647	0.746667	-0.421464	0.237385
Q15813	Tubulin-specific chaperone E	1	0.699186	-0.516253	0.153469	0.899651	-0.152563	0.36191	0.746247	-0.422275	0.262907
O75608	Acyl-protein thioesterase 1	1	0.380605	-1.39363	0.190136	0.883392	-0.178875	0.334348	0.745827	-0.423087	0.44775
P17813	Endoglin	1	0.863769	-0.211282	0.27463	1.39565	0.480937	0.158256	0.74473	-0.42521	0.250761
P55769	NHP2-like protein 1	1	0.759712	-0.396475	0.474769	0.846118	-0.241069	0.234764	0.744714	-0.425242	0.310187
O43390	Heterogeneous nuclear ribonucleoprotein R	2	0.925266	-0.11206	0.178323	0.973215	-0.0391694	0.250761	0.744063	-0.426503	0.0347217
O00499	Myc box-dependent-interacting protein 1	1	0.627245	-0.672898	0.352145	0.710276	-0.493548	0.543963	0.743992	-0.426641	0.2985
P26447	Protein S100-A4	2	0.650043	-0.621394	0.160528	0.720885	-0.472159	0.153469	0.742594	-0.429354	0.137485
P00390	Glutathione reductase, mitochondrial	3	0.800636	-0.320782	0.118882	0.894005	-0.161645	0.248401	0.740015	-0.434373	0.00892113
Q14318	Peptidyl-prolyl cis-trans isomerase FKBP8	1	0.854613	-0.226656	0.112059	0.859365	-0.218657	0.0876355	0.737782	-0.438733	0.00698729
Q06033	Inter-alpha-trypsin inhibitor heavy chain H3	2	0.520504	-0.942019	0.262907	1.19678	0.259158	0.5	0.737739	-0.438817	0.377933
P55899	IgG receptor FcRn large subunit p51	2	0.819714	-0.286808	0.178323	0.815983	-0.293389	0.176073	0.736344	-0.441548	0.0280375
O00584	Ribonuclease T2	2	0.746213	-0.42234	0.0469108	0.803936	-0.314848	0.0312738	0.736129	-0.44197	0.0776752
Q4G0N4	NAD kinase 2, mitochondrial	1	0.995996	-0.00578798	0.5	0.888759	-0.170136	0.234764	0.735771	-0.442671	0.224118
P25205	DNA replication licensing factor MCM3	7	0.748823	-0.417303	0.0388376	0.777085	-0.363856	0.0633785	0.734648	-0.444875	0.0180067
Q9HCU5	Prolactin regulatory element-binding protein	1	0.822111	-0.282595	0.44775	0.875306	-0.19214	0.393546	0.734334	-0.445493	0.412456
Q9Y6U3	Adseverin	2	0.821864	-0.283028	0.206228	0.865643	-0.208156	0.137485	0.734287	-0.445584	0.052454
P13645	Keratin, type I cytoskeletal 10	8	0.92153	-0.117898	0.470401	0.794633	-0.331639	0.491933	0.733787	-0.446567	1
Q66K14	TBC1 domain family member 9B	1	0.912922	-0.131436	0.302346	0.846272	-0.240807	0.2985	0.732011	-0.450063	0.190136
Q9Y4P1	Cysteine protease ATG4B	1	0.768403	-0.380066	0.704291	0.823933	-0.279401	0.452388	0.731853	-0.450374	0.501521
P42285	Exosome RNA helicase MTR4	1	0.642961	-0.637196	0.0776752	0.872585	-0.196632	0.327955	0.731039	-0.451979	0.137485
P33992	DNA replication licensing factor MCM5	3	0.799851	-0.322197	0.250761	0.858518	-0.220079	0.36191	0.730463	-0.453116	0.052454
Q96I24	Far upstream element-binding protein 3	3	0.78033	-0.357844	0.102313	0.702147	-0.510154	0.134873	0.730299	-0.45344	0.131453
Q9UQ35	Serine/arginine repetitive matrix protein 2	1	0.881416	-0.182105	0.223715	0.863465	-0.211791	0.198986	0.730107	-0.453819	0.0180067
P20936	Ras GTPase-activating protein 1	5	0.766775	-0.383125	0.501521	0.800422	-0.321167	0.310501	0.729031	-0.455947	0.224118
Q96BI1	Solute carrier family 22 member 18	1	0.908167	-0.13897	0.41434	0.99747	-0.00365524	0.5	0.728286	-0.457423	0.052454
Q9HC07	Transmembrane protein 165	1	1.08096	0.112319	0.393546	1.09855	0.135601	0.414002	0.727256	-0.459465	0.377933
Q86W92	Liprin-beta-1	1	0.730448	-0.453146	0.0225261	0.894053	-0.161567	0.223715	0.726862	-0.460246	0.0112631
P18621	60S ribosomal protein L17	1	0.842168	-0.247819	0.118882	0.741209	-0.432048	0.0180067	0.726378	-0.461208	0.0173609
P10619	Lysosomal protective protein	1	0.775037	-0.367662	0.112767	0.742768	-0.429016	0.0563833	0.722863	-0.468207	0.0747059
Q13951	Core-binding factor subunit beta	1	0.711092	-0.491891	0.0375889	0.761467	-0.393146	0.026227	0.722262	-0.469405	0.052454
O00148	ATP-dependent RNA helicase DDX39A	1	0.800617	-0.320816	0.383216	0.750659	-0.413771	0.181321	0.720754	-0.472422	0.160528
A2RUS2	DENN domain-containing protein 3	1	0.925574	-0.11158	0.393546	1.16668	0.222409	0.327955	0.720606	-0.472718	0.026227
P61163	Alpha-centractin	1	0.808024	-0.307529	0.331472	0.683306	-0.549396	0.356647	0.719593	-0.474747	0.237385
Q16851	UTP--glucose-1-phosphate uridylyltransferase	3	0.854867	-0.226228	0.135991	0.868001	-0.204232	0.108793	0.719492	-0.47495	0.00325521
Q9HDC9	Adipocyte plasma membrane-associated protein	1	0.821996	-0.282797	0.131453	0.874239	-0.1939	0.118882	0.718796	-0.476346	0.00892113
P10644	cAMP-dependent protein kinase type I-alpha regulatory subunit	2	0.639723	-0.64448	0.00698729	0.759003	-0.397823	0.102313	0.717505	-0.478939	0.0469108
Q02809	Procollagen-lysine,2-oxoglutarate 5-dioxygenase 1	1	0.803756	-0.31517	0.0633785	1.02898	0.0412178	0.5	0.71582	-0.482331	0.0280375
Q7Z417	Nuclear fragile X mental retardation-interacting protein 2	1	0.969426	-0.0447978	0.470401	1.31242	0.392233	0.501521	0.714661	-0.484669	0.529158
Q9Y4W6	AFG3-like protein 2	1	0.843225	-0.24601	0.118692	0.844762	-0.243383	0.153469	0.712392	-0.489257	0.011332
Q02880	DNA topoisomerase 2-beta	3	0.726632	-0.460703	0.0280375	0.823686	-0.279834	0.102313	0.712326	-0.48939	0.0140188
P28074	Proteasome subunit beta type-5	1	0.91029	-0.135601	0.470401	0.916339	-0.126047	0.41434	0.711245	-0.491582	0.262907
Q8NBJ5	Procollagen galactosyltransferase 1	1	0.955136	-0.0662218	0.470401	0.843434	-0.245653	0.223875	0.711163	-0.491748	0.131453
Q6P2E9	Enhancer of mRNA-decapping protein 4	1	0.842079	-0.247972	0.0319949	0.826484	-0.274942	0.0535093	0.710901	-0.492279	0.0280375
P22033	Methylmalonyl-CoA mutase, mitochondrial	1	0.923323	-0.115092	0.440965	0.834123	-0.261668	0.343288	0.710754	-0.492578	0.112767
Q16718	NADH dehydrogenase [ubiquinone] 1 alpha subcomplex subunit 5	1	0.682931	-0.550188	0.412456	0.7516	-0.411964	0.2985	0.710458	-0.493179	0.44775
Q96CX2	BTB/POZ domain-containing protein KCTD12	1	0.800746	-0.320584	0.310501	0.887145	-0.172759	0.440965	0.708951	-0.496242	0.262907
Q13620	Cullin-4B	1	0.934769	-0.0973176	0.5	0.901147	-0.150165	0.574825	0.707555	-0.499087	0.704291
O15357	Phosphatidylinositol 3,4,5-trisphosphate 5-phosphatase 2	1	0.697868	-0.518974	0.137485	0.675649	-0.565655	0.160528	0.705676	-0.502922	0.153469
Q8WXI9	Transcriptional repressor p66-beta	1	0.869079	-0.202441	0.393546	0.750064	-0.414915	0.0950678	0.703259	-0.507873	0.190136
Q99733	Nucleosome assembly protein 1-like 4	3	0.686151	-0.543401	0.0674367	0.940352	-0.0887266	0.302346	0.702356	-0.509726	0.052454
Q13123	Protein Red	1	0.686061	-0.543592	0.620374	0.719721	-0.47449	0.44775	0.699228	-0.516164	0.334348
Q04941	Proteolipid protein 2	1	0.811422	-0.301476	0.153469	0.819676	-0.286874	0.118882	0.698189	-0.518311	0.0180067
Q6YHK3	CD109 antigen	7	0.796067	-0.329038	0.237385	0.827111	-0.273848	0.234764	0.697855	-0.519001	0.0938215
Q92522	Histone H1.10	1	0.682479	-0.551144	0.0375889	0.630992	-0.664307	0.0143211	0.693389	-0.528263	0.0388376
P98082	Disabled homolog 2	1	0.775535	-0.366736	0.0258917	0.981103	-0.0275235	0.355205	0.690046	-0.535236	0.0180067
Q9UHA4	Ragulator complex protein LAMTOR3	1	0.626361	-0.674934	0.0173609	0.656933	-0.606182	0.0225261	0.68754	-0.540485	0.0535093
P35221	Catenin alpha-1	1	0.542106	-0.883352	0.0776752	0.885248	-0.175846	0.27463	0.685815	-0.544109	0.112059
P53041	Serine/threonine-protein phosphatase 5	2	0.864115	-0.210704	0.2985	0.729027	-0.455956	0.153469	0.685436	-0.544906	0.112767
O43592	Exportin-T	1	0.744073	-0.426484	0.102313	0.709507	-0.495111	0.026227	0.684744	-0.546363	0.0143211
Q8N8A2	Serine/threonine-protein phosphatase 6 regulatory ankyrin repeat subunit B	1	0.809652	-0.304625	0.440965	0.854792	-0.226354	0.452388	0.684396	-0.547097	0.795946
Q14155	Rho guanine nucleotide exchange factor 7	2	0.717652	-0.478644	0.102313	0.960245	-0.0585261	0.494223	0.680935	-0.554411	0.0891617
P62861	40S ribosomal protein S30	1	0.71868	-0.476578	0.0258917	0.660568	-0.598222	0.0213918	0.680364	-0.555621	0.0427837
Q8WUM0	Nuclear pore complex protein Nup133	1	0.742476	-0.429583	0.0535093	0.887955	-0.171442	0.251955	0.678815	-0.558909	0.0180067
P11177	Pyruvate dehydrogenase E1 component subunit beta, mitochondrial	2	0.865717	-0.208033	0.355205	0.800602	-0.320844	0.118882	0.677894	-0.560868	0.0347217
P08962	CD63 antigen	1	0.635557	-0.653905	0.112059	0.514006	-0.960142	0.0427837	0.675003	-0.567035	0.158256
P60953	Cell division control protein 42 homolog	4	0.843532	-0.245485	0.457717	0.781685	-0.355341	0.352145	0.674973	-0.567099	0.543963
P50281	Matrix metalloproteinase-14	2	0.710352	-0.493394	0.0388376	0.810149	-0.30374	0.198986	0.673735	-0.569748	0.0280375
Q9BUL8	Programmed cell death protein 10	2	0.700552	-0.513436	0.206791	0.661463	-0.596269	0.224118	0.673279	-0.570725	0.131453
P21291	Cysteine and glycine-rich protein 1	1	0.653939	-0.612772	0.0213918	0.732181	-0.449727	0.0375889	0.673229	-0.570831	0.0280375
P25685	DnaJ homolog subfamily B member 1	1	0.713873	-0.486261	0.00900335	0.861665	-0.214802	0.118692	0.671921	-0.573638	0.00892113
O00571	ATP-dependent RNA helicase DDX3X	3	0.731548	-0.450976	0.36191	0.723501	-0.466933	0.377933	0.671771	-0.573959	0.412456
Q93050	V-type proton ATPase 116 kDa subunit a1	1	0.815577	-0.294107	0.265315	0.763876	-0.388589	0.153469	0.669772	-0.578259	0.134873
O75152	Zinc finger CCCH domain-containing protein 11A	1	0.669084	-0.57974	0.131453	0.76693	-0.382833	0.181321	0.669447	-0.578959	0.134873
Q6PKG0	La-related protein 1	1	0.661089	-0.597084	0.574825	0.447284	-1.16074	0.704291	0.667326	-0.583537	0.5
Q8NFW8	N-acylneuraminate cytidylyltransferase	1	0.771701	-0.373887	0.0469108	0.810302	-0.303468	0.103114	0.66708	-0.584068	0.00422079
Q9UI10	Translation initiation factor eIF-2B subunit delta	1	0.797812	-0.32588	0.155093	0.751898	-0.411392	0.0950678	0.667014	-0.584211	0.0143211
P35908	Keratin, type II cytoskeletal 2 epidermal	8	0.933004	-0.100044	0.440965	0.840055	-0.251445	0.393546	0.663019	-0.592878	0.206228
Q969M3	Protein YIPF5	1	0.865425	-0.208519	0.271981	0.914232	-0.129367	0.234764	0.661261	-0.596709	0.306938
Q14814	Myocyte-specific enhancer factor 2D	2	0.726438	-0.461088	0.0633785	0.70375	-0.506865	0.0213918	0.661102	-0.597056	0.0143211
Q16576	Histone-binding protein RBBP7	1	0.848627	-0.236797	0.137485	0.837202	-0.256353	0.124075	0.66109	-0.597082	0.011332
Q9H173	Nucleotide exchange factor SIL1	3	0.640743	-0.642182	0.0112631	0.843348	-0.245801	0.140858	0.65482	-0.610829	0.00892113
Q7Z7H5	Transmembrane emp24 domain-containing protein 4	1	0.697282	-0.520186	0.080264	0.808296	-0.307044	0.234764	0.650769	-0.619783	0.0776752
P15309	Prostatic acid phosphatase	2	0.569339	-0.81264	0.00698729	0.741219	-0.432027	0.0747059	0.648897	-0.623938	0.0319949
Q9NXH8	Torsin-4A	1	0.642901	-0.637331	0.0143211	0.855989	-0.224335	0.140858	0.64419	-0.634441	0.00716055
Q6UN15	Pre-mRNA 3'-end-processing factor FIP1	1	0.717274	-0.479403	0.440965	1.0172	0.0246081	0.452388	0.641737	-0.639946	0.755866
O60496	Docking protein 2	2	0.643613	-0.635734	0.397973	1.00695	0.00999658	0.36191	0.641634	-0.640178	0.543963
O43312	Protein MTSS 1	2	0.929572	-0.105362	0.474769	0.949604	-0.0746024	0.331472	0.634319	-0.65672	0.310187
O95453	Poly(A)-specific ribonuclease PARN	1	0.833605	-0.262565	0.118692	0.956069	-0.0648134	0.470401	0.632296	-0.661328	0.0388376
Q92608	Dedicator of cytokinesis protein 2	3	0.658779	-0.602134	0.271981	0.58159	-0.781926	0.306938	0.619678	-0.69041	0.234764
P07339	Cathepsin D	5	0.642529	-0.638167	0.0140188	0.764248	-0.387888	0.118692	0.6137	-0.704396	0.00544463
Q9UBR2	Cathepsin Z	1	0.779433	-0.359503	0.265315	0.704778	-0.50476	0.112059	0.611379	-0.70986	0.0938215
O75436	Vacuolar protein sorting-associated protein 26A	1	0.586381	-0.77009	0.135991	0.105234	-3.24832	0.0143211	0.606508	-0.721402	0.112059
P22090	40S ribosomal protein S4, Y isoform 1	1	0.6477	-0.626601	0.470401	0.671931	-0.573615	0.574825	0.604459	-0.726285	0.474769
P08621	U1 small nuclear ribonucleoprotein 70 kDa	4	0.869032	-0.202518	0.306938	0.923885	-0.114215	0.334348	0.602097	-0.731932	0.178323
Q12797	Aspartyl/asparaginyl beta-hydroxylase	1	0.914441	-0.129039	0.301592	0.69602	-0.5228	0.137485	0.591959	-0.756431	0.0938215
O43172	U4/U6 small nuclear ribonucleoprotein Prp4	1	1.09504	0.130979	0.327955	0.849845	-0.234729	0.248401	0.591639	-0.757211	0.0319949
P25325	3-mercaptopyruvate sulfurtransferase	1	0.578781	-0.788911	0.0776752	1.00125	0.00180156	0.248401	0.584076	-0.775771	0.131453
P35250	Replication factor C subunit 2	1	0.780167	-0.358144	0.2985	1.05602	0.0786316	0.383216	0.575853	-0.796228	0.160528
Q9NY65	Tubulin alpha-8 chain	2	0.782274	-0.354254	0.234764	0.974248	-0.0376385	0.355205	0.568644	-0.814402	0.134873
P20839	Inosine-5'-monophosphate dehydrogenase 1	1	0.738796	-0.436752	0.0950678	0.747747	-0.419378	0.118882	0.561392	-0.83292	0.00544463
P30273	High affinity immunoglobulin epsilon receptor subunit gamma	2	0.570608	-0.809428	0.0173609	0.831791	-0.265708	0.223715	0.539552	-0.890167	0.0143211
Q08357	Sodium-dependent phosphate transporter 2	1	0.95252	-0.0701794	0.452388	0.894668	-0.160576	0.44775	0.539206	-0.891092	0.474769
O75822	Eukaryotic translation initiation factor 3 subunit J	1	1.07119	0.0992163	0.529158	1.42454	0.510499	0.574825	0.534174	-0.904618	0.2985
Q53EL6	Programmed cell death protein 4	1	0.565374	-0.822723	0.0747059	0.50764	-0.978123	0.0563833	0.534173	-0.904622	0.112767
P06400	Retinoblastoma-associated protein	1	0.492422	-1.02203	0.00544463	0.571717	-0.806626	0.0469108	0.511231	-0.967953	0.0633785
Q15477	Helicase SKI2W	1	0.998856	-0.00165142	0.491933	1.07326	0.101999	0.440965	0.474463	-1.07563	0.412456
Q8WUM9	Sodium-dependent phosphate transporter 1	1	0.406465	-1.2988	0.00892113	0.673186	-0.570923	0.176073	0.473247	-1.07933	0.026227
Q9H490	Phosphatidylinositol glycan anchor biosynthesis class U protein	1	0.743956	-0.426712	0.310187	0.791683	-0.337004	0.279643	0.423736	-1.23876	0.134873
Q8N6L1	Keratinocyte-associated protein 2	1	0.876506	-0.190163	0.131453	0.86312	-0.212367	0.176073	0.422152	-1.24416	0.0180067
Q9UPN7	Serine/threonine-protein phosphatase 6 regulatory subunit 1	2	0.560457	-0.835324	0.0950678	0.620838	-0.687712	0.198986	0.413742	-1.27319	0.052454
P52756	RNA-binding protein 5	1	0.689447	-0.536489	0.0563833	0.672044	-0.573372	0.0449578	0.387676	-1.36708	0.0427837
Q13952	Nuclear transcription factor Y subunit gamma	1	0.835233	-0.25975	0.501521	0.862702	-0.213065	0.334348	0.255237	-1.97009	0.543963
