# Supplementary material for: Spotted Fever Group Rickettsia Trigger Species-Specific Alterations in Macrophage Proteome Signatures with Different Impacts in Host Innate Inflammatory Responses
Source: Microbiol Spectr. 2021 Dec 22;9(3):e00814-21. doi: 10.1128/spectrum.00814-21 (PMC8693926; doi:10.1128/spectrum.00814-21)
Supplement: SUPPLEMENTAL FILE 3 — Supplemental material. Download SPECTRUM00814-21_Supp_3_seq15.xlsx, XLSX file, 0.1 MB [file spectrum00814-21_supp_3_seq15.xlsx]

## Sheet: Sheet1
SFG Rickettsia trigger species-specific alterations in macrophage proteome signatures with different impact in host innate inflammatory responses
Pedro Curto, Cátia Santa, Luísa Cortes, Bruno Manadas, Isaura Simões
*Corresponding author: Isaura Simões
Table S2. List of the quantified host proteins and the associated fold change upon infection of THP-1 macrophages with R. parkeri (R.p.), R. africae (R.a.), and R. massiliae (R.ma.) that are categorized as:
Neutrophil degranulation (GO:0043312) - Sheet2;
Translation (GO:0006412) - Sheet3;
mRNA splicing via spliceosome (GO:0000398) and mRNA export from nucleus (GO:0006406) - Sheet4;
Regulation of cytoskeleton organization (GO:0032956) - Sheet5
Proteins that were considered to significantly increase or decrease its abundance upon infection are colored in orange and blue, respectively.

## Sheet: Sheet2
	UniProt_Acession	Name	Fold change (R.p./uninf.)	LOG2 (R.p./uninf.)	P-value (R.p./uninf.)	Fold change (R.a./uninf.)	LOG2 (R.a./uninf.)	P-value (R.a./uninf.)	Fold change (R.ma./uninf.)	LOG2 (R.ma./uninf.)	P-value (R.ma./uninf.)
SERPINB6	P35237	Serpin B6	3.75895	1.91033	0.36191	3.0523	1.6099	0.440965	6.25351	2.64467	0.237385
CD33	P20138	Myeloid cell surface antigen CD33	2.75768	1.46346	0.140858	4.98258	2.31689	0.0180067	4.82978	2.27196	0.0140188
AMPD3	Q01432	AMP deaminase 3	2.0287	1.02056	0.0312738	1.18995	0.2509	0.228859	2.67262	1.41826	0.00249758
CD44	P16070	CD44 antigen	1.90736	0.931574	0.0312738	1.05139	0.0722984	0.276226	2.57532	1.36475	0.00422079
PLAUR	Q03405	Urokinase plasminogen activator surface receptor	1.30203	0.380762	0.1791	1.53772	0.62079	0.103114	1.92796	0.947075	0.00544463
B2M	P61769	Beta-2-microglobulin	1.62776	0.702889	0.0950678	1.8568	0.892819	0.0280375	1.72461	0.786268	0.0747059
PDAP1	Q13442	28 kDa heat- and acid-stable phosphoprotein	0.469268	-1.09152	0.5	1.34631	0.429012	0.491933	1.7001	0.765619	0.160528
TOM1	O60784	Target of Myb protein 1	1.46674	0.552614	0.397973	1.40731	0.492935	0.457717	1.49711	0.582176	0.474769
HLA-A	P04439	HLA class I histocompatibility antigen, A alpha chain	1.16913	0.22543	0.176073	1.42523	0.511191	0.0319949	1.47214	0.557916	0.0180067
SIRPA	P78324	Tyrosine-protein phosphatase non-receptor type substrate 1	1.22393	0.291516	0.251955	1.65476	0.726626	0.0427837	1.43234	0.518375	0.102313
ITGAV	P06756	Integrin alpha-V	1.41811	0.503965	0.026227	1.16808	0.224144	0.36191	1.39117	0.476295	0.0427837
HLA-B	P01889	HLA class I histocompatibility antigen, B alpha chain	0.979732	-0.0295405	0.301592	1.15566	0.208718	0.200609	1.35717	0.440601	0.0173609
LGALS3	P17931	Galectin-3	1.08871	0.12262	0.377933	1.06195	0.0867124	0.393546	1.33588	0.417785	0.0427837
AHSG	P02765	Alpha-2-HS-glycoprotein	0.926674	-0.109866	0.494223	1.88001	0.91074	0.181321	1.31821	0.398582	0.155093
ANXA2	P07355	Annexin A2	1.06748	0.0942111	0.426246	1.06835	0.0953795	0.491933	1.28942	0.366727	0.0938215
HLA-C	P10321	HLA class I histocompatibility antigen, C alpha chain	1.24309	0.313926	0.352145	1.16177	0.21632	0.265315	1.27652	0.352215	0.356647
CSTB	P04080	Cystatin-B	0.924189	-0.11374	0.331472	0.901823	-0.149084	0.250761	1.27219	0.347316	0.118882
SNAP23	O00161	Synaptosomal-associated protein 23	0.80641	-0.310414	0.0535093	0.91312	-0.131124	0.200609	1.25499	0.327676	0.198986
LAMP2	P13473	Lysosome-associated membrane glycoprotein 2	1.35988	0.443477	0.052454	1.45337	0.539402	0.0469108	1.22547	0.293339	0.198986
ATP6V1D	Q9Y5K8	V-type proton ATPase subunit D	0.954404	-0.0673274	0.310501	1.00826	0.0118637	0.5	1.21943	0.286213	0.131453
PLEKHO2	Q8TD55	Pleckstrin homology domain-containing family O member 2	1.21599	0.282131	0.0280375	1.18541	0.245381	0.0375889	1.20769	0.272248	0.0213918
HSPA1B	P0DMV9	Heat shock 70 kDa protein 1B	1.24611	0.31743	0.0225261	1.16654	0.22223	0.118882	1.20422	0.268102	0.0674367
ARPC5	O15511	Actin-related protein 2/3 complex subunit 5	0.801899	-0.318508	0.0535093	0.804459	-0.313909	0.0891617	1.16235	0.217041	0.248401
SDCBP	O00560	Syntenin-1	1.03447	0.0488903	0.494223	1.20572	0.269894	0.224118	1.14201	0.191575	0.178323
MVP	Q14764	Major vault protein	1.30564	0.384762	0.0213918	1.37595	0.460432	0.00249758	1.13674	0.184898	0.1791
PDXK	O00764	Pyridoxal kinase	1.25852	0.331733	0.620374	1.19792	0.260533	0.397973	1.13471	0.182322	0.41434
TYROBP	O43914	TYRO protein tyrosine kinase-binding protein	0.94438	-0.0825599	0.377933	1.30553	0.384635	0.501521	1.13435	0.181864	0.383216
S100A11	P31949	Protein S100-A11	1.27987	0.356002	0.543963	1.13565	0.18352	0.414002	1.12174	0.165737	0.621003
METTL7A	Q9H8H3	Methyltransferase-like protein 7A	1.11528	0.157402	0.491933	1.21296	0.27853	0.895501	1.11692	0.159525	0.828679
PSMD12	O00232	26S proteasome non-ATPase regulatory subunit 12	0.995493	-0.00651645	0.440965	0.757314	-0.401036	0.271981	1.10082	0.138584	0.331472
MIF	P14174	Macrophage migration inhibitory factor	0.602139	-0.731831	0.0560294	0.511854	-0.966195	0.00716055	1.09666	0.133112	0.440965
EEF1A1	P68104	Elongation factor 1-alpha 1	0.91597	-0.126628	0.411852	0.615362	-0.700493	0.178323	1.07915	0.109894	0.140858
CTSS	P25774	Cathepsin S	1.2272	0.295375	0.0639898	1.21351	0.279187	0.080264	1.0762	0.105947	0.198986
PGAM1	P18669	Phosphoglycerate mutase 1	0.922493	-0.11639	0.355205	0.676533	-0.563768	0.223875	1.07102	0.0989887	0.265315
PPIA	P62937	Peptidyl-prolyl cis-trans isomerase A	0.856361	-0.223709	0.0633785	0.786792	-0.345946	0.0143211	1.01195	0.0171442	0.470401
ALDOA	P04075	Fructose-bisphosphate aldolase A	0.885411	-0.17558	0.411852	0.771032	-0.375137	0.131453	1.00918	0.0131824	0.393546
UBR4	Q5T4S7	E3 ubiquitin-protein ligase UBR4	1.10113	0.138986	0.452388	1.22004	0.286933	0.262907	1.00873	0.0125382	0.393546
RAB7A	P51149	Ras-related protein Rab-7a	0.807886	-0.307777	0.377933	1.12459	0.169401	0.234764	0.986736	-0.0192641	0.411852
PAFAH1B2	P68402	Platelet-activating factor acetylhydrolase IB subunit beta	0.826066	-0.275671	0.271981	0.940043	-0.0892019	0.223875	0.985925	-0.0204503	0.45986
LAMP1	P11279	Lysosome-associated membrane glycoprotein 1	1.00941	0.013507	0.331472	1.20896	0.273764	0.112059	0.976728	-0.0339707	0.383216
PNP	P00491	Purine nucleoside phosphorylase	0.746466	-0.421851	0.026227	0.679923	-0.556556	0.00698729	0.960769	-0.0577382	0.248401
GMFG	O60234	Glia maturation factor gamma	0.819885	-0.286506	0.011332	0.855131	-0.225782	0.0258917	0.957741	-0.0622921	0.301592
RHOA	P61586	Transforming protein RhoA	0.798786	-0.324119	0.250761	0.551322	-0.859033	0.0180067	0.953012	-0.0694337	0.440965
SRP14	P37108	Signal recognition particle 14 kDa protein	0.661721	-0.595704	0.0347217	0.697102	-0.520558	0.0213918	0.94866	-0.076037	0.426246
LAMTOR1	Q6IAA8	Ragulator complex protein LAMTOR1	0.717328	-0.479295	0.134873	0.825909	-0.275945	0.158256	0.946632	-0.0791245	0.440965
LTF	P02788	Lactotransferrin	0.603244	-0.729187	0.206228	1.46311	0.549039	0.574825	0.944122	-0.0829554	0.5
NPC2	P61916	NPC intracellular cholesterol transporter 2	0.870808	-0.199573	0.112059	0.814607	-0.295825	0.0427837	0.941887	-0.0863748	0.198986
STXBP2	Q15833	Syntaxin-binding protein 2	0.818022	-0.289789	0.0180067	0.903983	-0.145633	0.135991	0.940758	-0.0881041	0.302346
PSMD13	Q9UNM6	26S proteasome non-ATPase regulatory subunit 13	0.802995	-0.316537	0.0347217	0.80347	-0.315684	0.0674367	0.925639	-0.111479	0.36191
OSTF1	Q92882	Osteoclast-stimulating factor 1	0.784078	-0.350931	0.0347217	0.776418	-0.365094	0.0633785	0.924568	-0.113149	0.0950678
TRAPPC1	Q9Y5R8	Trafficking protein particle complex subunit 1	0.823303	-0.280504	0.0639898	0.99191	-0.0117188	0.302346	0.921354	-0.118172	0.279643
PSMD2	Q13200	26S proteasome non-ATPase regulatory subunit 2	0.701366	-0.51176	0.112767	0.961904	-0.0560359	0.250761	0.917787	-0.123768	0.397973
TUBB4B	P68371	Tubulin beta-4B chain	0.742369	-0.429791	0.0535093	0.6949	-0.525123	0.0180067	0.917529	-0.124175	0.251955
RAB5C	P51148	Ras-related protein Rab-5C	0.801742	-0.318791	0.0427837	0.891117	-0.166313	0.223875	0.908029	-0.13919	0.302346
RAP1B	P61224	Ras-related protein Rap-1b	0.670035	-0.577692	0.0639898	0.732229	-0.449633	0.0388376	0.906037	-0.142358	0.36191
CD47	Q08722	Leukocyte surface antigen CD47	1.05513	0.077417	0.411852	1.37136	0.455606	0.0563833	0.890031	-0.168073	0.248401
PRDX6	P30041	Peroxiredoxin-6	0.765394	-0.385726	0.0112631	0.719389	-0.475157	0.00325521	0.889764	-0.168505	0.140858
ACTR2	P61160	Actin-related protein 2	0.772024	-0.373282	0.0747059	0.689775	-0.535803	0.00544463	0.885356	-0.17567	0.1791
VAT1	Q99536	Synaptic vesicle membrane protein VAT-1 homolog	0.811251	-0.30178	0.0213918	0.785152	-0.348956	0.00698729	0.884825	-0.176537	0.135991
PTPRJ	Q12913	Receptor-type tyrosine-protein phosphatase eta	0.654809	-0.610855	0.306938	0.799071	-0.323604	0.343288	0.871006	-0.199245	0.383216
ROCK1	Q13464	Rho-associated protein kinase 1	0.749089	-0.416791	0.356647	0.916559	-0.1257	0.36191	0.869429	-0.20186	0.372858
C3	P01024	Complement C3	0.813824	-0.297211	0.234764	1.52786	0.611509	0.331472	0.858585	-0.219968	0.279643
SERPINB10	P48595	Serpin B10	0.820461	-0.285493	0.178323	0.992399	-0.0110078	0.383216	0.848947	-0.236253	0.198986
TOLLIP	Q9H0E2	Toll-interacting protein	0.653897	-0.612864	0.0213918	0.668285	-0.581465	0.0280375	0.845124	-0.242765	0.223715
ALAD	P13716	Delta-aminolevulinic acid dehydratase	0.775804	-0.366237	0.412456	0.869777	-0.201282	0.234764	0.828568	-0.271308	0.206228
ITGAM	P11215	Integrin alpha-M	0.909432	-0.136962	0.327955	1.05666	0.0795152	0.310501	0.823219	-0.280652	0.310187
CNN2	Q99439	Calponin-2	0.780506	-0.357519	0.178323	0.642221	-0.638858	0.0347217	0.821655	-0.283396	0.206791
PPIE	Q9UNP9	Peptidyl-prolyl cis-trans isomerase E	0.621681	-0.685753	0.080264	0.444296	-1.17041	0.0639898	0.818535	-0.288885	0.36191
GNS	P15586	N-acetylglucosamine-6-sulfatase	0.842732	-0.246854	0.44775	0.919627	-0.120879	0.457717	0.814553	-0.295919	0.412456
RAP2B	P61225	Ras-related protein Rap-2b	0.890464	-0.16737	0.440965	1.05275	0.0741659	0.331472	0.812731	-0.299149	0.44775
NCKAP1L	P55160	Nck-associated protein 1-like	0.966235	-0.0495544	0.617778	0.925388	-0.11187	0.494223	0.812184	-0.300122	0.895501
NEU1	Q99519	Sialidase-1	0.902831	-0.147472	0.206791	0.865596	-0.208234	0.0950678	0.804038	-0.314665	0.0347217
HEXB	P07686	Beta-hexosaminidase subunit beta	0.794927	-0.331105	0.112059	0.786605	-0.346289	0.190136	0.799559	-0.322724	0.0876355
PECAM1	P16284	Platelet endothelial cell adhesion molecule	0.763509	-0.389283	0.0776752	0.9681	-0.0467713	0.5	0.79399	-0.332808	0.0535093
PYGL	P06737	Glycogen phosphorylase, liver form	0.895034	-0.159985	0.0876355	0.871061	-0.199154	0.0213918	0.789249	-0.341448	0.00892113
DPP7	Q9UHL4	Dipeptidyl peptidase 2	0.822796	-0.281393	0.206228	0.869124	-0.202367	0.206791	0.789035	-0.341838	0.134873
IGF2R	P11717	Cation-independent mannose-6-phosphate receptor	0.820709	-0.285058	0.0674367	0.929886	-0.104874	0.302346	0.785389	-0.34852	0.052454
DYNC1LI1	Q9Y6G9	Cytoplasmic dynein 1 light intermediate chain 1	0.850579	-0.233483	0.301592	1.12178	0.165795	0.223875	0.782332	-0.354148	0.158256
MAN2B1	O00754	Lysosomal alpha-mannosidase	0.735077	-0.444033	0.00698729	0.877271	-0.188906	0.118882	0.781701	-0.355312	0.0173609
ARMC8	Q8IUR7	Armadillo repeat-containing protein 8	0.868685	-0.203095	0.223875	0.934496	-0.097739	0.200609	0.775401	-0.366985	0.0427837
GLB1	P16278	Beta-galactosidase	0.783552	-0.3519	0.2985	0.943541	-0.0838428	0.383216	0.770127	-0.376832	0.306938
DGAT1	O75907	Diacylglycerol O-acyltransferase 1	0.842226	-0.247721	0.334348	0.928125	-0.107609	0.36191	0.767591	-0.381591	0.224118
PSMD7	P51665	26S proteasome non-ATPase regulatory subunit 7	0.711935	-0.490182	0.011332	0.857414	-0.221935	0.108793	0.765685	-0.385177	0.00566601
PYGB	P11216	Glycogen phosphorylase, brain form	0.856454	-0.223552	0.102313	0.945559	-0.0807614	0.248401	0.763266	-0.389743	0.0280375
PSMD1	Q99460	26S proteasome non-ATPase regulatory subunit 1	0.965736	-0.050299	0.377933	0.917401	-0.124375	0.302346	0.761249	-0.39356	0.0143211
SPTAN1	Q13813	Spectrin alpha chain, non-erythrocytic 1	0.752387	-0.410453	0.0639898	0.825305	-0.277001	0.102313	0.757311	-0.401042	0.0319949
CHI3L1	P36222	Chitinase-3-like protein 1	0.981874	-0.0263898	0.301592	1.22335	0.290833	0.124075	0.749068	-0.416832	0.080264
SURF4	O15260	Surfeit locus protein 4	0.74865	-0.417637	0.474769	0.745309	-0.424089	0.414002	0.747605	-0.419652	0.44775
RNASET2	O00584	Ribonuclease T2	0.746213	-0.42234	0.0469108	0.803936	-0.314848	0.0312738	0.736129	-0.44197	0.0776752
CTSA	P10619	Lysosomal protective protein	0.775037	-0.367662	0.112767	0.742768	-0.429016	0.0563833	0.722863	-0.468207	0.0747059
LAMTOR3	Q9UHA4	Ragulator complex protein LAMTOR3	0.626361	-0.674934	0.0173609	0.656933	-0.606182	0.0225261	0.68754	-0.540485	0.0535093
CD63	P08962	CD63 antigen	0.635557	-0.653905	0.112059	0.514006	-0.960142	0.0427837	0.675003	-0.567035	0.158256
DDX3X	O00571	ATP-dependent RNA helicase DDX3X	0.731548	-0.450976	0.36191	0.723501	-0.466933	0.377933	0.671771	-0.573959	0.412456
ATP6V0A1	Q93050	V-type proton ATPase 116 kDa subunit a1	0.815577	-0.294107	0.265315	0.763876	-0.388589	0.153469	0.669772	-0.578259	0.134873
ACPP	P15309	Prostatic acid phosphatase	0.569339	-0.81264	0.00698729	0.741219	-0.432027	0.0747059	0.648897	-0.623938	0.0319949
DOCK2	Q92608	Dedicator of cytokinesis protein 2	0.658779	-0.602134	0.271981	0.58159	-0.781926	0.306938	0.619678	-0.69041	0.234764
CTSD	P07339	Cathepsin D	0.642529	-0.638167	0.0140188	0.764248	-0.387888	0.118692	0.6137	-0.704396	0.00544463
CTSZ	Q9UBR2	Cathepsin Z	0.779433	-0.359503	0.265315	0.704778	-0.50476	0.112059	0.611379	-0.70986	0.0938215
IMPDH1	P20839	Inosine-5'-monophosphate dehydrogenase 1	0.738796	-0.436752	0.0950678	0.747747	-0.419378	0.118882	0.561392	-0.83292	0.00544463
FCER1G	P30273	High affinity immunoglobulin epsilon receptor subunit gamma	0.570608	-0.809428	0.0173609	0.831791	-0.265708	0.223715	0.539552	-0.890167	0.0143211

## Sheet: Sheet3
	UniProt_Acession	Name	Fold change (R.p./uninf.)	LOG2 (R.p./uninf.)	P-value (R.p./uninf.)	Fold change (R.a./uninf.)	LOG2 (R.a./uninf.)	P-value (R.a./uninf.)	Fold change (R.ma./uninf.)	LOG2 (R.ma./uninf.)	P-value (R.ma./uninf.)
RPS17	P08708	40S ribosomal protein S17	2.28741	1.19371	0.44775	2.32524	1.21738	0.2985	2.96982	1.57038	0.112767
EIF2AK2	P19525	Interferon-induced, double-stranded RNA-activated protein kinase	2.36227	1.24017	0.0143211	2.3515	1.23358	0.0112631	2.1932	1.13304	0.102313
WARS	P23381	Tryptophan--tRNA ligase, cytoplasmic	2.76277	1.46612	0.00249758	2.26165	1.17737	0.0213918	1.90059	0.926446	0.135991
MRPL19	P49406	39S ribosomal protein L19, mitochondrial	1.69532	0.761559	0.271981	1.77553	0.828249	0.412456	1.65967	0.730896	0.2985
RPL28	P46779	60S ribosomal protein L28	1.34721	0.429972	0.414002	1.01181	0.016944	0.529158	1.31294	0.392806	0.310501
EIF4G3	O43432	Eukaryotic translation initiation factor 4 gamma 3	1.52126	0.605265	0.237385	0.803247	-0.316084	0.383216	1.30302	0.381856	0.250761
ABCF1	Q8NE71	ATP-binding cassette sub-family F member 1	1.21799	0.284508	0.414002	1.06761	0.0943892	0.5	1.25025	0.322221	0.620374
RPL8	P62917	60S ribosomal protein L8	1.07128	0.0993313	0.45986	1.2107	0.27584	0.44775	1.20779	0.272368	0.543963
RPL36AL	Q969Q0	60S ribosomal protein L36a-like	1.39564	0.480927	0.112767	1.17811	0.236472	0.265315	1.18166	0.240818	0.310187
RPS25	P62851	40S ribosomal protein S25	1.27846	0.354405	0.501521	1.1132	0.154716	0.50391	1.1458	0.196359	0.895501
FARSA	Q9Y285	Phenylalanine--tRNA ligase alpha subunit	1.11291	0.154332	0.331472	0.639826	-0.644248	0.377933	1.1455	0.195979	0.334348
EIF5	P63241	Eukaryotic translation initiation factor 5A-1	0.903363	-0.146623	0.248401	0.886436	-0.173912	0.137485	1.142	0.191564	0.118692
RPL32	P62910	60S ribosomal protein L32	0.770526	-0.376084	0.377933	1.08682	0.120115	0.457717	1.14129	0.190665	0.36191
RRBP1	Q9P2E9	Ribosome-binding protein 1	1.54895	0.631292	0.0280375	1.46417	0.550087	0.0319949	1.13873	0.187426	0.393546
RPL26	P61254	60S ribosomal protein L26	1.14823	0.199407	0.131453	1.22194	0.289179	0.0639898	1.13717	0.185444	0.181321
EEF1A1	P68104	Elongation factor 1-alpha 1	0.91597	-0.126628	0.411852	0.615362	-0.700493	0.178323	1.07915	0.109894	0.140858
RPLP2	P05387	60S acidic ribosomal protein P2	0.767305	-0.382129	0.080264	0.869802	-0.201241	0.36191	1.07028	0.0979848	0.355205
RPL19	P84098	60S ribosomal protein L19	0.751655	-0.411858	0.0747059	0.792892	-0.334804	0.103114	1.05615	0.0788129	0.223715
RPS5	P46782	40S ribosomal protein S5	1.12128	0.165141	0.234764	1.23364	0.302925	0.0938215	1.05001	0.0704022	0.248401
EEF1D	P29692	Elongation factor 1-delta	0.818753	-0.288499	0.0143211	0.882127	-0.180942	0.135991	1.03185	0.0452275	0.5
RPS28	P62857	40S ribosomal protein S28	0.816324	-0.292787	0.158256	0.835552	-0.259199	0.135991	1.00743	0.0106866	0.426246
RPL10	P27635	60S ribosomal protein L10	0.744583	-0.425496	0.158256	0.680443	-0.555454	0.0347217	0.997666	-0.00337105	0.411852
RPS15A	P62244	40S ribosomal protein S15a	0.818141	-0.289579	0.118882	0.712293	-0.489458	0.011332	0.99388	-0.00885619	0.383216
RPL35	P42766	60S ribosomal protein L35	1.29647	0.374583	0.412456	1.36356	0.447373	0.206228	0.993185	-0.00986519	0.45986
RPS24	P62847	40S ribosomal protein S24	0.956712	-0.0638436	0.377933	0.802624	-0.317203	0.352145	0.990391	-0.0139305	0.355205
RPS8	P62241	40S ribosomal protein S8	0.687367	-0.540848	0.206228	1.0546	0.0766956	0.200609	0.984296	-0.0228353	0.355205
RPS6	P62753	40S ribosomal protein S6	0.859102	-0.219098	0.158256	0.800105	-0.321739	0.0280375	0.980166	-0.0289018	0.327955
EIF3F	O00303	Eukaryotic translation initiation factor 3 subunit F	0.815147	-0.294867	0.0258917	0.671994	-0.573481	0.0143211	0.978954	-0.0306866	0.383216
RPL23A	P62750	60S ribosomal protein L23a	0.831001	-0.267079	0.0674367	0.823026	-0.28099	0.112767	0.978417	-0.0314784	0.564482
RBM4	Q9BWF3	RNA-binding protein 4	0.611168	-0.710358	0.0388376	1.01332	0.0190836	0.411852	0.977587	-0.0327025	0.302346
RPS19	P39019	40S ribosomal protein S19	0.78366	-0.3517	0.262907	0.846048	-0.241188	0.234764	0.970943	-0.0425413	0.470401
MRPL46	Q9H2W6	39S ribosomal protein L46, mitochondrial	0.792254	-0.335966	0.206228	0.599136	-0.739044	0.224118	0.951528	-0.0716822	0.331472
NACA	E9PAV3	Nascent polypeptide-associated complex subunit alpha, muscle-specific form	0.762049	-0.392044	0.00325521	0.784591	-0.349986	0.0112631	0.93918	-0.0905266	0.140858
EIF4B	P23588	Eukaryotic translation initiation factor 4B	0.820623	-0.285209	1	0.909128	-0.137445	0.574825	0.926817	-0.109644	0.494223
RPL18	Q07020	60S ribosomal protein L18	1.30922	0.388702	0.158256	0.988783	-0.0162744	0.661448	0.922681	-0.116097	0.564482
RPS21	P63220	40S ribosomal protein S21	0.626645	-0.674279	0.0876355	0.422049	-1.24452	0.0143211	0.916689	-0.125496	0.411852
EIF2B1	Q14232	Translation initiation factor eIF-2B subunit alpha	0.807266	-0.308885	0.356647	0.858688	-0.219795	0.178323	0.907973	-0.139279	0.27463
RPL5	P46777	60S ribosomal protein L5	1.15759	0.21113	0.5	1.20804	0.27267	0.559287	0.903328	-0.146678	0.41434
TARS	P26639	Threonine--tRNA ligase 1, cytoplasmic	0.909261	-0.137233	0.0747059	0.806703	-0.30989	0.0143211	0.902411	-0.148144	0.080264
HBS1L	Q9Y450	HBS1-like protein	0.738773	-0.436798	0.306938	0.898447	-0.154495	0.206791	0.896692	-0.157316	0.310187
AARS	P49588	Alanine--tRNA ligase, cytoplasmic	0.815252	-0.294683	0.0347217	0.897785	-0.155559	0.206791	0.895962	-0.158491	0.178323
RPL38	P63173	60S ribosomal protein L38	0.820965	-0.284607	0.559287	0.920407	-0.119656	0.414002	0.890691	-0.167003	1
AIMP1	Q12904	Aminoacyl tRNA synthase complex-interacting multifunctional protein 1	0.75016	-0.41473	0.00892113	0.803296	-0.315997	0.0674367	0.886772	-0.173365	0.118882
RPS27	P42677	40S ribosomal protein S27	0.602149	-0.731808	0.0449578	0.481865	-1.0533	0.00698729	0.859745	-0.218019	0.276226
HARS2	P49590	Histidine--tRNA ligase, mitochondrial	0.878787	-0.186415	0.331472	1.21183	0.277193	0.2985	0.858926	-0.219394	0.343288
MRPL39	Q9NYK5	39S ribosomal protein L39, mitochondrial	0.888672	-0.170276	0.198986	0.363288	-1.46081	0.0225261	0.853177	-0.229083	0.178323
RPL36	Q9Y3U8	60S ribosomal protein L36	0.659667	-0.600191	0.0563833	0.615988	-0.699025	0.0280375	0.838605	-0.253937	0.200609
RPS10	P46783	40S ribosomal protein S10	0.737808	-0.438682	0.543963	0.703775	-0.506814	0.271981	0.827882	-0.272503	0.372858
MRPS27	Q92552	28S ribosomal protein S27, mitochondrial	0.845867	-0.241498	0.414002	0.818289	-0.289318	0.543963	0.827197	-0.273696	0.397973
TARS2	Q9BW92	Threonine--tRNA ligase, mitochondrial	0.851152	-0.232511	0.828679	0.817163	-0.291304	1	0.80081	-0.320467	0.532808
CARS	P49589	Cysteine--tRNA ligase, cytoplasmic	0.726057	-0.461845	0.0938215	0.865663	-0.208123	0.331472	0.774643	-0.368396	0.0674367
RPL17	P18621	60S ribosomal protein L17	0.842168	-0.247819	0.118882	0.741209	-0.432048	0.0180067	0.726378	-0.461208	0.0173609
FAU	P62861	40S ribosomal protein S30	0.71868	-0.476578	0.0258917	0.660568	-0.598222	0.0213918	0.680364	-0.555621	0.0427837
DDX3X	O00571	ATP-dependent RNA helicase DDX3X	0.731548	-0.450976	0.36191	0.723501	-0.466933	0.377933	0.671771	-0.573959	0.412456
LARP1	Q6PKG0	La-related protein 1	0.661089	-0.597084	0.574825	0.447284	-1.16074	0.704291	0.667326	-0.583537	0.5
EIF2B4	Q9UI10	Translation initiation factor eIF-2B subunit delta	0.797812	-0.32588	0.155093	0.751898	-0.411392	0.0950678	0.667014	-0.584211	0.0143211
EIF3J	O75822	Eukaryotic translation initiation factor 3 subunit J	1.07119	0.0992163	0.529158	1.42454	0.510499	0.574825	0.534174	-0.904618	0.2985

## Sheet: Sheet4
		UniProt_Acession	Name	Fold change (R.p./uninf.)	LOG2 (R.p./uninf.)	P-value (R.p./uninf.)	Fold change (R.a./uninf.)	LOG2 (R.a./uninf.)	P-value (R.a./uninf.)	Fold change (R.ma./uninf.)	LOG2 (R.ma./uninf.)	P-value (R.ma./uninf.)
mRNA splicing, via spliceosome	SNW1	Q13573	SNW domain-containing protein 1	0.804902	-0.313115	0.0938215	0.809396	-0.305083	0.0876355	0.788214	-0.343341	0.0563833
	RBM5	P52756	RNA-binding protein 5	0.689447	-0.536489	0.0563833	0.672044	-0.573372	0.0449578	0.387676	-1.36708	0.0427837
	DDX46	Q7L014	Probable ATP-dependent RNA helicase DDX46	0.73724	-0.439794	0.0938215	0.779166	-0.359997	0.112059	0.804434	-0.313954	0.0876355
	PPIE	Q9UNP9	Peptidyl-prolyl cis-trans isomerase E	0.621681	-0.685753	0.080264	0.444296	-1.17041	0.0639898	0.818535	-0.288885	0.36191
	IK	Q13123	Protein Red	0.686061	-0.543592	0.620374	0.719721	-0.47449	0.44775	0.699228	-0.516164	0.334348
	ELAVL1	Q15717	ELAV-like protein 1	0.822717	-0.281532	0.271981	0.817484	-0.290738	0.262907	0.844954	-0.243056	0.310501
	SNRPF	P62306	Small nuclear ribonucleoprotein F	0.721987	-0.469955	0.0876355	0.580666	-0.78422	0.0347217	1.05218	0.0733843	0.411852
	DCPS	Q96C86	m7GpppX diphosphatase	0.790775	-0.33866	0.206228	0.390584	-1.35629	0.262907	0.895194	-0.159728	0.334348
	PPIH	O43447	Peptidyl-prolyl cis-trans isomerase H	0.770607	-0.375932	0.102313	0.68673	-0.542186	0.011332	0.94875	-0.0759005	0.411852
	SNRPE	P62304	Small nuclear ribonucleoprotein E	0.747247	-0.420344	0.080264	0.674645	-0.5678	0.0225261	0.934723	-0.0973899	0.223875
	SF1	Q15637	Splicing factor 1	0.824361	-0.278651	0.397973	0.826261	-0.275331	0.543963	0.910674	-0.134994	0.494223
	HNRNPH2	P55795	Heterogeneous nuclear ribonucleoprotein H2	0.824782	-0.277916	0.0672004	0.754592	-0.406231	0.0200319	0.911398	-0.133847	0.261123
	NONO	Q15233	Non-POU domain-containing octamer-binding protein	0.764091	-0.388183	0.559287	0.697419	-0.519902	0.356647	0.911207	-0.134149	0.414002
	HTATSF1	O43719	HIV Tat-specific factor 1	0.850568	-0.233501	0.44775	0.808767	-0.306204	0.620374	0.824018	-0.279253	0.334348
	SKIV2L2	P42285	Exosome RNA helicase MTR4	0.642961	-0.637196	0.0776752	0.872585	-0.196632	0.327955	0.731039	-0.451979	0.137485
	NHP2L1	P55769	NHP2-like protein 1	0.759712	-0.396475	0.474769	0.846118	-0.241069	0.234764	0.744714	-0.425242	0.310187
	HNRNPA3	P51991	Heterogeneous nuclear ribonucleoprotein A3	0.85156	-0.231821	0.167174	0.775222	-0.367319	0.0469108	1.01313	0.0188189	0.1791
	HNRNPD	Q14103	Heterogeneous nuclear ribonucleoprotein D0	0.8412	-0.24948	0.155093	0.706902	-0.500418	0.0143211	0.938427	-0.0916838	0.355205
	LSM3	P62310	U6 snRNA-associated Sm-like protein LSm3	0.860602	-0.216582	0.0225261	0.81745	-0.290798	0.0213918	0.887685	-0.171881	0.0449578
	TRA2A	Q13595	Transformer-2 protein homolog alpha	0.920855	-0.118954	0.334348	0.811653	-0.301065	0.178323	0.850879	-0.232974	0.306938
	GTF2F1	P35269	General transcription factor IIF subunit 1	0.983204	-0.0244377	0.411852	0.5188	-0.946751	0.895501	0.961655	-0.0564092	0.603184
	CDC5L	Q99459	Cell division cycle 5-like protein	1.00557	0.00801362	0.440965	0.815242	-0.294699	0.452388	0.949121	-0.0753368	0.795946
	SF3B2	Q13435	Splicing factor 3B subunit 2	0.972206	-0.0406653	0.393546	0.664815	-0.588976	0.224118	0.882554	-0.180243	0.153469
	HNRNPL	P14866	Heterogeneous nuclear ribonucleoprotein L	0.911995	-0.132902	0.159189	0.829904	-0.268983	0.0143211	0.894802	-0.160359	0.158256
	YBX1	P67809	Y-box-binding protein 1	0.827287	-0.273541	0.0140188	0.83113	-0.266854	0.0225261	0.961198	-0.0570941	0.302346
	POLR2B	P30876	DNA-directed RNA polymerase II subunit RPB2	0.811086	-0.302074	0.0563833	0.970835	-0.0427013	0.411852	0.854976	-0.226045	0.118692
	PSPC1	Q8WXF1	Paraspeckle component 1	0.826392	-0.275102	0.795946	0.879507	-0.185233	0.559287	0.831331	-0.266504	0.50391
	POLR2H	P52434	DNA-directed RNA polymerases I, II, and III subunit RPABC3	0.052478	-4.25214	0.559287	2.07527	1.0533	0.41434	1.0708	0.0986875	0.383216
	SF3B4	Q15427	Splicing factor 3B subunit 4	0.771949	-0.373422	0.0639898	0.877025	-0.18931	0.137485	0.981499	-0.0269408	0.251955
	LUC7L3	O95232	Luc7-like protein 3	0.827067	-0.273925	0.795946	0.888951	-0.169824	0.372858	0.965564	-0.0505558	0.470401
	CPSF7	Q8N684	Cleavage and polyadenylation specificity factor subunit 7	0.80879	-0.306162	Sh	0.888433	-0.170666	0.372858	0.850652	-0.233358	0.271981
	PUF60	Q9UHX1	Poly(U)-binding-splicing factor PUF60	0.829208	-0.270194	0.0427837	0.87134	-0.198693	0.0747059	0.840948	-0.249911	0.0674367
	DDX5	P17844	Probable ATP-dependent RNA helicase DDX5	0.843295	-0.245891	0.0388376	0.864827	-0.209517	0.102313	0.790444	-0.339265	0.0225261
	PRPF4	O43172	U4/U6 small nuclear ribonucleoprotein Prp4	1.09504	0.130979	0.327955	0.849845	-0.234729	0.248401	0.591639	-0.757211	0.0319949
	SRRM2	Q9UQ35	Serine/arginine repetitive matrix protein 2	0.881416	-0.182105	0.223715	0.863465	-0.211791	0.198986	0.730107	-0.453819	0.0180067
	HNRNPH3	P31942	Heterogeneous nuclear ribonucleoprotein H3	0.874717	-0.193113	0.237385	0.892712	-0.163733	0.158256	0.802356	-0.317685	0.0776752
	PRMT5	O14744	Protein arginine N-methyltransferase 5	0.873818	-0.194596	0.343288	0.841561	-0.24886	0.27463	0.791002	-0.338247	0.112767
	HNRNPR	O43390	Heterogeneous nuclear ribonucleoprotein R	0.925266	-0.11206	0.178323	0.973215	-0.0391694	0.250761	0.744063	-0.426503	0.0347217
	PRPF3	O43395	U4/U6 small nuclear ribonucleoprotein Prp3	0.979672	-0.0296291	0.327955	0.851776	-0.231454	0.334348	0.828368	-0.271656	0.356647
	PRPF38A	Q8NAV1	Pre-mRNA-splicing factor 38A	0.85735	-0.222043	0.198986	0.937564	-0.0930104	0.393546	0.777522	-0.363044	0.158256
	NUDT21	O43809	Cleavage and polyadenylation specificity factor subunit 5	0.875353	-0.192064	0.158256	0.881619	-0.181773	0.178323	0.806794	-0.309727	0.052454
	SNRNP70	P08621	U1 small nuclear ribonucleoprotein 70 kDa	0.869032	-0.202518	0.306938	0.923885	-0.114215	0.334348	0.602097	-0.731932	0.178323
	SNRPD1	P62314	Small nuclear ribonucleoprotein Sm D1	0.977189	-0.0332902	0.661448	0.97292	-0.0396067	0.564482	0.810378	-0.303333	0.0938215
	LSM6	P62312	U6 snRNA-associated Sm-like protein LSm6	0.910176	-0.135782	0.343288	0.855357	-0.225401	0.310187	0.813097	-0.298501	0.190136
mRNA splicing, via spliceosome & mRNA export from nucleus	DDX39A	O00148	ATP-dependent RNA helicase DDX39A	0.800617	-0.320816	0.383216	0.750659	-0.413771	0.181321	0.720754	-0.472422	0.160528
	PABPN1	Q86U42	Polyadenylate-binding protein 2	0.814039	-0.29683	0.352145	0.804586	-0.313682	0.265315	0.759683	-0.396531	0.0938215
	SRSF3	P84103	Serine/arginine-rich splicing factor 3	0.741986	-0.430536	0.0388376	0.752334	-0.410556	0.0225261	0.914747	-0.128555	0.27463
	U2AFBP	Q01081	Splicing factor U2AF 35 kDa subunit	0.813287	-0.298163	0.755866	0.957923	-0.0620179	0.45986	0.78614	-0.347142	1
	FIP1L1	Q6UN15	Pre-mRNA 3'-end-processing factor FIP1	0.717274	-0.479403	0.440965	1.0172	0.0246081	0.452388	0.641737	-0.639946	0.755866
	NCBP2	P52298	Nuclear cap-binding protein subunit 2	0.872773	-0.196322	0.271981	0.773161	-0.37116	0.412456	0.95404	-0.0678782	0.393546
	CPSF1	Q10570	Cleavage and polyadenylation specificity factor subunit 1	0.836232	-0.258025	1	0.817049	-0.291506	0.65591	0.887495	-0.172189	0.983866
	RNPS1	Q15287	RNA-binding protein with serine-rich domain 1	0.821173	-0.284241	0.00698729	0.868222	-0.203865	0.0876355	0.841293	-0.249321	0.0563833
	SRSF5	Q13243	Serine/arginine-rich splicing factor 5	0.727022	-0.459929	0.137485	0.852735	-0.22983	0.140858	1.28284	0.359343	0.103114
	SRSF4	Q08170	Serine/arginine-rich splicing factor 4	0.872751	-0.196358	0.206791	0.871845	-0.197856	0.206228	0.775619	-0.36658	0.0639898
mRNA export from nucleus	ZC3H11A	O75152	Zinc finger CCCH domain-containing protein 11A	0.669084	-0.57974	0.131453	0.76693	-0.382833	0.181321	0.669447	-0.578959	0.134873
	NUP133	Q8WUM0	Nuclear pore complex protein Nup133	0.742476	-0.429583	0.0535093	0.887955	-0.171442	0.251955	0.678815	-0.558909	0.0180067
	NUP62	P37198	Nuclear pore glycoprotein p62	0.823642	-0.27991	0.603184	0.862816	-0.212875	0.686576	0.760768	-0.394471	1
	RANBP2	P49792	E3 SUMO-protein ligase RanBP2	0.946505	-0.0793179	0.248401	0.699057	-0.516518	0.131453	0.813517	-0.297755	0.160528
	NUP214	P35658	Nuclear pore complex protein Nup214	0.867226	-0.20552	0.2985	0.804209	-0.314357	0.271981	0.79505	-0.330882	0.412456
	NUP85	Q9BW27	Nuclear pore complex protein Nup85	0.846388	-0.240608	0.234764	0.889894	-0.168294	0.223715	0.755906	-0.403722	0.052454
	NUP205	Q92621	Nuclear pore complex protein Nup205	1.15096	0.202836	0.27463	1.16976	0.226218	0.279643	0.803882	-0.314945	0.181321
	NUP43	Q8NFH3	Nucleoporin Nup43	0.863458	-0.211803	0.237385	0.902649	-0.147764	0.234764	0.797006	-0.327338	0.0938215
	UPF1	Q92900	Regulator of nonsense transcripts 1	0.886329	-0.174087	0.206791	0.859295	-0.218775	0.271981	0.821219	-0.28416	0.0938215

## Sheet: Sheet5
	UniProt_Acession	Name	Fold change (R.p./uninf.)	LOG2 (R.p./uninf.)	P-value (R.p./uninf.)	Fold change (R.a./uninf.)	LOG2 (R.a./uninf.)	P-value (R.a./uninf.)	Fold change (R.ma./uninf.)	LOG2 (R.ma./uninf.)	P-value (R.ma./uninf.)
RDX	P35241	Radixin	1.06422	0.0897993	0.279643	0.806694	-0.309906	0.45986	1.0941	0.129749	0.352145
NUMA1	Q14980	Nuclear mitotic apparatus protein 1	0.975092	-0.0363904	0.301592	0.792194	-0.336075	0.377933	0.825972	-0.275834	0.271981
NCKAP1L	P55160	Nck-associated protein 1-like	0.966235	-0.0495544	0.617778	0.925388	-0.11187	0.494223	0.812184	-0.300122	0.895501
RANBP2	P49792	E3 SUMO-protein ligase RanBP2	0.946505	-0.0793179	0.248401	0.699057	-0.516518	0.131453	0.813517	-0.297755	0.160528
DCTN1	Q14203	Dynactin subunit 1	0.945715	-0.0805232	0.223715	0.892997	-0.163272	0.0876355	0.829231	-0.270154	0.0180067
ARHGEF2	Q92974	Rho guanine nucleotide exchange factor 2	0.933518	-0.0992503	0.393546	0.83561	-0.259098	0.50391	0.82919	-0.270226	0.620374
MARK2	Q7KZI7	Serine/threonine-protein kinase MARK2	0.908071	-0.139122	0.393546	0.814911	-0.295286	0.271981	0.845046	-0.242898	0.224118
SPTBN1	Q01082	Spectrin beta chain, non-erythrocytic 1	0.884655	-0.176814	0.251955	1.03976	0.0562475	0.248401	0.752606	-0.410034	0.153469
SSH3	Q8TE77	Protein phosphatase Slingshot homolog 3	0.876689	-0.189863	0.411852	0.692584	-0.529938	0.559287	1.02223	0.0317147	0.36191
RANBP1	P43487	Ran-specific GTPase-activating protein	0.874794	-0.192985	0.276226	0.810111	-0.303808	0.135991	1.14602	0.196626	0.181321
MTPN	P58546	Myotrophin	0.870062	-0.200809	0.0560294	0.795866	-0.329403	0.0173609	1.05761	0.0808119	0.327955
CDC42	P60953	Cell division control protein 42 homolog	0.843532	-0.245485	0.457717	0.781685	-0.355341	0.352145	0.674973	-0.567099	0.543963
CAPG	P40121	Macrophage-capping protein	0.826342	-0.275189	0.153469	0.761469	-0.393144	0.0225261	0.860655	-0.216493	0.223875
CFL1	P23528	Cofilin-1	0.824084	-0.279137	0.0140188	0.815781	-0.293747	0.00698729	0.890824	-0.166788	0.103114
NUP62	P37198	Nuclear pore glycoprotein p62	0.823642	-0.27991	0.603184	0.862816	-0.212875	0.686576	0.760768	-0.394471	1
SCIN	Q9Y6U3	Adseverin	0.821864	-0.283028	0.206228	0.865643	-0.208156	0.137485	0.734287	-0.445584	0.052454
GMFG	O60234	Glia maturation factor gamma	0.819885	-0.286506	0.011332	0.855131	-0.225782	0.0258917	0.957741	-0.0622921	0.301592
SMC1A	Q14683	Structural maintenance of chromosomes protein 1A	0.810134	-0.303767	0.112059	0.800888	-0.320327	0.137485	0.752557	-0.410128	0.052454
ARPC5	O15511	Actin-related protein 2/3 complex subunit 5	0.801899	-0.318508	0.0535093	0.804459	-0.313909	0.0891617	1.16235	0.217041	0.248401
RHOA	P61586	Transforming protein RhoA	0.798786	-0.324119	0.250761	0.551322	-0.859033	0.0180067	0.953012	-0.0694337	0.440965
PFDN2	Q9UHV9	Prefoldin subunit 2	0.798431	-0.32476	0.223875	0.684957	-0.545914	0.153469	0.995367	-0.00669944	0.331472
CHMP2A	O43633	Charged multivesicular body protein 2a	0.797525	-0.326399	0.306938	1.02649	0.0377245	0.41434	0.899946	-0.15209	0.44775
ARHGAP18	Q8N392	Rho GTPase-activating protein 18	0.782178	-0.354432	0.0563833	0.866867	-0.206118	0.181321	0.774137	-0.36934	0.0776752
CAPN2	P17655	Calpain-2 catalytic subunit	0.77635	-0.36522	0.276226	1.15098	0.202862	0.223715	1.27932	0.355376	0.0563833
PXN	P49023	Paxillin	0.775958	-0.36595	0.262907	1.00128	0.00184385	0.440965	0.882933	-0.179624	0.265315
ACTR2	P61160	Actin-related protein 2	0.772024	-0.373282	0.0747059	0.689775	-0.535803	0.00544463	0.885356	-0.17567	0.1791
RASA1	P20936	Ras GTPase-activating protein 1	0.766775	-0.383125	0.501521	0.800422	-0.321167	0.310501	0.729031	-0.455947	0.224118
BAIAP2	Q9UQB8	Brain-specific angiogenesis inhibitor 1-associated protein 2	0.761588	-0.392917	0.160528	0.982869	-0.0249291	0.6	0.758774	-0.398258	0.080264
DSTN	P60981	Destrin	0.761262	-0.393536	0.011332	0.778278	-0.361643	0.0375889	0.795876	-0.329384	0.0469108
SPTAN1	Q13813	Spectrin alpha chain, non-erythrocytic 1	0.752387	-0.410453	0.0639898	0.825305	-0.277001	0.102313	0.757311	-0.401042	0.0319949
ROCK1	Q13464	Rho-associated protein kinase 1	0.749089	-0.416791	0.356647	0.916559	-0.1257	0.36191	0.869429	-0.20186	0.372858
CDK5	Q00535	Cyclin-dependent-like kinase 5	0.693046	-0.528976	0.895501	0.875726	-0.191448	0.564482	0.857571	-0.221672	0.705602
STMN1	P16949	Stathmin	0.669849	-0.578091	0.0347217	0.768594	-0.379707	0.080264	0.909113	-0.137468	0.331472
APOA1	P02647	Apolipoprotein A-I	0.631849	-0.662349	0.356647	0.940138	-0.0890559	0.343288	0.763425	-0.389441	0.501521
BIN1	O00499	Myc box-dependent-interacting protein 1	0.627245	-0.672898	0.352145	0.710276	-0.493548	0.543963	0.743992	-0.426641	0.2985
ARF1	P84077	ADP-ribosylation factor 1	0.620845	-0.687695	0.0657266	0.516007	-0.954538	0.00566601	0.967175	-0.0481505	0.440965
