# Supplementary material for: Spotted Fever Group Rickettsia Trigger Species-Specific Alterations in Macrophage Proteome Signatures with Different Impacts in Host Innate Inflammatory Responses
Source: Microbiol Spectr. 2021 Dec 22;9(3):e00814-21. doi: 10.1128/spectrum.00814-21 (PMC8693926; doi:10.1128/spectrum.00814-21)
Supplement: SUPPLEMENTAL FILE 4 — Supplemental material. Download SPECTRUM00814-21_Supp_4_seq16.xlsx, XLSX file, 0.4 MB [file spectrum00814-21_supp_4_seq16.xlsx]

## Sheet: Sheet1
SFG Rickettsia trigger species-specific alterations in macrophage proteome signatures with different impact in host innate inflammatory responses
Pedro Curto, Cátia Santa, Luísa Cortes, Bruno Manadas, Isaura Simões
*Corresponding author: Isaura Simões
Table S3. List of the 1,925 confidently quantified host proteins and the associated fold change between the following infection conditions:
R. africae (R.a.)-infected THP-1 macrophages vs R. massiliae (R.ma.)-infected THP-1 macrophages - Sheet2
R. africae (R.a.)-infected THP-1 macrophages vs R. parkeri (R.p.)-infected THP-1 macrophages - Sheet3
R. massiliae (R.ma.)-infected THP-1 macrophages vs R. parkeri (R.p.)-infected THP-1 macrophages - Sheet4
Proteins that were considered to significantly increase or decrease its abundance upon infection are colored in orange and blue, respectively.

## Sheet: Sheet2
UniProt_Acession	Name	Fold change (R.a./R.ma.)	LOG2 (R.a./R.ma.)	P-value (R.a./R.ma.)
Q96L58	Beta-1,3-galactosyltransferase 6	8.42143	3.07406	0.372858
Q99447	Ethanolamine-phosphate cytidylyltransferase	4.33981	2.11763	0.0314242
Q13952	Nuclear transcription factor Y subunit gamma	3.38001	1.75703	0.426246
O75822	Eukaryotic translation initiation factor 3 subunit J	2.66681	1.41512	0.543963
P13647	Keratin, type II cytoskeletal 5	2.41593	1.27258	0.265315
Q15477	Helicase SKI2W	2.26205	1.17763	0.271981
Q8N6L1	Keratinocyte-associated protein 2	2.04457	1.0318	0.118882
P52434	DNA-directed RNA polymerases I, II, and III subunit RPABC3	1.93806	0.954611	0.372858
P17813	Endoglin	1.87403	0.906148	0.052454
Q9H490	Phosphatidylinositol glycan anchor biosynthesis class U protein	1.86834	0.901757	0.265315
Q7Z417	Nuclear fragile X mental retardation-interacting protein 2	1.83643	0.876902	0.795946
P35250	Replication factor C subunit 2	1.83383	0.87486	0.153469
P32455	Guanylate-binding protein 1	1.78927	0.839374	0.118692
P01024	Complement C3	1.77951	0.831477	0.206228
P52756	RNA-binding protein 5	1.73352	0.793705	0.491933
P25325	3-mercaptopyruvate sulfurtransferase	1.71424	0.777573	0.279643
Q9NY65	Tubulin alpha-8 chain	1.71328	0.776764	0.153469
Q08357	Sodium-dependent phosphate transporter 2	1.65923	0.730515	0.355205
Q5VYS8	Terminal uridylyltransferase 7	1.656	0.727704	0.134873
P36222	Chitinase-3-like protein 1	1.63316	0.707665	0.00422079
Q06033	Inter-alpha-trypsin inhibitor heavy chain H3	1.62223	0.697976	0.302346
A2RUS2	DENN domain-containing protein 3	1.61903	0.695127	0.0143211
Q9Y282	Endoplasmic reticulum-Golgi intermediate compartment protein 3	1.60661	0.684023	0.131453
Q8IY21	Probable ATP-dependent RNA helicase DDX60	1.59849	0.676711	0.0747059
P19823	Inter-alpha-trypsin inhibitor heavy chain H2	1.59768	0.675974	0.343288
Q6UN15	Pre-mRNA 3'-end-processing factor FIP1	1.58508	0.664554	0.704291
O94919	Endonuclease domain-containing 1 protein	1.57051	0.651233	0.026227
P02768	Albumin	1.57048	0.65121	0.426246
O60496	Docking protein 2	1.56936	0.650175	0.414002
Q9BZF1	Oxysterol-binding protein-related protein 8	1.5652	0.646345	0.306938
P02788	Lactotransferrin	1.54971	0.631994	0.45986
P30273	High affinity immunoglobulin epsilon receptor subunit gamma	1.54163	0.62446	0.0535093
Q08722	Leukocyte surface antigen CD47	1.5408	0.623679	0.011332
Q15758	Neutral amino acid transporter B(0)	1.536	0.619176	0.0347217
P08621	U1 small nuclear ribonucleoprotein 70 kDa	1.53445	0.617718	0.331472
Q96A65	Exocyst complex component 4	1.5216	0.605586	0.356647
O95453	Poly(A)-specific ribonuclease PARN	1.51206	0.596515	0.0639898
Q9HC07	Transmembrane protein 165	1.51054	0.595065	0.412456
P01023	Alpha-2-macroglobulin	1.50722	0.591892	0.206228
Q9UPN7	Serine/threonine-protein phosphatase 6 regulatory subunit 1	1.50054	0.585483	0.206791
O43312	Protein MTSS 1	1.49705	0.582118	0.377933
P20591	Interferon-induced GTP-binding protein Mx1	1.49668	0.581769	0.0449578
P29728	2'-5'-oligoadenylate synthase 2	1.49019	0.575495	0.0535093
Q9NRA2	Sialin	1.48939	0.574718	0.0280375
Q08380	Galectin-3-binding protein	1.46898	0.554811	0.181321
P42224	Signal transducer and activator of transcription 1-alpha/beta	1.45961	0.545582	0.159189
Q92621	Nuclear pore complex protein Nup205	1.45514	0.541162	0.0776752
Q02809	Procollagen-lysine,2-oxoglutarate 5-dioxygenase 1	1.43749	0.523549	0.0140188
O43172	U4/U6 small nuclear ribonucleoprotein Prp4	1.43642	0.522483	0.137485
Q9Y6G9	Cytoplasmic dynein 1 light intermediate chain 1	1.4339	0.519943	0.0427837
Q9NYU2	UDP-glucose:glycoprotein glucosyltransferase 1	1.42726	0.513246	0.160528
P02765	Alpha-2-HS-glycoprotein	1.42618	0.512158	0.470401
Q9Y6M5	Zinc transporter 1	1.42517	0.511134	0.00892113
Q9BRR6	ADP-dependent glucokinase	1.42499	0.510956	0.135991
Q8WUM9	Sodium-dependent phosphate transporter 1	1.42248	0.508411	0.140858
P98082	Disabled homolog 2	1.42179	0.507712	0.026227
Q9H4A3	Serine/threonine-protein kinase WNK1	1.42048	0.506378	0.011332
P16615	Sarcoplasmic/endoplasmic reticulum calcium ATPase 2	1.41961	0.505498	0.00892113
Q9UHY1	Nuclear receptor-binding protein	1.41522	0.501026	0.160528
P49590	Histidine--tRNA ligase, mitochondrial	1.41087	0.496587	0.224118
O00182	Galectin-9	1.41062	0.496327	0.0535093
Q14155	Rho guanine nucleotide exchange factor 7	1.41019	0.495884	0.112059
O75400	Pre-mRNA-processing factor 40 homolog A	1.41009	0.495792	0.271981
Q8TCB0	Interferon-induced protein 44	1.40922	0.4949	0.0535093
Q32P28	Prolyl 3-hydroxylase 1	1.40171	0.487187	0.356647
P00156	Cytochrome b	1.39876	0.484151	0.0469108
Q9UMS4	Pre-mRNA-processing factor 19	1.39298	0.478179	0.0674367
O00214	Galectin-8	1.39091	0.476031	0.155093
Q9HC16	DNA dC->dU-editing enzyme APOBEC-3G	1.38984	0.474918	0.0535093
Q969M3	Protein YIPF5	1.38256	0.467342	0.491933
Q9HAU5	Regulator of nonsense transcripts 2	1.38196	0.466716	0.412456
Q01082	Spectrin beta chain, non-erythrocytic 1	1.38154	0.466282	0.0427837
P26440	Isovaleryl-CoA dehydrogenase, mitochondrial	1.381	0.465709	0.0469108
P26010	Integrin beta-7	1.37892	0.463542	0.0225261
P54727	UV excision repair protein RAD23 homolog B	1.37787	0.462436	0.474769
P42766	60S ribosomal protein L35	1.37291	0.457239	0.176073
Q9BU23	Lipase maturation factor 2	1.37118	0.455417	0.306938
Q96BI1	Solute carrier family 22 member 18	1.36961	0.453768	0.026227
P18084	Integrin beta-5	1.3695	0.453654	0.026227
Q92685	Dol-P-Man:Man(5)GlcNAc(2)-PP-Dol alpha-1,3-mannosyltransferase	1.36349	0.447299	0.153469
O95544	NAD kinase	1.3628	0.446571	0.102313
P53367	Arfaptin-1	1.3613	0.444985	0.206228
P57740	Nuclear pore complex protein Nup107	1.36075	0.444407	0.0427837
P51572	B-cell receptor-associated protein 31	1.3594	0.442969	0.452388
Q9Y6K5	2'-5'-oligoadenylate synthase 3	1.35917	0.442728	0.0657266
Q5BJH7	Protein YIF1B	1.35397	0.437201	0.178323
P49756	RNA-binding protein 25	1.35242	0.435546	0.140858
P05161	Ubiquitin-like protein ISG15	1.34663	0.429353	0.248401
P15104	Glutamine synthetase	1.34633	0.429033	0.0535093
Q9NQX3	Gephyrin	1.34322	0.425692	0.343288
Q99733	Nucleosome assembly protein 1-like 4	1.33885	0.420999	0.0876355
Q15629	Translocating chain-associated membrane protein 1	1.33882	0.420964	0.112767
P46777	60S ribosomal protein L5	1.33732	0.419349	0.412456
P01137	Transforming growth factor beta-1 proprotein	1.33574	0.41764	0.0347217
Q8TCT9	Minor histocompatibility antigen H13	1.33447	0.416266	0.0225261
P42898	Methylenetetrahydrofolate reductase	1.33414	0.415908	0.0388376
Q7Z3B4	Nucleoporin p54	1.33261	0.414258	0.112767
P20839	Inosine-5'-monophosphate dehydrogenase 1	1.33195	0.413542	0.0891617
Q96K49	Transmembrane protein 87B	1.33132	0.412853	0.160528
Q03519	Antigen peptide transporter 2	1.33016	0.411604	0.0633785
Q9NXH8	Torsin-4A	1.32878	0.410106	0.0767345
Q96JJ7	Protein disulfide-isomerase TMX3	1.32785	0.40909	0.0180067
Q14728	Major facilitator superfamily domain-containing protein 10	1.32758	0.408795	0.327955
Q9HCC0	Methylcrotonoyl-CoA carboxylase beta chain, mitochondrial	1.32525	0.406269	0.0280375
Q9BTU6	Phosphatidylinositol 4-kinase type 2-alpha	1.32522	0.406232	0.0427837
Q9UHD2	Serine/threonine-protein kinase TBK1	1.32306	0.403879	0.393546
P00966	Argininosuccinate synthase	1.32298	0.40379	0.0938215
Q8TEM1	Nuclear pore membrane glycoprotein 210	1.32228	0.40303	0.026227
P42858	Huntingtin	1.31535	0.395452	0.206228
Q96T51	RUN and FYVE domain-containing protein 1	1.31223	0.392015	0.0950678
Q8N1G2	Cap-specific mRNA (nucleoside-2'-O-)-methyltransferase 1	1.31087	0.39053	0.108793
Q9H0P0	Cytosolic 5'-nucleotidase 3A	1.31065	0.390284	0.564482
Q8WUM0	Nuclear pore complex protein Nup133	1.30809	0.387467	0.0563833
O43390	Heterogeneous nuclear ribonucleoprotein R	1.30797	0.387334	0.118882
O75323	Protein NipSnap homolog 2	1.30385	0.382779	0.181321
P33897	ATP-binding cassette sub-family D member 1	1.30127	0.379915	0.011332
P98171	Rho GTPase-activating protein 4	1.30085	0.379459	0.279643
O43143	Pre-mRNA-splicing factor ATP-dependent RNA helicase DHX15	1.30055	0.379124	0.0639898
Q9UGN4	CMRF35-like molecule 8	1.29978	0.378272	0.543963
Q02218	2-oxoglutarate dehydrogenase, mitochondrial	1.29876	0.377134	0.0776752
Q14012	Calcium/calmodulin-dependent protein kinase type 1	1.29801	0.376301	0.134873
Q9HC35	Echinoderm microtubule-associated protein-like 4	1.29716	0.375357	0.234764
P20592	Interferon-induced GTP-binding protein Mx2	1.29646	0.374581	0.0747059
Q9UQB8	Brain-specific angiogenesis inhibitor 1-associated protein 2	1.29534	0.373329	0.040132
P61225	Ras-related protein Rap-2b	1.29533	0.373315	0.306938
Q86TX2	Acyl-coenzyme A thioesterase 1	1.29387	0.371689	0.0143211
Q5TEJ8	Protein THEMIS2	1.29374	0.371553	0.2985
Q16666	Gamma-interferon-inducible protein 16	1.29359	0.371385	0.0535093
P28838	Cytosol aminopeptidase	1.29314	0.370883	0.0449578
Q9BW60	Elongation of very long chain fatty acids protein 1	1.29313	0.370872	0.112767
P41226	Ubiquitin-like modifier-activating enzyme 7	1.29273	0.370419	0.262907
Q9H223	EH domain-containing protein 4	1.29211	0.369731	0.0180067
Q9Y385	Ubiquitin-conjugating enzyme E2 J1	1.2918	0.369388	0.160528
P35221	Catenin alpha-1	1.2908	0.368263	0.223875
Q6IBS0	Twinfilin-2	1.28917	0.366445	0.356647
P28074	Proteasome subunit beta type-5	1.28836	0.365535	0.265315
Q8WY22	BRI3-binding protein	1.28815	0.365303	0.153469
P05556	Integrin beta-1	1.28802	0.36515	0.0173609
Q9H173	Nucleotide exchange factor SIL1	1.28791	0.365028	0.0747059
P46939	Utrophin	1.28589	0.362768	0.621003
Q9P2E9	Ribosome-binding protein 1	1.28579	0.36266	0.0475339
Q92614	Unconventional myosin-XVIIIa	1.28569	0.362542	0.134873
O15162	Phospholipid scramblase 1	1.28525	0.362049	0.228859
Q14289	Protein-tyrosine kinase 2-beta	1.28499	0.361756	0.0225261
Q63HN8	E3 ubiquitin-protein ligase RNF213	1.28471	0.361446	0.250761
Q9NVI7	ATPase family AAA domain-containing protein 3A	1.2839	0.360537	0.178323
P11215	Integrin alpha-M	1.28357	0.360168	0.112767
P43007	Neutral amino acid transporter A	1.28315	0.359693	0.0950678
P25685	DnaJ homolog subfamily B member 1	1.28239	0.358836	0.118882
Q15154	Pericentriolar material 1 protein	1.28035	0.356536	0.0347217
Q15646	2'-5'-oligoadenylate synthase-like protein	1.27938	0.355441	0.207001
Q6P1M0	Long-chain fatty acid transport protein 4	1.27863	0.354602	0.356647
P29466	Caspase-1	1.27747	0.353293	0.103114
Q9H3U5	Major facilitator superfamily domain-containing protein 1	1.27632	0.351987	0.0876355
Q14739	Delta(14)-sterol reductase LBR	1.27531	0.350843	0.620374
Q9H845	Complex I assembly factor ACAD9, mitochondrial	1.27511	0.350621	0.112059
P38919	Eukaryotic initiation factor 4A-III	1.27384	0.349178	0.190136
Q13620	Cullin-4B	1.27361	0.348922	0.372858
P09914	Interferon-induced protein with tetratricopeptide repeats 1	1.2734	0.348686	0.0375889
P08779	Keratin, type I cytoskeletal 16	1.27184	0.346918	0.250761
P05141	ADP/ATP translocase 2	1.27141	0.34643	0.112767
Q16822	Phosphoenolpyruvate carboxykinase [GTP], mitochondrial	1.27014	0.344986	0.356647
O14880	Microsomal glutathione S-transferase 3	1.26981	0.344608	0.237385
Q6P2Q9	Pre-mRNA-processing-splicing factor 8	1.2691	0.343808	0.112767
P28799	Progranulin	1.2686	0.343241	0.0776752
B0I1T2	Unconventional myosin-Ig	1.26705	0.341477	0.112059
P35908	Keratin, type II cytoskeletal 2 epidermal	1.26701	0.341433	0.2985
Q9BYK8	Helicase with zinc finger domain 2	1.26688	0.34128	0.0475339
Q16576	Histone-binding protein RBBP7	1.2664	0.340729	0.153469
Q9UNL2	Translocon-associated protein subunit gamma	1.26555	0.339761	0.41434
P42331	Rho GTPase-activating protein 25	1.26322	0.337105	0.0319949
Q8WWQ0	PH-interacting protein	1.25971	0.333087	0.795946
Q5K4L6	Solute carrier family 27 member 3	1.25897	0.332239	0.00892113
P55263	Adenosine kinase	1.25557	0.32834	0.178323
Q13242	Serine/arginine-rich splicing factor 9	1.25527	0.327993	0.271981
P11387	DNA topoisomerase 1	1.25187	0.324088	0.0639898
Q96CX2	BTB/POZ domain-containing protein KCTD12	1.25135	0.323483	0.178323
O43493	Trans-Golgi network integral membrane protein 2	1.25088	0.32294	0.200609
Q8IZH2	5'-3' exoribonuclease 1	1.24935	0.321176	0.118882
O14617	AP-3 complex subunit delta-1	1.24928	0.321096	0.224118
Q8N8A2	Serine/threonine-protein phosphatase 6 regulatory ankyrin repeat subunit B	1.24897	0.320743	0.552453
P23141	Liver carboxylesterase 1	1.24883	0.320575	0.0674367
Q14643	Inositol 1,4,5-trisphosphate receptor type 1	1.24871	0.320434	0.112767
Q9Y617	Phosphoserine aminotransferase	1.24861	0.320326	0.704291
Q15424	Scaffold attachment factor B1	1.24827	0.31993	0.795946
P07339	Cathepsin D	1.24531	0.316508	0.0876355
Q16831	Uridine phosphorylase 1	1.24465	0.315737	0.474769
P51610	Host cell factor 1	1.24398	0.314961	0.158256
Q8IZ83	Aldehyde dehydrogenase family 16 member A1	1.24323	0.314097	0.0674367
O94915	Protein furry homolog-like	1.24227	0.312977	0.137485
Q7Z7H5	Transmembrane emp24 domain-containing protein 4	1.24206	0.31274	0.223875
P82650	28S ribosomal protein S22, mitochondrial	1.23924	0.309453	0.271981
P11216	Glycogen phosphorylase, brain form	1.23883	0.308981	0.112059
Q9NQL2	Ras-related GTP-binding protein D	1.23837	0.308448	0.134873
P11279	Lysosome-associated membrane glycoprotein 1	1.23776	0.307735	0.112767
Q13428	Treacle protein	1.23717	0.307049	0.343288
Q7L576	Cytoplasmic FMR1-interacting protein 1	1.23643	0.306185	0.0280375
P49748	Very long-chain specific acyl-CoA dehydrogenase, mitochondrial	1.23613	0.305831	0.134873
Q01581	Hydroxymethylglutaryl-CoA synthase, cytoplasmic	1.23604	0.305726	0.0280375
Q8NF50	Dedicator of cytokinesis protein 8	1.23598	0.30565	0.372858
O96005	Cleft lip and palate transmembrane protein 1	1.23555	0.305156	0.356647
Q9P0I2	ER membrane protein complex subunit 3	1.23531	0.304873	0.552453
Q5EBM0	UMP-CMP kinase 2, mitochondrial	1.23523	0.304783	0.0375889
Q8IWT6	Volume-regulated anion channel subunit LRRC8A	1.23473	0.304196	0.397973
Q9Y5S2	Serine/threonine-protein kinase MRCK beta	1.23427	0.303662	0.620374
P16435	NADPH--cytochrome P450 reductase	1.23391	0.303232	0.0280375
Q9HD45	Transmembrane 9 superfamily member 3	1.23333	0.302559	0.0469108
Q07666	KH domain-containing, RNA-binding, signal transduction-associated protein 1	1.23274	0.301871	0.0112631
P02647	Apolipoprotein A-I	1.23147	0.300385	0.411852
P35914	Hydroxymethylglutaryl-CoA lyase, mitochondrial	1.23131	0.300195	0.262907
Q9Y394	Dehydrogenase/reductase SDR family member 7	1.23126	0.300131	0.153469
Q86W92	Liprin-beta-1	1.23002	0.298679	0.0560294
P31040	Succinate dehydrogenase [ubiquinone] flavoprotein subunit, mitochondrial	1.22915	0.297666	0.052454
Q9BQG0	Myb-binding protein 1A	1.2291	0.297607	0.356647
P38571	Lysosomal acid lipase/cholesteryl ester hydrolase	1.22874	0.29718	0.0173609
P03891	NADH-ubiquinone oxidoreductase chain 2	1.22836	0.296729	0.603184
P04264	Keratin, type II cytoskeletal 1	1.22774	0.296002	0.564482
Q8TCJ2	Dolichyl-diphosphooligosaccharide--protein glycosyltransferase subunit STT3B	1.22685	0.294958	0.190136
P12236	ADP/ATP translocase 3	1.2264	0.294435	0.134873
P16278	Beta-galactosidase	1.22518	0.292989	0.271981
O95786	Antiviral innate immune response receptor RIG-I	1.2242	0.291843	0.1791
P19338	Nucleolin	1.22335	0.290833	0.102313
Q8NEW0	Zinc transporter 7	1.22281	0.290201	0.0776752
P14625	Endoplasmin	1.22146	0.288608	0.0112631
Q9H0U6	39S ribosomal protein L18, mitochondrial	1.2214	0.288533	1
O43760	Synaptogyrin-2	1.22037	0.287321	0.112059
P06703	Protein S100-A6	1.21982	0.286669	0.301592
Q7Z2K6	Endoplasmic reticulum metallopeptidase 1	1.21938	0.286151	0.0143211
P16284	Platelet endothelial cell adhesion molecule	1.21929	0.286037	0.040132
P20702	Integrin alpha-X	1.2189	0.28558	0.190136
Q01081	Splicing factor U2AF 35 kDa subunit	1.21851	0.285124	0.603184
Q13510	Acid ceramidase	1.21845	0.285053	0.181321
O60264	SWI/SNF-related matrix-associated actin-dependent regulator of chromatin subfamily A member 5	1.2184	0.28499	0.0388376
Q12996	Cleavage stimulation factor subunit 3	1.21778	0.284256	0.0767345
P39656	Dolichyl-diphosphooligosaccharide--protein glycosyltransferase 48 kDa subunit	1.21751	0.283935	0.0427837
Q9UHG3	Prenylcysteine oxidase 1	1.21721	0.283573	0.0319949
P14735	Insulin-degrading enzyme	1.21714	0.283497	0.206228
O43847	Nardilysin	1.21648	0.28271	0.112767
P28070	Proteasome subunit beta type-4	1.21626	0.282455	0.206228
Q9HDC9	Adipocyte plasma membrane-associated protein	1.21626	0.282446	0.118692
Q9Y3B3	Transmembrane emp24 domain-containing protein 7	1.21589	0.282011	0.011332
Q96SB3	Neurabin-2	1.21542	0.281459	0.118882
Q8NFW8	N-acylneuraminate cytidylyltransferase	1.2147	0.2806	0.0876355
Q9Y371	Endophilin-B1	1.21388	0.279627	0.0950678
Q9H6Z4	Ran-binding protein 3	1.21252	0.278007	0.131453
O43615	Mitochondrial import inner membrane translocase subunit TIM44	1.21195	0.277336	0.026227
A0AVT1	Ubiquitin-like modifier-activating enzyme 6	1.21191	0.277285	1
Q13488	V-type proton ATPase 116 kDa subunit a3	1.21138	0.276657	0.262907
Q92544	Transmembrane 9 superfamily member 4	1.21116	0.276389	0.0747059
Q9GZT8	NIF3-like protein 1	1.21088	0.276053	1
Q14764	Major vault protein	1.21044	0.275534	0.0213299
P40306	Proteasome subunit beta type-10	1.20973	0.274689	0.621003
Q5T4S7	E3 ubiquitin-protein ligase UBR4	1.20949	0.274394	0.310187
O75027	ATP-binding cassette sub-family B member 7, mitochondrial	1.20931	0.27418	0.153469
P49327	Fatty acid synthase	1.20925	0.274114	0.112767
O75907	Diacylglycerol O-acyltransferase 1	1.20914	0.273982	0.310187
P18206	Vinculin	1.2091	0.273934	0.0213918
P00390	Glutathione reductase, mitochondrial	1.20809	0.272728	0.0469108
Q4G0N4	NAD kinase 2, mitochondrial	1.20793	0.272535	0.331472
Q14240	Eukaryotic initiation factor 4A-II	1.20742	0.271931	0.153469
Q13884	Beta-1-syntrophin	1.20712	0.271571	0.0449578
Q9Y4E1	WASH complex subunit 2C	1.2071	0.27154	0.206228
Q92835	Phosphatidylinositol 3,4,5-trisphosphate 5-phosphatase 1	1.20685	0.271251	0.352145
P27797	Calreticulin	1.20682	0.271215	0.0938215
A6NHR9	Structural maintenance of chromosomes flexible hinge domain-containing protein 1	1.20681	0.2712	0.112059
Q9H4G4	Golgi-associated plant pathogenesis-related protein 1	1.2067	0.271061	0.0535093
Q16851	UTP--glucose-1-phosphate uridylyltransferase	1.20641	0.270718	0.0535093
Q8NAV1	Pre-mRNA-splicing factor 38A	1.20584	0.270034	0.190136
Q15813	Tubulin-specific chaperone E	1.20557	0.269711	0.234764
Q8IUR7	Armadillo repeat-containing protein 8	1.20518	0.269246	0.206228
Q99460	26S proteasome non-ATPase regulatory subunit 1	1.20513	0.269185	0.0312738
P51153	Ras-related protein Rab-13	1.20509	0.26914	0.124075
P57764	Gasdermin-D	1.2039	0.267715	0.052454
Q5VYK3	Proteasome adapter and scaffold protein ECM29	1.20374	0.267518	0.262907
Q15942	Zyxin	1.20359	0.267341	0.0280375
O15127	Secretory carrier-associated membrane protein 2	1.20314	0.266801	0.206228
Q9NTJ5	Phosphatidylinositol-3-phosphatase SAC1	1.20297	0.266595	0.178323
P50281	Matrix metalloproteinase-14	1.20248	0.266007	0.137485
O00743	Serine/threonine-protein phosphatase 6 catalytic subunit	1.20247	0.265997	0.102313
Q96BW5	Phosphotriesterase-related protein	1.2024	0.265922	0.137485
Q9H2M9	Rab3 GTPase-activating protein non-catalytic subunit	1.20162	0.264977	0.397973
P62314	Small nuclear ribonucleoprotein Sm D1	1.20058	0.263726	0.0563833
Q9Y512	Sorting and assembly machinery component 50 homolog	1.19912	0.261979	0.0258917
P15144	Aminopeptidase N	1.19831	0.260997	0.052454
Q4KMQ2	Anoctamin-6	1.19824	0.260919	0.112059
P02545	Prelamin-A/C	1.1981	0.260748	0.00892113
Q13423	NAD(P) transhydrogenase, mitochondrial	1.19784	0.260437	0.026227
Q8NDX1	PH and SEC7 domain-containing protein 4	1.19772	0.260294	0.412456
Q9P035	Very-long-chain (3R)-3-hydroxyacyl-CoA dehydratase 3	1.1963	0.258582	0.237385
O15372	Eukaryotic translation initiation factor 3 subunit H	1.19614	0.25839	0.795946
P16219	Short-chain specific acyl-CoA dehydrogenase, mitochondrial	1.19452	0.256426	0.112767
P42285	Exosome RNA helicase MTR4	1.19362	0.255347	0.223875
Q9UH99	SUN domain-containing protein 2	1.19344	0.255128	0.158256
Q9NPA0	ER membrane protein complex subunit 7	1.19319	0.254819	0.440965
Q14258	E3 ubiquitin/ISG15 ligase TRIM25	1.19276	0.254309	0.279643
P40616	ADP-ribosylation factor-like protein 1	1.19233	0.253779	0.190136
Q9HCU5	Prolactin regulatory element-binding protein	1.19197	0.253352	0.2985
P50416	Carnitine O-palmitoyltransferase 1, liver isoform	1.1915	0.252783	0.0674367
Q9UKK3	Protein mono-ADP-ribosyltransferase PARP4	1.19143	0.252694	0.080264
P07437	Tubulin beta chain	1.19128	0.252515	0.224118
P23381	Tryptophan--tRNA ligase, cytoplasmic	1.18997	0.250927	0.159189
P10515	Dihydrolipoyllysine-residue acetyltransferase component of pyruvate dehydrogenase complex, mitochondrial	1.18845	0.249086	0.052454
P46977	Dolichyl-diphosphooligosaccharide--protein glycosyltransferase subunit STT3A	1.18775	0.248226	0.0180067
Q5JRX3	Presequence protease, mitochondrial	1.18757	0.248011	0.131453
Q5SW79	Centrosomal protein of 170 kDa	1.18732	0.24771	0.377933
Q9H8Y8	Golgi reassembly-stacking protein 2	1.18714	0.247492	0.0657266
Q13492	Phosphatidylinositol-binding clathrin assembly protein	1.18709	0.247425	0.310501
Q92930	Ras-related protein Rab-8B	1.18678	0.247055	0.102313
Q8NBJ5	Procollagen galactosyltransferase 1	1.18599	0.246094	0.302346
P13473	Lysosome-associated membrane glycoprotein 2	1.18597	0.246064	0.1791
Q9Y4W6	AFG3-like protein 2	1.18581	0.245874	0.124075
Q6YHK3	CD109 antigen	1.18522	0.245153	0.250761
O75608	Acyl-protein thioesterase 1	1.18445	0.244212	0.470401
P11717	Cation-independent mannose-6-phosphate receptor	1.18398	0.243647	0.0876355
P40763	Signal transducer and activator of transcription 3	1.18383	0.243456	0.621003
P61619	Protein transport protein Sec61 subunit alpha isoform 1	1.18347	0.243019	0.0876355
P11940	Polyadenylate-binding protein 1	1.18336	0.242885	0.080264
Q9UQ35	Serine/arginine repetitive matrix protein 2	1.18265	0.242029	0.102313
P06454	Prothymosin alpha	1.18175	0.240928	0.470401
Q4G0J3	La-related protein 7	1.1815	0.240617	0.271981
Q9HD20	Manganese-transporting ATPase 13A1	1.18143	0.240531	0.397973
Q9UPN3	Microtubule-actin cross-linking factor 1, isoforms 1/2/3/5	1.18111	0.240144	0.686576
P11177	Pyruvate dehydrogenase E1 component subunit beta, mitochondrial	1.18101	0.240024	0.200609
P19474	E3 ubiquitin-protein ligase TRIM21	1.18054	0.239444	0.135991
Q12769	Nuclear pore complex protein Nup160	1.18035	0.239215	0.393546
Q9UI12	V-type proton ATPase subunit H	1.17998	0.238761	0.0225261
P23786	Carnitine O-palmitoyltransferase 2, mitochondrial	1.17969	0.238412	0.0938215
P04843	Dolichyl-diphosphooligosaccharide--protein glycosyltransferase subunit 1	1.17956	0.238252	0.0180067
Q5VTU8	ATP synthase subunit epsilon-like protein, mitochondrial	1.17953	0.238209	0.223875
Q13162	Peroxiredoxin-4	1.17923	0.237843	0.112767
P50995	Annexin A11	1.17918	0.237783	0.0776752
Q9Y6U3	Adseverin	1.17889	0.237428	0.223715
Q66K74	Microtubule-associated protein 1S	1.17814	0.236506	0.397973
Q92769	Histone deacetylase 2	1.17765	0.235914	0.0938215
Q9BW27	Nuclear pore complex protein Nup85	1.17726	0.235428	0.206228
Q99575	Ribonucleases P/MRP protein subunit POP1	1.17666	0.234694	0.052454
Q12797	Aspartyl/asparaginyl beta-hydroxylase	1.17579	0.233631	0.302346
P33992	DNA replication licensing factor MCM5	1.17531	0.233037	0.0950678
O14879	Interferon-induced protein with tetratricopeptide repeats 3	1.17528	0.233002	0.124075
P08648	Integrin alpha-5	1.17507	0.232752	0.137485
P46782	40S ribosomal protein S5	1.17489	0.232523	0.271981
Q04941	Proteolipid protein 2	1.174	0.231437	0.176073
Q08211	ATP-dependent RNA helicase A	1.17395	0.231375	0.160528
Q8TCS8	Polyribonucleotide nucleotidyltransferase 1, mitochondrial	1.17369	0.231052	0.279643
P22033	Methylmalonyl-CoA mutase, mitochondrial	1.17358	0.230911	0.181321
P20292	Arachidonate 5-lipoxygenase-activating protein	1.17329	0.230562	0.181321
Q7L5N7	Lysophosphatidylcholine acyltransferase 2	1.17203	0.229004	0.44775
O75487	Glypican-4	1.17153	0.228392	0.474769
Q5TAQ9	DDB1- and CUL4-associated factor 8	1.17144	0.228282	0.112059
Q9Y4P3	Transducin beta-like protein 2	1.17117	0.227945	0.457717
O75439	Mitochondrial-processing peptidase subunit beta	1.17005	0.226568	0.271981
Q16512	Serine/threonine-protein kinase N1	1.16966	0.226092	0.895501
P68366	Tubulin alpha-4A chain	1.16939	0.225756	0.080264
P48595	Serpin B10	1.16898	0.225245	0.158256
Q9NRP0	Oligosaccharyltransferase complex subunitTC	1.16714	0.222982	0.331472
O95825	Quinone oxidoreductase-like protein 1	1.16699	0.222795	0.223715
Q00610	Clathrin heavy chain 1	1.16668	0.222407	0.0639898
P60510	Serine/threonine-protein phosphatase 4 catalytic subunit	1.16659	0.2223	0.224118
Q9BZE4	Nucleolar GTP-binding protein 1	1.16657	0.222272	0.352145
O75533	Splicing factor 3B subunit 1	1.16643	0.2221	0.895501
Q13303	Voltage-gated potassium channel subunit beta-2	1.16608	0.221663	0.0563833
Q9BTZ2	Dehydrogenase/reductase SDR family member 4	1.16504	0.220374	0.356647
Q14318	Peptidyl-prolyl cis-trans isomerase FKBP8	1.16479	0.220076	0.135991
P62266	40S ribosomal protein S23	1.16433	0.219494	0.131453
P08236	Beta-glucuronidase	1.16396	0.219046	0.397973
Q9NRW7	Vacuolar protein sorting-associated protein 45	1.16372	0.218742	0.331472
O75165	DnaJ homolog subfamily C member 13	1.16324	0.218146	0.262907
Q9Y4X5	E3 ubiquitin-protein ligase ARIH1	1.16313	0.218018	0.0938215
Q6P2E9	Enhancer of mRNA-decapping protein 4	1.16259	0.217337	0.377933
P62873	Guanine nucleotide-binding protein G(I)/G(S)/G(T) subunit beta-1	1.16256	0.217305	0.137485
Q9Y6I9	Testis-expressed protein 264	1.16223	0.216895	0.334348
Q10471	Polypeptide N-acetylgalactosaminyltransferase 2	1.16183	0.216401	0.795946
Q12788	Transducin beta-like protein 3	1.1603	0.214502	0.343288
O75694	Nuclear pore complex protein Nup155	1.15998	0.214099	0.795946
Q8IV08	5'-3' exonuclease PLD3	1.15982	0.213904	0.137485
P43405	Tyrosine-protein kinase SYK	1.15925	0.213191	0.686576
Q14204	Cytoplasmic dynein 1 heavy chain 1	1.15919	0.213112	0.190136
P60953	Cell division control protein 42 homolog	1.1581	0.211758	0.440965
P11310	Medium-chain specific acyl-CoA dehydrogenase, mitochondrial	1.15765	0.211204	0.131453
Q86UP2	Kinectin	1.15746	0.210959	0.112059
Q9Y5P6	Mannose-1-phosphate guanyltransferase beta	1.15738	0.210868	0.237385
Q6UW68	Transmembrane protein 205	1.15677	0.210104	0.795946
Q02880	DNA topoisomerase 2-beta	1.15633	0.209556	0.200609
O60568	Multifunctional procollagen lysine hydroxylase and glycosyltransferase LH3	1.15611	0.209281	0.393546
Q66K14	TBC1 domain family member 9B	1.15609	0.209256	0.310501
Q8TDZ2	[F-actin]-monooxygenase MICAL1	1.15563	0.208684	0.206791
P78324	Tyrosine-protein phosphatase non-receptor type substrate 1	1.15529	0.208251	0.248401
Q96GA7	Serine dehydratase-like	1.15528	0.208244	0.223715
Q96DI7	U5 small nuclear ribonucleoprotein 40 kDa protein	1.15526	0.208217	0.0633785
P29144	Tripeptidyl-peptidase 2	1.15493	0.207808	0.0280375
P11021	Endoplasmic reticulum chaperone BiP	1.15446	0.20722	0.0140188
O94855	Protein transport protein Sec24D	1.15436	0.207098	0.271981
Q92615	La-related protein 4B	1.15381	0.206402	0.160528
P49915	GMP synthase [glutamine-hydrolyzing]	1.15379	0.206376	0.080264
Q14696	LRP chaperone MESD	1.15356	0.206093	0.755866
Q9BZQ8	Protein Niban 1	1.15293	0.205306	0.0388376
Q9UBR2	Cathepsin Z	1.15277	0.205101	0.355205
Q9BWM7	Sideroflexin-3	1.15217	0.204358	0.0657266
P08183	ATP-dependent translocase ABCB1	1.152	0.204135	0.414002
O43914	TYRO protein tyrosine kinase-binding protein	1.15091	0.202771	0.302346
Q5SSJ5	Heterochromatin protein 1-binding protein 3	1.15064	0.202441	0.0950678
P13667	Protein disulfide-isomerase A4	1.15043	0.202171	0.0639898
Q8TC07	TBC1 domain family member 15	1.1489	0.200258	0.301592
Q1KMD3	Heterogeneous nuclear ribonucleoprotein U-like protein 2	1.14821	0.199393	0.134873
P17096	High mobility group protein HMG-I/HMG-Y	1.1477	0.198742	0.159189
A0FGR8	Extended synaptotagmin-2	1.14755	0.19856	0.011332
Q9Y4L1	Hypoxia up-regulated protein 1	1.14707	0.19795	0.0347217
Q14165	Malectin	1.14671	0.197497	0.052454
O75152	Zinc finger CCCH domain-containing protein 11A	1.14562	0.196126	0.377933
Q00325	Phosphate carrier protein, mitochondrial	1.145	0.195353	0.160528
Q9NX40	OCIA domain-containing protein 1	1.1445	0.194723	0.0767345
P11908	Ribose-phosphate pyrophosphokinase 2	1.14365	0.193644	0.2985
Q68CZ2	Tensin-3	1.14359	0.193573	0.080264
Q9BR76	Coronin-1B	1.14281	0.192588	0.356647
Q9NZ01	Very-long-chain enoyl-CoA reductase	1.14265	0.192389	0.470401
P15309	Prostatic acid phosphatase	1.14228	0.191911	0.301592
Q8IXI1	Mitochondrial Rho GTPase 2	1.14209	0.191681	0.224118
P41218	Myeloid cell nuclear differentiation antigen	1.14188	0.191413	0.234764
P09874	Poly [ADP-ribose] polymerase 1	1.14167	0.191146	0.137485
Q86WV6	Stimulator of interferon genes protein	1.14151	0.190937	0.356647
Q12874	Splicing factor 3A subunit 3	1.14133	0.19071	0.181321
P46781	40S ribosomal protein S9	1.14122	0.190578	0.237385
O95758	Polypyrimidine tract-binding protein 3	1.14106	0.190372	0.414002
Q16775	Hydroxyacylglutathione hydrolase, mitochondrial	1.141	0.190297	0.529158
Q15080	Neutrophil cytosol factor 4	1.14086	0.190124	0.178323
Q9BY44	Eukaryotic translation initiation factor 2A	1.14074	0.189975	0.2985
O43633	Charged multivesicular body protein 2a	1.14062	0.189815	0.327955
P46063	ATP-dependent DNA helicase Q1	1.14051	0.189685	0.310187
Q93050	V-type proton ATPase 116 kDa subunit a1	1.1405	0.18967	0.355205
P23258	Tubulin gamma-1 chain	1.13993	0.188942	0.135991
Q9UKV3	Apoptotic chromatin condensation inducer in the nucleus	1.13972	0.188677	1
P51149	Ras-related protein Rab-7a	1.13971	0.188665	0.237385
P49411	Elongation factor Tu, mitochondrial	1.1394	0.18827	0.306938
P55160	Nck-associated protein 1-like	1.13938	0.188252	0.414002
O75695	Protein XRP2	1.13887	0.187604	0.237385
P04040	Catalase	1.13881	0.187528	0.224118
P69905	Hemoglobin subunit alpha	1.13789	0.186366	0.327955
P56537	Eukaryotic translation initiation factor 6	1.13765	0.186051	0.474769
O00186	Syntaxin-binding protein 3	1.13729	0.185603	0.178323
Q8IX12	Cell division cycle and apoptosis regulator protein 1	1.13713	0.185394	0.224118
Q16181	Septin-7	1.13695	0.185173	0.2985
P55769	NHP2-like protein 1	1.13617	0.184173	0.470401
P04844	Dolichyl-diphosphooligosaccharide--protein glycosyltransferase subunit 2	1.13595	0.183904	0.052454
P41252	Isoleucine--tRNA ligase, cytoplasmic	1.13565	0.183512	0.237385
P26640	Valine--tRNA ligase	1.13559	0.183441	0.0950678
P30876	DNA-directed RNA polymerase II subunit RPB2	1.13551	0.183343	0.102313
Q92538	Golgi-specific brefeldin A-resistance guanine nucleotide exchange factor 1	1.13502	0.182719	0.470401
Q9P2E3	NFX1-type zinc finger-containing protein 1	1.13493	0.182604	0.302346
Q03518	Antigen peptide transporter 1	1.13455	0.182117	0.0876355
Q16836	Hydroxyacyl-coenzyme A dehydrogenase, mitochondrial	1.13429	0.18179	0.080264
P37198	Nuclear pore glycoprotein p62	1.13414	0.181596	0.470401
P49023	Paxillin	1.13404	0.181468	0.250761
P13807	Glycogen [starch] synthase, muscle	1.13398	0.181395	0.457717
Q13232	Nucleoside diphosphate kinase 3	1.13392	0.181323	0.50391
O43264	Centromere/kinetochore protein zw10 homolog	1.13382	0.181189	0.176073
O75369	Filamin-B	1.13301	0.180159	0.178323
P35606	Coatomer subunit beta'	1.13297	0.180107	0.0225261
P14618	Pyruvate kinase PKM	1.1329	0.180022	0.262907
Q8NFH3	Nucleoporin Nup43	1.13255	0.179575	0.250761
Q16531	DNA damage-binding protein 1	1.13166	0.178441	0.181321
P43034	Platelet-activating factor acetylhydrolase IB subunit alpha	1.13138	0.178082	0.397973
Q16891	MICOS complex subunit MIC60	1.13128	0.177961	0.00892113
Q8NBF2	NHL repeat-containing protein 2	1.13127	0.177941	0.302346
P15586	N-acetylglucosamine-6-sulfatase	1.129	0.17504	0.343288
Q14669	E3 ubiquitin-protein ligase TRIP12	1.12854	0.174462	0.411852
P53621	Coatomer subunit alpha	1.12848	0.174386	0.265315
Q93008	Probable ubiquitin carboxyl-terminal hydrolase FAF-X	1.12836	0.174232	0.310187
P28331	NADH-ubiquinone oxidoreductase 75 kDa subunit, mitochondrial	1.12822	0.174048	0.0225261
Q13617	Cullin-2	1.12765	0.173318	0.206228
P25774	Cathepsin S	1.12759	0.17324	0.248401
P43304	Glycerol-3-phosphate dehydrogenase, mitochondrial	1.12749	0.173117	0.0427837
Q9UI10	Translation initiation factor eIF-2B subunit delta	1.12726	0.17282	0.200609
P49591	Serine--tRNA ligase, cytoplasmic	1.12717	0.1727	0.302346
P04150	Glucocorticoid receptor	1.12692	0.172391	0.45986
Q5JVF3	PCI domain-containing protein 2	1.12661	0.171987	0.306938
Q96BY6	Dedicator of cytokinesis protein 10	1.12625	0.171529	0.178323
Q9NQC3	Reticulon-4	1.12597	0.171167	0.103114
P08575	Receptor-type tyrosine-protein phosphatase C	1.12588	0.171055	0.0173609
Q9Y4P1	Cysteine protease ATG4B	1.12582	0.170974	0.393546
P23368	NAD-dependent malic enzyme, mitochondrial	1.12527	0.170273	0.080264
O95202	Mitochondrial proton/calcium exchanger protein	1.12527	0.170272	0.0639898
P13498	Cytochrome b-245 light chain	1.12488	0.169773	0.279643
Q9H0D6	5'-3' exoribonuclease 2	1.12482	0.169693	0.0674367
P07711	Cathepsin L1	1.12455	0.169347	0.0319949
P57088	Transmembrane protein 33	1.12448	0.169263	0.102313
P53611	Geranylgeranyl transferase type-2 subunit beta	1.12428	0.168999	0.234764
P78344	Eukaryotic translation initiation factor 4 gamma 2	1.12409	0.168751	0.137485
Q08170	Serine/arginine-rich splicing factor 4	1.12406	0.168724	0.248401
Q96B97	SH3 domain-containing kinase-binding protein 1	1.12386	0.168467	0.135991
P00367	Glutamate dehydrogenase 1, mitochondrial	1.12358	0.168108	0.0427837
Q14566	DNA replication licensing factor MCM6	1.12342	0.167901	0.198986
Q92619	Rho GTPase-activating protein 45	1.12335	0.167805	0.412456
O00629	Importin subunit alpha-3	1.12292	0.16725	0.306938
P34741	Syndecan-2	1.12265	0.166908	0.248401
Q9UJ68	Mitochondrial peptide methionine sulfoxide reductase	1.1225	0.166722	0.0876355
Q96RS6	NudC domain-containing protein 1	1.12247	0.166679	0.334348
O00754	Lysosomal alpha-mannosidase	1.12226	0.166406	0.200609
A5YKK6	CCR4-NOT transcription complex subunit 1	1.12219	0.16632	0.271981
P49189	4-trimethylaminobutyraldehyde dehydrogenase	1.12186	0.165896	0.0388376
Q00341	Vigilin	1.1217	0.165686	0.331472
Q13724	Mannosyl-oligosaccharide glucosidase	1.12163	0.1656	0.137485
P49257	Protein ERGIC-53	1.12104	0.164837	0.559287
Q9H3P7	Golgi resident protein GCP60	1.1209	0.164658	0.895501
Q8NCA5	Protein FAM98A	1.12071	0.164415	0.704291
P52895	Aldo-keto reductase family 1 member C2	1.12038	0.163991	1
Q9UH62	Armadillo repeat-containing X-linked protein 3	1.12013	0.163661	0.474769
P36404	ADP-ribosylation factor-like protein 2	1.11986	0.163321	0.755866
P51665	26S proteasome non-ATPase regulatory subunit 7	1.1198	0.163241	0.0891617
Q8N392	Rho GTPase-activating protein 18	1.11979	0.163222	0.279643
P48651	Phosphatidylserine synthase 1	1.11953	0.162898	0.206228
P57737	Coronin-7	1.11892	0.162102	0.279643
P14324	Farnesyl pyrophosphate synthase	1.11868	0.161801	0.206791
Q92542	Nicastrin	1.11838	0.16141	1
P06400	Retinoblastoma-associated protein	1.11832	0.161327	0.383216
P33993	DNA replication licensing factor MCM7	1.11815	0.161115	0.159189
Q9BUB7	Transmembrane protein 70, mitochondrial	1.11797	0.160879	0.372858
Q6UB35	Monofunctional C1-tetrahydrofolate synthase, mitochondrial	1.11788	0.160765	0.686576
Q9HBI0	Gamma-parvin	1.11775	0.160593	0.250761
P49589	Cysteine--tRNA ligase, cytoplasmic	1.1175	0.160273	0.118692
P18887	DNA repair protein XRCC1	1.11658	0.159093	0.0563833
Q7Z4V5	Hepatoma-derived growth factor-related protein 2	1.11658	0.159089	0.112767
Q9NZT2	Opioid growth factor receptor	1.11605	0.158405	0.207001
P05107	Integrin beta-2	1.11599	0.158327	0.153469
Q86VP6	Cullin-associated NEDD8-dissociated protein 1	1.1159	0.15821	0.131453
Q9BS26	Endoplasmic reticulum resident protein 44	1.11567	0.157913	0.0563833
P00505	Aspartate aminotransferase, mitochondrial	1.11551	0.157708	0.306938
O00329	Phosphatidylinositol 4,5-bisphosphate 3-kinase catalytic subunit delta isoform	1.11533	0.157474	0.198986
P21281	V-type proton ATPase subunit B, brain isoform	1.11519	0.157288	0.112059
O43707	Alpha-actinin-4	1.11508	0.157153	0.206791
P54886	Delta-1-pyrroline-5-carboxylate synthase	1.11488	0.156886	0.617778
P19367	Hexokinase-1	1.11473	0.156695	0.190136
Q9H7D7	WD repeat-containing protein 26	1.11442	0.1563	0.135991
P35637	RNA-binding protein FUS	1.11394	0.155675	1
Q16698	2,4-dienoyl-CoA reductase, mitochondrial	1.11314	0.15464	0.262907
O95831	Apoptosis-inducing factor 1, mitochondrial	1.11286	0.154266	0.0469108
Q96KA5	Cleft lip and palate transmembrane protein 1-like protein	1.11279	0.154178	0.310187
P31942	Heterogeneous nuclear ribonucleoprotein H3	1.11261	0.153952	0.248401
O00160	Unconventional myosin-If	1.11231	0.153556	0.0938215
O00203	AP-3 complex subunit beta-1	1.11214	0.153332	0.112767
O60841	Eukaryotic translation initiation factor 5B	1.11199	0.153139	0.153469
P78347	General transcription factor II-I	1.11188	0.153006	0.543963
P22090	40S ribosomal protein S4, Y isoform 1	1.11162	0.15267	0.265315
Q9UGP8	Translocation protein SEC63 homolog	1.11158	0.152615	0.262907
Q15018	BRISC complex subunit Abraxas 2	1.11127	0.152206	0.36191
Q9NX62	Golgi-resident adenosine 3',5'-bisphosphate 3'-phosphatase	1.11111	0.152001	0.603184
Q5K651	Sterile alpha motif domain-containing protein 9	1.11072	0.151498	0.1791
Q08AM6	Protein VAC14 homolog	1.11056	0.151281	0.352145
O60610	Protein diaphanous homolog 1	1.11002	0.150581	0.620374
Q9Y265	RuvB-like 1	1.10982	0.150321	0.0143211
Q92888	Rho guanine nucleotide exchange factor 1	1.10936	0.14973	0.0713294
O14497	AT-rich interactive domain-containing protein 1A	1.10932	0.149677	1
Q96AA3	Protein RFT1 homolog	1.10926	0.149594	0.44775
Q99829	Copine-1	1.1086	0.148735	0.265315
P55899	IgG receptor FcRn large subunit p51	1.10815	0.148159	0.158256
Q15005	Signal peptidase complex subunit 2	1.10761	0.147451	1
P10768	S-formylglutathione hydrolase	1.10747	0.147264	0.223875
Q49A26	Putative oxidoreductase GLYR1	1.1073	0.147043	0.102313
Q96KC8	DnaJ homolog subfamily C member 1	1.1072	0.146916	0.190136
P48637	Glutathione synthetase	1.10706	0.146732	0.158256
Q9ULZ3	Apoptosis-associated speck-like protein containing a CARD	1.10676	0.146339	0.426246
P55084	Trifunctional enzyme subunit beta, mitochondrial	1.10664	0.146185	0.134873
P22681	E3 ubiquitin-protein ligase CBL	1.1052	0.144311	0.279643
P35613	Basigin	1.10499	0.144037	0.223715
O14828	Secretory carrier-associated membrane protein 3	1.10436	0.143206	0.0891617
Q9BUJ2	Heterogeneous nuclear ribonucleoprotein U-like protein 1	1.10403	0.14278	0.0469108
P30101	Protein disulfide-isomerase A3	1.10395	0.14268	0.237385
O43747	AP-1 complex subunit gamma-1	1.10385	0.142545	0.262907
P06737	Glycogen phosphorylase, liver form	1.10366	0.142294	0.301592
P27986	Phosphatidylinositol 3-kinase regulatory subunit alpha	1.10351	0.1421	0.0563833
Q13571	Lysosomal-associated transmembrane protein 5	1.10347	0.142046	0.279643
Q9UJS0	Calcium-binding mitochondrial carrier protein Aralar2	1.10341	0.141968	0.271981
Q8NBS9	Thioredoxin domain-containing protein 5	1.10312	0.141585	0.543963
P54577	Tyrosine--tRNA ligase, cytoplasmic	1.10304	0.141486	0.501521
Q9NZ08	Endoplasmic reticulum aminopeptidase 1	1.1028	0.141176	0.102313
O95782	AP-2 complex subunit alpha-1	1.10263	0.140945	0.234764
Q8WWM7	Ataxin-2-like protein	1.10222	0.14041	1
Q9UHL4	Dipeptidyl peptidase 2	1.1015	0.139471	0.343288
Q9H2G2	STE20-like serine/threonine-protein kinase	1.1009	0.138677	0.795946
O00567	Nucleolar protein 56	1.10087	0.138646	0.310187
Q13347	Eukaryotic translation initiation factor 3 subunit I	1.1008	0.138559	0.160528
P07858	Cathepsin B	1.10053	0.138195	0.372858
Q5H9R7	Serine/threonine-protein phosphatase 6 regulatory subunit 3	1.10004	0.137559	0.44775
O75874	Isocitrate dehydrogenase [NADP] cytoplasmic	1.09966	0.137051	0.131453
Q9HB40	Retinoid-inducible serine carboxypeptidase	1.0996	0.136974	0.559287
O75663	TIP41-like protein	1.09958	0.136955	0.383216
Q15459	Splicing factor 3A subunit 1	1.09956	0.136926	0.176073
Q15418	Ribosomal protein S6 kinase alpha-1	1.09948	0.136826	0.559287
Q92597	Protein NDRG1	1.09928	0.136558	0.251955
Q9Y2W1	Thyroid hormone receptor-associated protein 3	1.099	0.136185	0.0876355
P41227	N-alpha-acetyltransferase 10	1.09896	0.136138	0.529158
Q9Y5B9	FACT complex subunit SPT16	1.09852	0.135567	0.457717
Q96DB5	Regulator of microtubule dynamics protein 1	1.09844	0.135454	0.440965
P20936	Ras GTPase-activating protein 1	1.09793	0.13478	0.334348
Q99798	Aconitate hydratase, mitochondrial	1.09756	0.134296	0.158256
Q14697	Neutral alpha-glucosidase AB	1.09753	0.134261	0.178323
P40429	60S ribosomal protein L13a	1.09732	0.133978	0.343288
O15427	Monocarboxylate transporter 4	1.09728	0.133928	0.265315
Q9UHB9	Signal recognition particle subunit SRP68	1.09708	0.133665	0.155093
P12268	Inosine-5'-monophosphate dehydrogenase 2	1.09697	0.133519	0.158256
Q5T1M5	FK506-binding protein 15	1.09694	0.133487	0.543963
P25705	ATP synthase subunit alpha, mitochondrial	1.0968	0.133298	1
P11586	C-1-tetrahydrofolate synthase, cytoplasmic	1.09658	0.133007	0.0319949
P55786	Puromycin-sensitive aminopeptidase	1.09622	0.132544	0.206791
Q14839	Chromodomain-helicase-DNA-binding protein 4	1.09565	0.13179	0.310501
P31146	Coronin-1A	1.09542	0.131486	0.118882
O43175	D-3-phosphoglycerate dehydrogenase	1.09464	0.130457	0.426246
O94979	Protein transport protein Sec31A	1.09464	0.130452	0.895501
Q9UI08	Ena/VASP-like protein	1.09453	0.130315	0.426246
P48735	Isocitrate dehydrogenase [NADP], mitochondrial	1.09432	0.130029	0.178323
Q6YP21	Kynurenine--oxoglutarate transaminase 3	1.09412	0.129775	0.206228
P17844	Probable ATP-dependent RNA helicase DDX5	1.0941	0.129748	0.223875
P18031	Tyrosine-protein phosphatase non-receptor type 1	1.09406	0.129689	0.352145
Q9P2R7	Succinate--CoA ligase [ADP-forming] subunit beta, mitochondrial	1.09405	0.129675	0.41434
Q86W42	THO complex subunit 6 homolog	1.09352	0.128976	0.377933
Q15084	Protein disulfide-isomerase A6	1.09336	0.128768	0.102313
O43292	Glycosylphosphatidylinositol anchor attachment 1 protein	1.09288	0.128141	0.397973
P14868	Aspartate--tRNA ligase, cytoplasmic	1.09276	0.127982	0.895501
O43809	Cleavage and polyadenylation specificity factor subunit 5	1.09274	0.127954	0.248401
Q9NZB2	Constitutive coactivator of PPAR-gamma-like protein 1	1.09258	0.127741	0.501521
Q86UE4	Protein LYRIC	1.09254	0.127692	0.237385
Q96HS1	Serine/threonine-protein phosphatase PGAM5, mitochondrial	1.09253	0.127667	0.331472
O00231	26S proteasome non-ATPase regulatory subunit 11	1.09215	0.127173	0.223715
O00584	Ribonuclease T2	1.09211	0.127122	0.564482
Q9Y3Z3	Deoxynucleoside triphosphate triphosphohydrolase SAMHD1	1.0919	0.126843	0.271981
P13010	X-ray repair cross-complementing protein 5	1.09168	0.126547	0.118882
Q9BYT8	Neurolysin, mitochondrial	1.091	0.125648	0.223715
Q16630	Cleavage and polyadenylation specificity factor subunit 6	1.0901	0.124467	0.45986
P48444	Coatomer subunit delta	1.09	0.124322	0.112059
Q13813	Spectrin alpha chain, non-erythrocytic 1	1.08978	0.124041	0.302346
Q15631	Translin	1.08966	0.123875	0.704291
P07384	Calpain-1 catalytic subunit	1.08934	0.123454	0.223715
Q9P0J0	NADH dehydrogenase [ubiquinone] 1 alpha subcomplex subunit 13	1.08921	0.123282	0.355205
Q9UBW5	Bridging integrator 2	1.08904	0.123055	0.795946
Q9UJZ1	Stomatin-like protein 2, mitochondrial	1.08863	0.122513	0.181321
P31939	Bifunctional purine biosynthesis protein ATIC	1.08853	0.122387	0.412456
Q9NQW7	Xaa-Pro aminopeptidase 1	1.08841	0.122228	0.200609
P52294	Importin subunit alpha-5	1.0883	0.122082	0.36191
O00442	RNA 3'-terminal phosphate cyclase	1.08829	0.122058	0.27463
P08133	Annexin A6	1.08827	0.122035	0.181321
Q9NRV9	Heme-binding protein 1	1.08824	0.121994	0.411852
O60925	Prefoldin subunit 1	1.08812	0.121835	0.310501
P50570	Dynamin-2	1.08794	0.121598	0.198986
Q13045	Protein flightless-1 homolog	1.08786	0.121499	0.206791
Q9ULV4	Coronin-1C	1.08781	0.121429	0.621003
P21291	Cysteine and glycine-rich protein 1	1.08757	0.121103	0.452388
Q9Y277	Voltage-dependent anion-selective channel protein 3	1.08755	0.121079	0.0674367
Q99766	ATP synthase subunit s, mitochondrial	1.08743	0.120919	0.331472
Q08379	Golgin subfamily A member 2	1.08732	0.120782	0.426246
P16885	1-phosphatidylinositol 4,5-bisphosphate phosphodiesterase gamma-2	1.08679	0.120079	0.265315
O60763	General vesicular transport factor p115	1.08674	0.12001	0.352145
Q13601	KRR1 small subunit processome component homolog	1.08671	0.119969	0.44775
Q9UJ70	N-acetyl-D-glucosamine kinase	1.08669	0.119946	0.248401
Q9H8H3	Methyltransferase-like protein 7A	1.08599	0.119004	0.393546
O14964	Hepatocyte growth factor-regulated tyrosine kinase substrate	1.08428	0.116737	0.334348
Q9UKK9	ADP-sugar pyrophosphatase	1.08427	0.116728	0.198986
Q9P258	Protein RCC2	1.08416	0.116578	0.352145
Q5JTV8	Torsin-1A-interacting protein 1	1.08397	0.116321	0.080264
Q9H4A4	Aminopeptidase B	1.08348	0.115675	0.131453
Q09161	Nuclear cap-binding protein subunit 1	1.08342	0.115595	0.343288
P30153	Serine/threonine-protein phosphatase 2A 65 kDa regulatory subunit A alpha isoform	1.08329	0.115416	0.080264
Q9H9B4	Sideroflexin-1	1.08326	0.115381	0.529158
O95352	Ubiquitin-like modifier-activating enzyme ATG7	1.08298	0.11501	0.237385
P13645	Keratin, type I cytoskeletal 10	1.08292	0.114928	0.603184
O76021	Ribosomal L1 domain-containing protein 1	1.08281	0.114774	0.302346
Q12931	Heat shock protein 75 kDa, mitochondrial	1.08276	0.114712	0.181321
O43837	Isocitrate dehydrogenase [NAD] subunit beta, mitochondrial	1.08254	0.114424	0.393546
P23469	Receptor-type tyrosine-protein phosphatase epsilon	1.08251	0.114387	0.158256
P10155	60 kDa SS-A/Ro ribonucleoprotein	1.08244	0.114286	0.112767
P09601	Heme oxygenase 1	1.08233	0.11414	0.393546
P07814	Bifunctional glutamate/proline--tRNA ligase	1.08228	0.11408	0.250761
P27707	Deoxycytidine kinase	1.08228	0.114079	0.494223
P17858	ATP-dependent 6-phosphofructokinase, liver type	1.08211	0.113847	0.2985
P36776	Lon protease homolog, mitochondrial	1.08207	0.11379	0.265315
P62191	26S proteasome regulatory subunit 4	1.08138	0.112871	0.372858
O15042	U2 snRNP-associated SURP motif-containing protein	1.08096	0.112307	0.470401
Q9Y230	RuvB-like 2	1.07938	0.110202	0.271981
Q14108	Lysosome membrane protein 2	1.07932	0.110117	0.181321
Q9BWS9	Chitinase domain-containing protein 1	1.07919	0.109949	0.543963
P35579	Myosin-9	1.07896	0.10964	0.112767
P12955	Xaa-Pro dipeptidase	1.07866	0.109247	0.372858
Q07960	Rho GTPase-activating protein 1	1.07846	0.108976	0.352145
Q5R372	Rab GTPase-activating protein 1-like	1.07836	0.108842	0.372858
O15143	Actin-related protein 2/3 complex subunit 1B	1.07808	0.108469	1
Q14738	Serine/threonine-protein phosphatase 2A 56 kDa regulatory subunit delta isoform	1.07796	0.108304	0.198986
Q9BTV4	Transmembrane protein 43	1.07783	0.108127	0.397973
Q9Y6N5	Sulfide:quinone oxidoreductase, mitochondrial	1.07734	0.107479	0.0281917
O00571	ATP-dependent RNA helicase DDX3X	1.07701	0.107026	0.414002
Q14203	Dynactin subunit 1	1.0769	0.106882	0.223875
P61769	Beta-2-microglobulin	1.07665	0.106551	0.310501
Q9Y5R8	Trafficking protein particle complex subunit 1	1.07658	0.106453	0.411852
Q99519	Sialidase-1	1.07656	0.106431	0.302346
P48059	LIM and senescent cell antigen-like-containing domain protein 1	1.07651	0.106366	0.200609
Q9UM00	Calcium load-activated calcium channel	1.07537	0.10484	0.393546
Q53GL7	Protein mono-ADP-ribosyltransferase PARP10	1.07492	0.104224	0.470401
Q6DD88	Atlastin-3	1.07484	0.10412	0.223715
Q9BQA1	Methylosome protein 50	1.07463	0.10384	0.131453
P61254	60S ribosomal protein L26	1.07455	0.103734	0.250761
Q8TEX9	Importin-4	1.07447	0.103625	0.301592
P55039	Developmentally-regulated GTP-binding protein 2	1.07428	0.103376	0.491933
Q8NBI5	Solute carrier family 43 member 3	1.07425	0.103334	0.552453
P63151	Serine/threonine-protein phosphatase 2A 55 kDa regulatory subunit B alpha isoform	1.07409	0.103109	0.426246
P62888	60S ribosomal protein L30	1.07403	0.103032	0.279643
Q9NR12	PDZ and LIM domain protein 7	1.07389	0.102841	0.393546
P47985	Cytochrome b-c1 complex subunit Rieske, mitochondrial	1.07363	0.102494	0.265315
P42126	Enoyl-CoA delta isomerase 1, mitochondrial	1.07326	0.102	0.200609
Q15067	Peroxisomal acyl-coenzyme A oxidase 1	1.07322	0.10194	0.470401
Q8IY17	Patatin-like phospholipase domain-containing protein 6	1.07294	0.101576	0.2985
Q9H0C8	Integrin-linked kinase-associated serine/threonine phosphatase 2C	1.07287	0.10147	0.377933
P56377	AP-1 complex subunit sigma-2	1.07282	0.101412	0.352145
Q9UNF0	Protein kinase C and casein kinase substrate in neurons protein 2	1.07269	0.101237	0.334348
P43307	Translocon-associated protein subunit alpha	1.07223	0.10061	0.301592
P19525	Interferon-induced, double-stranded RNA-activated protein kinase	1.07218	0.100545	0.1791
P34897	Serine hydroxymethyltransferase, mitochondrial	1.07214	0.100494	0.895501
Q4G0F5	Vacuolar protein sorting-associated protein 26B	1.07201	0.100324	0.41434
Q9Y678	Coatomer subunit gamma-1	1.07186	0.100112	0.262907
Q07020	60S ribosomal protein L18	1.07164	0.0998223	0.470401
Q5JTH9	RRP12-like protein	1.07162	0.0997872	0.36191
O00178	GTP-binding protein 1	1.07155	0.0997058	0.200609
P62241	40S ribosomal protein S8	1.07142	0.0995309	0.181321
P48506	Glutamate--cysteine ligase catalytic subunit	1.06986	0.097417	0.301592
P48147	Prolyl endopeptidase	1.06984	0.0973959	0.176073
P49406	39S ribosomal protein L19, mitochondrial	1.06981	0.0973531	0.491933
Q13247	Serine/arginine-rich splicing factor 6	1.0695	0.0969417	0.153469
P63010	AP-2 complex subunit beta	1.06917	0.0964957	0.343288
Q96QK1	Vacuolar protein sorting-associated protein 35	1.06896	0.0962043	0.265315
P19971	Thymidine phosphorylase	1.0689	0.0961239	0.248401
P11172	Uridine 5'-monophosphate synthase	1.06887	0.0960863	0.302346
Q9NSE4	Isoleucine--tRNA ligase, mitochondrial	1.06854	0.0956441	0.397973
Q03154	Aminoacylase-1	1.0685	0.0955923	0.223875
Q8N1F7	Nuclear pore complex protein Nup93	1.06839	0.0954343	0.414002
P07237	Protein disulfide-isomerase	1.06739	0.0940918	0.135991
Q9UKT5	F-box only protein 4	1.06738	0.0940742	0.393546
P62424	60S ribosomal protein L7a	1.06728	0.0939337	0.271981
Q9Y2X3	Nucleolar protein 58	1.06712	0.0937209	0.686576
Q8WXI9	Transcriptional repressor p66-beta	1.06655	0.0929577	0.5
Q14C86	GTPase-activating protein and VPS9 domain-containing protein 1	1.06655	0.0929508	0.414002
P47897	Glutamine--tRNA ligase	1.06638	0.0927172	0.620374
Q96IJ6	Mannose-1-phosphate guanyltransferase alpha	1.06583	0.0919741	0.302346
O60488	Long-chain-fatty-acid--CoA ligase 4	1.0658	0.0919434	0.250761
Q9P1F3	Costars family protein ABRACL	1.0657	0.0918005	0.470401
Q92973	Transportin-1	1.06536	0.091338	0.620374
P30566	Adenylosuccinate lyase	1.06529	0.0912427	0.206228
Q99426	Tubulin-folding cofactor B	1.06508	0.0909617	0.234764
O14545	TRAF-type zinc finger domain-containing protein 1	1.06484	0.0906401	0.494223
Q86X76	Deaminated glutathione amidase	1.0648	0.0905835	0.393546
Q96JJ3	Engulfment and cell motility protein 2	1.06466	0.0903893	0.331472
Q14814	Myocyte-specific enhancer factor 2D	1.06451	0.0901907	0.355205
P17980	26S proteasome regulatory subunit 6A	1.06435	0.0899685	0.310187
P53004	Biliverdin reductase A	1.06425	0.0898377	0.155093
Q14683	Structural maintenance of chromosomes protein 1A	1.06422	0.0898001	0.279643
P50395	Rab GDP dissociation inhibitor beta	1.06404	0.0895564	0.251955
O95861	3'(2'),5'-bisphosphate nucleotidase 1	1.06399	0.0894822	0.393546
O14744	Protein arginine N-methyltransferase 5	1.06392	0.0893875	0.181321
Q9NS69	Mitochondrial import receptor subunit TOM22 homolog	1.06392	0.0893829	0.440965
Q13011	Delta(3,5)-Delta(2,4)-dienoyl-CoA isomerase, mitochondrial	1.06372	0.089117	0.181321
Q92499	ATP-dependent RNA helicase DDX1	1.06367	0.0890453	0.617778
Q7Z4W1	L-xylulose reductase	1.06365	0.0890203	0.301592
P53041	Serine/threonine-protein phosphatase 5	1.0636	0.0889505	0.327955
P09622	Dihydrolipoyl dehydrogenase, mitochondrial	1.06304	0.0881903	0.65591
Q9UM54	Unconventional myosin-VI	1.06284	0.0879254	0.118692
Q04837	Single-stranded DNA-binding protein, mitochondrial	1.06229	0.0871727	0.352145
P61421	V-type proton ATPase subunit d 1	1.06192	0.0866792	0.27463
O75821	Eukaryotic translation initiation factor 3 subunit G	1.06124	0.0857479	0.178323
Q14161	ARF GTPase-activating protein GIT2	1.06117	0.0856562	0.153469
P13798	Acylamino-acid-releasing enzyme	1.06116	0.0856407	0.223875
P23219	Prostaglandin G/H synthase 1	1.06086	0.0852336	0.302346
Q9Y6M7	Sodium bicarbonate cotransporter 3	1.06072	0.0850455	0.355205
Q05823	2-5A-dependent ribonuclease	1.06027	0.0844329	0.414002
O60716	Catenin delta-1	1.06023	0.0843796	1
Q96CW1	AP-2 complex subunit mu	1.06016	0.0842877	0.44775
O75592	E3 ubiquitin-protein ligase MYCBP2	1.05971	0.0836705	0.603184
P25098	Beta-adrenergic receptor kinase 1	1.05967	0.0836212	0.186429
O75643	U5 small nuclear ribonucleoprotein 200 kDa helicase	1.05915	0.0829011	0.352145
Q86U42	Polyadenylate-binding protein 2	1.05911	0.0828485	0.223875
P41240	Tyrosine-protein kinase CSK	1.05908	0.0828178	0.198986
Q99832	T-complex protein 1 subunit eta	1.05902	0.0827257	0.36191
O75083	WD repeat-containing protein 1	1.05885	0.0825017	0.206791
Q96AB3	Isochorismatase domain-containing protein 2	1.05868	0.0822733	0.494223
P24752	Acetyl-CoA acetyltransferase, mitochondrial	1.05864	0.0822151	0.176073
P47914	60S ribosomal protein L29	1.05855	0.0820945	0.440965
Q92841	Probable ATP-dependent RNA helicase DDX17	1.05852	0.0820493	0.334348
Q99436	Proteasome subunit beta type-7	1.0585	0.0820231	0.494223
Q96N66	Lysophospholipid acyltransferase 7	1.05842	0.0819162	0.452388
P08311	Cathepsin G	1.05841	0.081902	0.532808
Q9BSJ8	Extended synaptotagmin-1	1.05819	0.0815986	0.36191
Q08945	FACT complex subunit SSRP1	1.05813	0.0815235	0.474769
Q8WXF1	Paraspeckle component 1	1.05795	0.081271	0.411852
Q16718	NADH dehydrogenase [ubiquinone] 1 alpha subcomplex subunit 5	1.05791	0.0812153	0.5
P10644	cAMP-dependent protein kinase type I-alpha regulatory subunit	1.05784	0.0811157	0.301592
P25205	DNA replication licensing factor MCM3	1.05776	0.0810188	0.279643
Q9NZM1	Myoferlin	1.0574	0.0805182	0.176073
Q9UBB4	Ataxin-10	1.0569	0.0798385	0.411852
Q6IN85	Serine/threonine-protein phosphatase 4 regulatory subunit 3A	1.05689	0.0798312	0.50391
Q15393	Splicing factor 3B subunit 3	1.0568	0.0797018	0.271981
Q9BXP5	Serrate RNA effector molecule homolog	1.05666	0.079514	0.397973
P27105	Erythrocyte band 7 integral membrane protein	1.05628	0.0789918	0.158256
P32119	Peroxiredoxin-2	1.0561	0.0787447	0.310501
Q7Z5R6	Amyloid beta A4 precursor protein-binding family B member 1-interacting protein	1.05601	0.0786301	0.228859
O00560	Syntenin-1	1.05579	0.0783187	0.411852
O00764	Pyridoxal kinase	1.05571	0.0782112	0.36191
P45880	Voltage-dependent anion-selective channel protein 2	1.05545	0.0778602	0.0319949
P36578	60S ribosomal protein L4	1.05533	0.0776931	0.414002
Q14790	Caspase-8	1.05516	0.0774583	0.302346
Q9P0L0	Vesicle-associated membrane protein-associated protein A	1.05503	0.0772822	0.393546
P62820	Ras-related protein Rab-1A	1.05461	0.076704	0.41434
P53618	Coatomer subunit beta	1.05435	0.0763565	1
P16402	Histone H1.3	1.05432	0.0763136	0.331472
Q13951	Core-binding factor subunit beta	1.05428	0.0762588	0.5
Q13464	Rho-associated protein kinase 1	1.05421	0.0761596	0.355205
P46459	Vesicle-fusing ATPase	1.05397	0.0758331	0.160528
P27824	Calnexin	1.05391	0.0757529	0.131453
Q9H2K8	Serine/threonine-protein kinase TAO3	1.0538	0.0755976	0.248401
Q92620	Pre-mRNA-splicing factor ATP-dependent RNA helicase PRP16	1.05368	0.0754377	0.529158
O94905	Erlin-2	1.05345	0.0751164	0.426246
Q06187	Tyrosine-protein kinase BTK	1.05305	0.0745683	0.302346
P07900	Heat shock protein HSP 90-alpha	1.05258	0.0739311	0.828679
Q9NY33	Dipeptidyl peptidase 3	1.05254	0.073874	0.200609
P50452	Serpin B8	1.05252	0.0738414	0.137485
P62312	U6 snRNA-associated Sm-like protein LSm6	1.05197	0.0731002	0.331472
P47813	Eukaryotic translation initiation factor 1A, X-chromosomal	1.05155	0.0725161	0.621003
P15311	Ezrin	1.05003	0.0704256	0.426246
Q9Y490	Talin-1	1.04986	0.0702031	0.206228
Q13438	Protein-9	1.04982	0.0701444	0.383216
P13716	Delta-aminolevulinic acid dehydratase	1.04974	0.0700259	0.45986
P23526	Adenosylhomocysteinase	1.04912	0.0691805	0.234764
P29373	Cellular retinoic acid-binding protein 2	1.04874	0.0686596	0.36191
Q02978	Mitochondrial 2-oxoglutarate/malate carrier protein	1.04842	0.0682165	0.181321
P41250	Glycine--tRNA ligase	1.04814	0.0678269	0.559287
Q13200	26S proteasome non-ATPase regulatory subunit 2	1.04807	0.0677321	0.440965
P33176	Kinesin-1 heavy chain	1.0479	0.0675021	1
Q5GLZ8	Probable E3 ubiquitin-protein ligase HERC4	1.04787	0.0674583	0.352145
P49902	Cytosolic purine 5'-nucleotidase	1.04768	0.0672013	0.41434
Q99805	Transmembrane 9 superfamily member 2	1.04764	0.0671371	0.36191
P78527	DNA-dependent protein kinase catalytic subunit	1.04732	0.066709	0.334348
Q92900	Regulator of nonsense transcripts 1	1.04636	0.065385	0.248401
Q96JY6	PDZ and LIM domain protein 2	1.04619	0.065145	0.440965
Q9Y3F4	Serine-threonine kinase receptor-associated protein	1.04599	0.0648643	0.414002
O60313	Dynamin-like 120 kDa protein, mitochondrial	1.04574	0.0645213	0.334348
O76031	ATP-dependent Clp protease ATP-binding subunit clpX-like, mitochondrial	1.04572	0.0644982	0.470401
Q9NUU7	ATP-dependent RNA helicase DDX19A	1.04571	0.0644847	0.574825
Q01085	Nucleolysin TIAR	1.04554	0.0642463	0.352145
Q96GQ7	Probable ATP-dependent RNA helicase DDX27	1.04515	0.0637112	0.36191
Q3V6T2	Girdin	1.04502	0.0635315	0.279643
Q8N2K0	Lysophosphatidylserine lipase ABHD12	1.04468	0.0630583	0.383216
Q06124	Tyrosine-protein phosphatase non-receptor type 11	1.04459	0.0629364	0.904776
P15121	Aldo-keto reductase family 1 member B1	1.04458	0.0629214	0.440965
Q709C8	Vacuolar protein sorting-associated protein 13C	1.04443	0.0627135	0.452388
Q8N684	Cleavage and polyadenylation specificity factor subunit 7	1.04441	0.0626926	0.393546
O75306	NADH dehydrogenase [ubiquinone] iron-sulfur protein 2, mitochondrial	1.0441	0.0622537	0.302346
Q9BRF8	Serine/threonine-protein phosphatase CPPED1	1.04404	0.0621826	0.494223
P19623	Spermidine synthase	1.04391	0.0619951	0.383216
O15027	Protein transport protein Sec16A	1.04382	0.0618698	0.440965
P26368	Splicing factor U2AF 65 kDa subunit	1.04381	0.0618536	0.265315
O95819	Mitogen-activated protein kinase kinase kinase kinase 4	1.0438	0.0618433	0.355205
P51659	Peroxisomal multifunctional enzyme type 2	1.04352	0.061455	0.302346
P67812	Signal peptidase complex catalytic subunit SEC11A	1.04342	0.0613133	1
O76094	Signal recognition particle subunit SRP72	1.043	0.0607424	0.397973
P52306	Rap1 GTPase-GDP dissociation stimulator 1	1.04298	0.0607071	0.532808
Q9UBQ0	Vacuolar protein sorting-associated protein 29	1.04233	0.0598062	0.45986
O95571	Persulfide dioxygenase ETHE1, mitochondrial	1.04211	0.0595018	0.686576
O00148	ATP-dependent RNA helicase DDX39A	1.04149	0.0586514	0.331472
Q15020	Squamous cell carcinoma antigen recognized by T-cells 3	1.0414	0.0585188	0.621003
Q8WVY7	Ubiquitin-like domain-containing CTD phosphatase 1	1.04111	0.0581237	1
Q6NUK1	Calcium-binding mitochondrial carrier protein SCaMC-1	1.04078	0.0576649	0.470401
Q8WUM4	Programmed cell death 6-interacting protein	1.04052	0.0573091	0.331472
O43242	26S proteasome non-ATPase regulatory subunit 3	1.04026	0.0569461	0.153469
Q02750	Dual specificity mitogen-activated protein kinase kinase 1	1.04011	0.056742	0.251955
Q93009	Ubiquitin carboxyl-terminal hydrolase 7	1.0398	0.056302	0.383216
P49755	Transmembrane emp24 domain-containing protein 10	1.03945	0.0558169	0.237385
P28062	Proteasome subunit beta type-8	1.03938	0.0557267	0.393546
P62826	GTP-binding nuclear protein Ran	1.03885	0.0549834	0.470401
O94973	AP-2 complex subunit alpha-2	1.03852	0.0545236	0.574825
P62913	60S ribosomal protein L11	1.03848	0.0544765	0.532808
Q14677	Clathrin interactor 1	1.03826	0.0541741	0.50391
O43670	BUB3-interacting and GLEBS motif-containing protein ZNF207	1.03758	0.0532281	0.331472
Q9UJF2	Ras GTPase-activating protein nGAP	1.03758	0.0532276	0.383216
P39023	60S ribosomal protein L3	1.03749	0.0531019	0.334348
P11413	Glucose-6-phosphate 1-dehydrogenase	1.03727	0.0527887	0.248401
Q9H2J4	Phosducin-like protein 3	1.03686	0.0522144	0.440965
Q9BWF3	RNA-binding protein 4	1.03655	0.0517861	0.279643
Q15404	Ras suppressor protein 1	1.0365	0.0517148	0.372858
Q86UX7	Fermitin family homolog 3	1.03646	0.0516698	0.686576
Q99613	Eukaryotic translation initiation factor 3 subunit C	1.03643	0.0516233	0.452388
O43592	Exportin-T	1.03616	0.0512528	0.327955
Q9UHX1	Poly(U)-binding-splicing factor PUF60	1.03614	0.0512183	0.411852
Q9Y673	Dolichyl-phosphate beta-glucosyltransferase	1.03606	0.0511078	0.331472
P43243	Matrin-3	1.03596	0.0509724	0.470401
P12270	Nucleoprotein TPR	1.03595	0.0509478	0.501521
O95479	GDH/6PGL endoplasmic bifunctional protein	1.03489	0.0494713	0.411852
P60866	40S ribosomal protein S20	1.03483	0.0493947	0.377933
Q9UNH7	Sorting nexin-6	1.03464	0.0491228	0.501521
Q13131	5'-AMP-activated protein kinase catalytic subunit alpha-1	1.0345	0.0489282	0.45986
P33991	DNA replication licensing factor MCM4	1.03433	0.0487017	0.327955
Q07065	Cytoskeleton-associated protein 4	1.03401	0.0482504	0.494223
P27695	DNA-(apurinic or apyrimidinic site) endonuclease	1.03375	0.047887	1
P63173	60S ribosomal protein L38	1.03336	0.0473469	0.661448
P30048	Thioredoxin-dependent peroxide reductase, mitochondrial	1.03336	0.0473394	0.310501
Q96RP9	Elongation factor G, mitochondrial	1.0332	0.0471169	0.532808
Q8IXJ6	NAD-dependent protein deacetylase sirtuin-2	1.03249	0.0461288	0.327955
Q6ZSR9	Uncharacterized protein FLJ45252	1.03233	0.0459073	0.5
P52272	Heterogeneous nuclear ribonucleoprotein M	1.0322	0.0457168	0.331472
Q15287	RNA-binding protein with serine-rich domain 1	1.03201	0.0454559	0.355205
P46940	Ras GTPase-activating-like protein IQGAP1	1.0318	0.0451643	0.377933
Q9UBS4	DnaJ homolog subfamily B member 11	1.03176	0.0451052	0.411852
Q9UBT2	SUMO-activating enzyme subunit 2	1.03174	0.0450732	0.372858
P11766	Alcohol dehydrogenase class-3	1.03169	0.0450091	0.383216
P25787	Proteasome subunit alpha type-2	1.03165	0.0449469	0.36191
P20138	Myeloid cell surface antigen CD33	1.03164	0.0449346	0.440965
P61221	ATP-binding cassette sub-family E member 1	1.03111	0.0441942	0.45986
Q13557	Calcium/calmodulin-dependent protein kinase type II subunit delta	1.03109	0.0441719	0.310501
O43776	Asparagine--tRNA ligase, cytoplasmic	1.03093	0.0439472	0.27463
O15294	UDP-N-acetylglucosamine--peptide N-acetylglucosaminyltransferase 110 kDa subunit	1.03074	0.0436794	0.45986
Q13619	Cullin-4A	1.03041	0.0432139	0.5
P35998	26S proteasome regulatory subunit 7	1.03018	0.0429018	0.393546
Q68EM7	Rho GTPase-activating protein 17	1.02996	0.0425953	0.440965
Q9NP72	Ras-related protein Rab-18	1.02984	0.0424191	0.5
Q96FW1	Ubiquitin thioesterase OTUB1	1.0297	0.0422244	0.327955
Q13123	Protein Red	1.02931	0.0416745	0.470401
Q9Y3A5	Ribosome maturation protein SBDS	1.02919	0.0415145	0.411852
O75494	Serine/arginine-rich splicing factor 10	1.02895	0.0411797	0.331472
Q92905	COP9 signalosome complex subunit 5	1.0287	0.040819	0.532808
O43395	U4/U6 small nuclear ribonucleoprotein Prp3	1.02826	0.0402021	0.41434
Q12965	Unconventional myosin-Ie	1.02816	0.0400587	0.452388
P60900	Proteasome subunit alpha type-6	1.02808	0.0399465	0.36191
Q96C23	Galactose mutarotase	1.028	0.0398335	0.440965
P06396	Gelsolin	1.02789	0.0396904	0.276226
Q96PK6	RNA-binding protein 14	1.02768	0.0393966	0.334348
Q0VD83	Apolipoprotein B receptor	1.02768	0.0393884	0.155093
P10619	Lysosomal protective protein	1.02754	0.0391904	0.45986
Q99570	Phosphoinositide 3-kinase regulatory subunit 4	1.02747	0.0390896	0.440965
O95104	SR-related and CTD-associated factor 4	1.02706	0.0385199	0.393546
Q13573	SNW domain-containing protein 1	1.02687	0.0382578	0.426246
P50225	Sulfotransferase 1A1	1.02624	0.0373728	0.383216
P48681	Nestin	1.02573	0.0366493	0.617778
Q16643	Drebrin	1.02554	0.0363777	0.470401
Q969H8	Myeloid-derived growth factor	1.02527	0.0360106	0.27463
P10253	Lysosomal alpha-glucosidase	1.02487	0.0354383	0.71041
P28072	Proteasome subunit beta type-6	1.02457	0.0350148	0.383216
Q13459	Unconventional myosin-IXb	1.02399	0.0341993	0.5
O00139	Kinesin-like protein KIF2A	1.02394	0.0341321	0.494223
O60749	Sorting nexin-2	1.02377	0.0338885	0.41434
Q9NVP1	ATP-dependent RNA helicase DDX18	1.02361	0.0336681	0.470401
P04899	Guanine nucleotide-binding protein G(i) subunit alpha-2	1.02319	0.0330798	0.411852
Q13409	Cytoplasmic dynein 1 intermediate chain 2	1.02294	0.0327153	0.574825
P46379	Large proline-rich protein BAG6	1.0227	0.032381	0.686576
P15880	40S ribosomal protein S2	1.02245	0.0320337	1
Q01469	Fatty acid-binding protein 5	1.02239	0.031939	0.411852
Q8N163	Cell cycle and apoptosis regulator protein 2	1.0222	0.0316758	0.440965
Q9Y3L3	SH3 domain-binding protein 1	1.02212	0.0315625	0.276226
Q01844	RNA-binding protein EWS	1.02207	0.0314903	0.310501
P12956	X-ray repair cross-complementing protein 6	1.02192	0.0312785	0.411852
Q01518	Adenylyl cyclase-associated protein 1	1.0219	0.0312539	0.617778
P54136	Arginine--tRNA ligase, cytoplasmic	1.02174	0.0310302	0.621003
Q9HAB8	Phosphopantothenate--cysteine ligase	1.02167	0.0309227	0.494223
Q9Y383	Putative RNA-binding protein Luc7-like 2	1.02148	0.0306631	0.470401
Q13107	Ubiquitin carboxyl-terminal hydrolase 4	1.02146	0.0306261	0.5
Q00535	Cyclin-dependent-like kinase 5	1.02117	0.030224	0.5
P62701	40S ribosomal protein S4, X isoform	1.02077	0.0296529	0.411852
P05198	Eukaryotic translation initiation factor 2 subunit 1	1.02061	0.0294336	0.2985
Q9BW92	Threonine--tRNA ligase, mitochondrial	1.02042	0.0291637	0.65591
P18621	60S ribosomal protein L17	1.02042	0.0291596	0.411852
P46060	Ran GTPase-activating protein 1	1.0204	0.0291318	0.440965
P50552	Vasodilator-stimulated phosphoprotein	1.01967	0.0280985	0.494223
Q96A33	Coiled-coil domain-containing protein 47	1.01937	0.0276723	0.617778
Q8NBU5	ATPase family AAA domain-containing protein 1	1.01833	0.0262089	0.470401
P35659	Protein DEK	1.01833	0.026201	0.251955
P08238	Heat shock protein HSP 90-beta	1.01826	0.0261128	0.383216
P68133	Actin, alpha skeletal muscle	1.01784	0.0255052	0.36191
Q7Z739	YTH domain-containing family protein 3	1.0175	0.025027	0.440965
O43639	Cytoplasmic protein NCK2	1.0175	0.0250226	0.470401
Q96KR1	Zinc finger RNA-binding protein	1.01739	0.0248719	0.470401
P62081	40S ribosomal protein S7	1.01731	0.0247665	0.377933
Q7L1Q6	Basic leucine zipper and W2 domain-containing protein 1	1.01717	0.0245658	0.661448
Q9H2U2	Inorganic pyrophosphatase 2, mitochondrial	1.017	0.0243206	0.529158
O15355	Protein phosphatase 1G	1.01667	0.0238445	0.310501
O95197	Reticulon-3	1.01641	0.0234782	0.5
Q12907	Vesicular integral-membrane protein VIP36	1.01631	0.0233405	0.65591
O15523	ATP-dependent RNA helicase DDX3Y	1.0162	0.023184	1
Q6PK18	2-oxoglutarate and iron-dependent oxygenase domain-containing protein 3	1.01614	0.0231035	0.383216
O00116	Alkyldihydroxyacetonephosphate synthase, peroxisomal	1.01606	0.0229922	0.343288
Q16543	Hsp90 co-chaperone Cdc37	1.01601	0.0229089	0.5
O00487	26S proteasome non-ATPase regulatory subunit 14	1.01513	0.0216695	0.440965
Q9ULH1	Arf-GAP with SH3 domain, ANK repeat and PH domain-containing protein 1	1.01494	0.021392	0.470401
O43396	Thioredoxin-like protein 1	1.01484	0.0212508	0.411852
Q06210	Glutamine--fructose-6-phosphate aminotransferase [isomerizing] 1	1.01482	0.0212214	0.377933
P59998	Actin-related protein 2/3 complex subunit 4	1.01466	0.0209906	0.393546
P09467	Fructose-1,6-bisphosphatase 1	1.01437	0.0205831	0.45986
O75190	DnaJ homolog subfamily B member 6	1.014	0.0200613	0.470401
Q9UBQ7	Glyoxylate reductase/hydroxypyruvate reductase	1.01377	0.0197272	0.494223
P51812	Ribosomal protein S6 kinase alpha-3	1.01332	0.0190949	0.529158
Q13310	Polyadenylate-binding protein 4	1.0131	0.0187708	0.248401
Q15029	116 kDa U5 small nuclear ribonucleoprotein component	1.01264	0.0181159	0.411852
P31949	Protein S100-A11	1.0124	0.0177831	0.5
Q13568	Interferon regulatory factor 5	1.01239	0.0177599	0.276226
Q6ZS81	WD repeat- and FYVE domain-containing protein 4	1.01226	0.0175755	0.426246
Q5RKV6	Exosome complex component MTR3	1.01208	0.0173298	0.36191
P54578	Ubiquitin carboxyl-terminal hydrolase 14	1.01196	0.0171503	0.440965
Q96FN4	Copine-2	1.01192	0.017096	0.661448
P53990	IST1 homolog	1.01175	0.0168523	0.45986
P35658	Nuclear pore complex protein Nup214	1.01152	0.0165246	0.440965
P55735	Protein SEC13 homolog	1.01144	0.0164038	0.411852
O00154	Cytosolic acyl coenzyme A thioester hydrolase	1.01101	0.0157923	0.393546
P48426	Phosphatidylinositol 5-phosphate 4-kinase type-2 alpha	1.0109	0.0156361	0.440965
P35232	Prohibitin	1.01079	0.0154789	0.383216
P62249	40S ribosomal protein S16	1.01073	0.0153957	0.426246
Q92616	eIF-2-alpha kinase activator GCN1	1.01059	0.0151925	0.45986
Q9UKM9	RNA-binding protein Raly	1.01051	0.0150783	0.327955
P52888	Thimet oligopeptidase	1.01045	0.0149914	0.440965
P26641	Elongation factor 1-gamma	1.01043	0.014967	0.65591
O75131	Copine-3	1.01021	0.0146498	0.426246
Q09666	Neuroblast differentiation-associated protein AHNAK	1.00998	0.0143282	0.470401
Q9UII4	E3 ISG15--protein ligase HERC5	1.0097	0.0139302	0.5
Q7Z6I6	Rho GTPase-activating protein 30	1.00959	0.0137637	0.574825
Q9Y6W5	Wiskott-Aldrich syndrome protein family member 2	1.00906	0.0130168	0.276226
Q6L8Q7	2',5'-phosphodiesterase 12	1.00813	0.0116861	0.355205
O75427	Leucine-rich repeat and calponin homology domain-containing protein 4	1.00793	0.0113975	0.470401
P61006	Ras-related protein Rab-8A	1.00785	0.0112752	0.426246
Q92974	Rho guanine nucleotide exchange factor 2	1.00774	0.0111275	0.41434
Q9NSD9	Phenylalanine--tRNA ligase beta subunit	1.00695	0.00998864	0.355205
Q969V3	Nicalin	1.00609	0.00876197	0.355205
P32456	Guanylate-binding protein 2	1.00601	0.00864403	0.383216
Q4V328	GRIP1-associated protein 1	1.00594	0.00854154	0.440965
Q9Y5K5	Ubiquitin carboxyl-terminal hydrolase isozyme L5	1.00587	0.00843913	0.377933
Q9NQR4	Omega-amidase NIT2	1.00484	0.0069725	0.411852
P12004	Proliferating cell nuclear antigen	1.00474	0.00681767	0.327955
P62495	Eukaryotic peptide chain release factor subunit 1	1.00419	0.00603101	1
O75223	Gamma-glutamylcyclotransferase	1.0038	0.00547091	0.377933
O95373	Importin-7	1.00343	0.00493787	0.383216
P50990	T-complex protein 1 subunit theta	1.00335	0.00481803	0.393546
Q13636	Ras-related protein Rab-31	1.00329	0.00474459	0.440965
P47755	F-actin-capping protein subunit alpha-2	1.00324	0.00467031	0.355205
O43252	Bifunctional 3'-phosphoadenosine 5'-phosphosulfate synthase 1	1.00284	0.00408493	0.327955
Q9H4A6	Golgi phosphoprotein 3	1.00282	0.00405998	0.574825
P62917	60S ribosomal protein L8	1.00241	0.00347161	0.383216
Q14444	Caprin-1	1.00222	0.00320418	0.440965
P40227	T-complex protein 1 subunit zeta	1.00206	0.00297091	0.45986
P49588	Alanine--tRNA ligase, cytoplasmic	1.00203	0.00293203	0.383216
Q9Y450	HBS1-like protein	1.00196	0.00282145	0.5
Q96C10	Probable ATP-dependent RNA helicase DHX58	1.00196	0.00281925	0.411852
P0DP25	Calmodulin-3	1.00167	0.00240642	0.411852
P13073	Cytochrome c oxidase subunit 4 isoform 1, mitochondrial	1.00158	0.00228015	0.426246
P49585	Choline-phosphate cytidylyltransferase A	1.00145	0.00209577	0.494223
P11142	Heat shock cognate 71 kDa protein	1.00094	0.00135247	0.5
O75390	Citrate synthase, mitochondrial	1.00089	0.00128722	0.383216
O75718	Cartilage-associated protein	1.00077	0.00110578	0.470401
P05023	Sodium/potassium-transporting ATPase subunit alpha-1	1.00072	0.00104164	1
P42167	Lamina-associated polypeptide 2, isoforms beta/gamma	1.00068	0.0009848	0.383216
P04424	Argininosuccinate lyase	1.00053	0.000760032	0.529158
O43237	Cytoplasmic dynein 1 light intermediate chain 2	1.00033	0.0004748	0.494223
P00918	Carbonic anhydrase 2	0.999743	-0.00037059	0.440965
P29350	Tyrosine-protein phosphatase non-receptor type 6	0.99959	-0.00059165	0.529158
Q9NZL4	Hsp70-binding protein 1	0.999309	-0.000996953	0.440965
O00267	Transcription elongation factor SPT5	0.999192	-0.00116631	0.5
O43583	Density-regulated protein	0.998751	-0.00180333	0.470401
Q00796	Sorbitol dehydrogenase	0.998587	-0.00204026	0.383216
P15170	Eukaryotic peptide chain release factor GTP-binding subunit ERF3A	0.99857	-0.00206511	0.411852
P00403	Cytochrome c oxidase subunit 2	0.998436	-0.00225805	0.383216
Q03252	Lamin-B2	0.998401	-0.00230938	0.5
O43491	Band 4.1-like protein 2	0.998308	-0.00244264	0.426246
Q7Z2W9	39S ribosomal protein L21, mitochondrial	0.998077	-0.00277689	0.529158
Q13404	Ubiquitin-conjugating enzyme E2 variant 1	0.997992	-0.00289949	0.5
P22087	rRNA 2'-O-methyltransferase fibrillarin	0.997758	-0.00323874	0.440965
Q9NVA2	Septin-11	0.997729	-0.00327996	0.494223
Q7KZF4	Staphylococcal nuclease domain-containing protein 1	0.997355	-0.00382098	0.440965
O94925	Glutaminase kidney isoform, mitochondrial	0.997282	-0.00392729	0.491933
P36543	V-type proton ATPase subunit E 1	0.99719	-0.00405975	0.494223
Q969Q0	60S ribosomal protein L36a-like	0.996992	-0.00434606	0.440965
O15260	Surfeit locus protein 4	0.996929	-0.00443715	0.411852
Q92945	Far upstream element-binding protein 2	0.996151	-0.00556354	0.494223
P50502	Hsc70-interacting protein	0.995622	-0.00633001	0.755866
Q15370	Elongin-B	0.995467	-0.00655489	0.383216
P06744	Glucose-6-phosphate isomerase	0.995175	-0.00697725	0.574825
Q8N1G4	Leucine-rich repeat-containing protein 47	0.994792	-0.00753306	0.411852
Q14116	Interleukin-18	0.994687	-0.00768476	0.411852
Q01130	Serine/arginine-rich splicing factor 2	0.994238	-0.00833708	0.491933
O75367	Core histone macro-H2A.1	0.994118	-0.00851167	0.426246
Q02878	60S ribosomal protein L6	0.99346	-0.00946575	0.564482
P46778	60S ribosomal protein L21	0.993428	-0.00951337	0.411852
Q9NYL9	Tropomodulin-3	0.99325	-0.00977111	0.411852
P62316	Small nuclear ribonucleoprotein Sm D2	0.993102	-0.0099858	0.532808
P13489	Ribonuclease inhibitor	0.992452	-0.0109306	0.452388
P09960	Leukotriene A-4 hydrolase	0.992311	-0.0111358	0.331472
P42704	Leucine-rich PPR motif-containing protein, mitochondrial	0.992062	-0.0114976	0.5
P00568	Adenylate kinase isoenzyme 1	0.991773	-0.0119176	0.36191
Q10567	AP-1 complex subunit beta-1	0.991719	-0.0119974	0.440965
Q15437	Protein transport protein Sec23B	0.991281	-0.0126339	0.470401
Q07021	Complement component 1 Q subcomponent-binding protein, mitochondrial	0.990926	-0.0131506	0.440965
P61019	Ras-related protein Rab-2A	0.990836	-0.0132818	0.276226
Q99816	Tumor susceptibility gene 101 protein	0.990665	-0.0135307	0.355205
P02786	Transferrin receptor protein 1	0.990637	-0.0135711	0.426246
Q9Y2L1	Exosome complex exonuclease RRP44	0.990585	-0.0136474	0.529158
P31948	Stress-induced-phosphoprotein 1	0.990396	-0.0139222	0.440965
Q8WXG1	Radical S-adenosyl methionine domain-containing protein 2	0.990325	-0.0140259	0.36191
Q53H82	Endoribonuclease LACTB2	0.990194	-0.0142176	0.552453
P01111	GTPase NRas	0.990187	-0.0142277	0.552453
O60701	UDP-glucose 6-dehydrogenase	0.990134	-0.0143038	0.440965
Q9H3N1	Thioredoxin-related transmembrane protein 1	0.989766	-0.0148408	0.45986
Q9BT78	COP9 signalosome complex subunit 4	0.989336	-0.0154678	0.411852
Q92552	28S ribosomal protein S27, mitochondrial	0.98923	-0.0156219	0.411852
Q9Y6E2	Basic leucine zipper and W2 domain-containing protein 2	0.98834	-0.0169211	0.5
Q15102	Platelet-activating factor acetylhydrolase IB subunit gamma	0.988326	-0.0169409	0.470401
Q9GZR7	ATP-dependent RNA helicase DDX24	0.988299	-0.0169807	0.383216
P15153	Ras-related C3 botulinum toxin substrate 2	0.987863	-0.0176174	0.470401
P28482	Mitogen-activated protein kinase 1	0.987849	-0.0176382	0.470401
Q9Y4E8	Ubiquitin carboxyl-terminal hydrolase 15	0.987764	-0.0177618	0.494223
P13804	Electron transfer flavoprotein subunit alpha, mitochondrial	0.987604	-0.0179952	0.532808
O60762	Dolichol-phosphate mannosyltransferase subunit 1	0.987484	-0.0181714	0.310501
P16401	Histone H1.5	0.987456	-0.0182122	0.661448
O96008	Mitochondrial import receptor subunit TOM40 homolog	0.987139	-0.0186742	0.45986
P05455	Lupus La protein	0.986454	-0.0196769	0.50391
Q7L5D6	Golgi to ER traffic protein 4 homolog	0.98624	-0.0199894	0.5
Q08J23	RNA cytosine C(5)-methyltransferase NSUN2	0.986127	-0.0201541	0.470401
Q9BRT8	COBW domain-containing protein 1	0.985648	-0.0208563	0.426246
Q96BI3	Gamma-secretase subunit APH-1A	0.985553	-0.0209943	0.41434
P25788	Proteasome subunit alpha type-3	0.98512	-0.0216283	0.470401
Q9P015	39S ribosomal protein L15, mitochondrial	0.984935	-0.0219002	0.470401
P22061	Protein-L-isoaspartate(D-aspartate) O-methyltransferase	0.984687	-0.0222633	0.529158
Q96TA1	Protein Niban 2	0.984614	-0.0223705	0.440965
P06280	Alpha-galactosidase A	0.98446	-0.0225961	0.440965
P40939	Trifunctional enzyme subunit alpha, mitochondrial	0.984155	-0.0230428	0.457717
P55884	Eukaryotic translation initiation factor 3 subunit B	0.984103	-0.0231192	0.5
Q9H936	Mitochondrial glutamate carrier 1	0.984088	-0.0231405	0.383216
Q8TBA6	Golgin subfamily A member 5	0.984076	-0.0231589	0.440965
P07686	Beta-hexosaminidase subunit beta	0.983799	-0.0235651	0.661448
P41091	Eukaryotic translation initiation factor 2 subunit 3	0.983727	-0.0236702	1
P22695	Cytochrome b-c1 complex subunit 2, mitochondrial	0.983685	-0.0237316	0.470401
P20810	Calpastatin	0.983638	-0.0238	0.331472
Q96A72	Protein mago nashi homolog 2	0.983631	-0.0238102	0.470401
Q9H5X1	Cytosolic iron-sulfur assembly component 2A	0.983588	-0.023874	0.470401
P07741	Adenine phosphoribosyltransferase	0.983548	-0.0239325	0.41434
Q9Y5X3	Sorting nexin-5	0.983259	-0.0243566	0.383216
Q15181	Inorganic pyrophosphatase	0.983256	-0.0243608	0.393546
Q96D71	RalBP1-associated Eps domain-containing protein 1	0.983075	-0.0246263	0.470401
Q3YEC7	Rab-like protein 6	0.982946	-0.0248166	0.36191
Q96CS3	FAS-associated factor 2	0.982751	-0.0251021	0.411852
Q9BUL8	Programmed cell death protein 10	0.98245	-0.0255441	0.470401
Q3KQV9	UDP-N-acetylhexosamine pyrophosphorylase-like protein 1	0.98235	-0.0256911	0.440965
P62195	26S proteasome regulatory subunit 8	0.982312	-0.0257475	0.494223
Q96EY1	DnaJ homolog subfamily A member 3, mitochondrial	0.981935	-0.0263013	0.494223
P20700	Lamin-B1	0.981788	-0.0265161	0.393546
Q8TD55	Pleckstrin homology domain-containing family O member 2	0.98155	-0.0268671	0.426246
O43719	HIV Tat-specific factor 1	0.981493	-0.0269508	0.574825
O75844	CAAX prenyl protease 1 homolog	0.981424	-0.0270513	0.532808
P51148	Ras-related protein Rab-5C	0.981376	-0.0271222	0.355205
Q9UDW1	Cytochrome b-c1 complex subunit 9	0.981348	-0.0271638	0.426246
O14966	Ras-related protein Rab-7L1	0.981333	-0.0271857	0.276226
Q96G03	Phosphoglucomutase-2	0.981284	-0.0272572	0.440965
O15371	Eukaryotic translation initiation factor 3 subunit D	0.981139	-0.0274707	0.45986
P23588	Eukaryotic translation initiation factor 4B	0.980914	-0.0278011	0.470401
P22059	Oxysterol-binding protein 1	0.980433	-0.0285093	0.45986
Q96RQ9	L-amino-acid oxidase	0.980411	-0.0285411	0.440965
P20042	Eukaryotic translation initiation factor 2 subunit 2	0.980329	-0.0286628	0.494223
P21266	Glutathione S-transferase Mu 3	0.980314	-0.0286841	0.355205
P12081	Histidine--tRNA ligase, cytoplasmic	0.979963	-0.0292007	0.301592
Q9NUJ1	Mycophenolic acid acyl-glucuronide esterase, mitochondrial	0.979807	-0.0294312	0.440965
P55060	Exportin-2	0.979595	-0.0297423	0.470401
P61978	Heterogeneous nuclear ribonucleoprotein K	0.97956	-0.0297945	0.310501
P22314	Ubiquitin-like modifier-activating enzyme 1	0.97945	-0.0299563	0.5
Q8NI36	WD repeat-containing protein 36	0.979341	-0.0301171	0.494223
P62280	40S ribosomal protein S11	0.979325	-0.0301399	0.470401
P55072	Transitional endoplasmic reticulum ATPase	0.979257	-0.0302404	0.41434
P61923	Coatomer subunit zeta-1	0.978728	-0.0310201	0.228859
P23284	Peptidyl-prolyl cis-trans isomerase B	0.978677	-0.0310946	0.661448
Q13148	TAR DNA-binding protein 43	0.978303	-0.0316462	0.5
Q9BVJ7	Dual specificity protein phosphatase 23	0.977894	-0.0322498	0.5
P60981	Destrin	0.977888	-0.0322591	0.470401
Q04637	Eukaryotic translation initiation factor 4 gamma 1	0.977544	-0.0327662	0.393546
Q9Y2U8	Inner nuclear membrane protein Man1	0.976708	-0.0340011	0.440965
Q13177	Serine/threonine-protein kinase PAK 2	0.976658	-0.0340748	0.440965
P62333	26S proteasome regulatory subunit 10B	0.97665	-0.034087	0.36191
Q9BRJ2	39S ribosomal protein L45, mitochondrial	0.976464	-0.0343608	0.470401
P50991	T-complex protein 1 subunit delta	0.976421	-0.0344244	0.452388
P14550	Aldo-keto reductase family 1 member A1	0.97578	-0.0353717	0.372858
O94804	Serine/threonine-protein kinase 10	0.975713	-0.0354713	0.412456
Q9NR28	Diablo homolog, mitochondrial	0.974774	-0.0368606	0.470401
Q7Z6Z7	E3 ubiquitin-protein ligase HUWE1	0.974614	-0.0370967	0.494223
O15258	Protein RER1	0.974466	-0.037317	0.411852
O94888	UBX domain-containing protein 7	0.974406	-0.037405	0.426246
Q9NVT9	Armadillo repeat-containing protein 1	0.974187	-0.0377291	0.45986
P31930	Cytochrome b-c1 complex subunit 1, mitochondrial	0.974019	-0.037978	0.440965
Q9UIA9	Exportin-7	0.974015	-0.0379837	0.494223
P61106	Ras-related protein Rab-14	0.973949	-0.0380816	0.377933
P04083	Annexin A1	0.973915	-0.0381324	0.41434
Q9UL25	Ras-related protein Rab-21	0.973912	-0.038137	0.5
P49368	T-complex protein 1 subunit gamma	0.973868	-0.0382013	0.248401
Q9Y547	Intraflagellar transport protein 25 homolog	0.973726	-0.0384123	0.355205
Q9Y3I0	RNA-splicing ligase RtcB homolog	0.973391	-0.038908	0.393546
Q92878	DNA repair protein RAD50	0.973055	-0.0394069	0.5
P53007	Tricarboxylate transport protein, mitochondrial	0.972774	-0.039824	0.470401
O00505	Importin subunit alpha-4	0.972405	-0.0403709	0.529158
P83731	60S ribosomal protein L24	0.971949	-0.0410474	0.331472
Q9UQ80	Proliferation-associated protein 2G4	0.971633	-0.0415166	0.470401
P62851	40S ribosomal protein S25	0.971548	-0.0416429	0.532808
Q15149	Plectin	0.971139	-0.0422502	0.828679
P62861	40S ribosomal protein S30	0.970903	-0.0426002	0.5
P26447	Protein S100-A4	0.970766	-0.0428049	0.440965
P09525	Annexin A4	0.970718	-0.0428753	0.223875
P38117	Electron transfer flavoprotein subunit beta	0.970618	-0.0430238	0.279643
Q15435	Protein phosphatase 1 regulatory subunit 7	0.97048	-0.0432301	0.377933
Q14157	Ubiquitin-associated protein 2-like	0.970079	-0.0438263	0.41434
P32969	60S ribosomal protein L9	0.969957	-0.0440075	1
P46109	Crk-like protein	0.969669	-0.0444361	0.27463
P18583	Protein SON	0.969577	-0.0445729	0.426246
P34910	Protein EVI2B	0.969356	-0.0449014	0.327955
O14656	Torsin-1A	0.969239	-0.0450757	0.411852
P10809	60 kDa heat shock protein, mitochondrial	0.969098	-0.0452853	0.176073
Q10713	Mitochondrial-processing peptidase subunit alpha	0.968808	-0.0457176	0.36191
P0DMV9	Heat shock 70 kDa protein 1B	0.968704	-0.0458716	0.327955
Q7L014	Probable ATP-dependent RNA helicase DDX46	0.968589	-0.0460429	0.470401
P49721	Proteasome subunit beta type-2	0.968405	-0.0463175	0.302346
P21283	V-type proton ATPase subunit C 1	0.968346	-0.0464049	0.501521
P04439	HLA class I histocompatibility antigen, A alpha chain	0.968132	-0.0467245	0.327955
Q99877	Histone H2B type 1-N	0.968075	-0.0468095	0.2985
Q9H0U4	Ras-related protein Rab-1B	0.967886	-0.047091	0.470401
P08754	Guanine nucleotide-binding protein G(i) subunit alpha	0.967614	-0.0474966	0.279643
Q15717	ELAV-like protein 1	0.96749	-0.0476817	0.372858
Q9H6R4	Nucleolar protein 6	0.967328	-0.0479236	0.5
Q9H307	Pinin	0.967166	-0.0481643	0.440965
P62899	60S ribosomal protein L31	0.966737	-0.0488046	0.470401
P62995	Transformer-2 protein homolog beta	0.966471	-0.0492015	0.27463
P61201	COP9 signalosome complex subunit 2	0.966444	-0.0492426	0.2985
P53999	Activated RNA polymerase II transcriptional coactivator p15	0.965722	-0.05032	0.198986
Q05209	Tyrosine-protein phosphatase non-receptor type 12	0.96491	-0.0515344	0.45986
Q7KZI7	Serine/threonine-protein kinase MARK2	0.964339	-0.0523882	0.327955
Q15075	Early endosome antigen 1	0.964016	-0.0528714	0.302346
O43865	S-adenosylhomocysteine hydrolase-like protein 1	0.963941	-0.0529833	0.383216
P35268	60S ribosomal protein L22	0.962705	-0.0548344	0.470401
P60228	Eukaryotic translation initiation factor 3 subunit E	0.962615	-0.0549691	0.50391
Q9BYX4	Interferon-induced helicase C domain-containing protein 1	0.96237	-0.0553361	0.470314
Q3MHD2	Protein LSM12 homolog	0.962337	-0.0553864	0.828679
O00429	Dynamin-1-like protein	0.962184	-0.0556158	0.440965
Q09028	Histone-binding protein RBBP4	0.962079	-0.0557728	0.50391
Q9Y6C9	Mitochondrial carrier homolog 2	0.961997	-0.0558951	0.470401
Q96I24	Far upstream element-binding protein 3	0.961451	-0.0567143	0.45986
O95336	6-phosphogluconolactonase	0.961316	-0.0569176	0.393546
O43488	Aflatoxin B1 aldehyde reductase member 2	0.96127	-0.0569869	0.301592
P61353	60S ribosomal protein L27	0.96107	-0.0572863	0.470401
O43813	Glutathione S-transferase LANCL1	0.96104	-0.0573312	0.426246
P22102	Trifunctional purine biosynthetic protein adenosine-3	0.960951	-0.0574647	0.414002
Q15833	Syntaxin-binding protein 2	0.960909	-0.057529	0.251955
Q29RF7	Sister chromatid cohesion protein PDS5 homolog A	0.960533	-0.0580924	0.45986
Q9P107	GEM-interacting protein	0.960191	-0.0586063	0.383216
Q96IU4	Protein ABHD14B	0.959832	-0.0591467	0.552453
O95772	STARD3 N-terminal-like protein	0.959786	-0.059216	0.71041
Q01629	Interferon-induced transmembrane protein 2	0.959646	-0.0594253	0.661448
P38646	Stress-70 protein, mitochondrial	0.959239	-0.0600372	0.228859
Q14980	Nuclear mitotic apparatus protein 1	0.959104	-0.0602408	0.302346
P51570	Galactokinase	0.958582	-0.0610256	0.529158
Q9Y2B0	Protein canopy homolog 2	0.958441	-0.0612384	0.440965
Q9Y6Y8	SEC23-interacting protein	0.95762	-0.0624742	0.65591
O15357	Phosphatidylinositol 3,4,5-trisphosphate 5-phosphatase 2	0.957448	-0.0627335	0.45986
P46087	Probable 28S rRNA (cytosine(4447)-C(5))-methyltransferase	0.957187	-0.0631268	0.470401
Q9Y266	Nuclear migration protein nudC	0.956876	-0.0635959	0.250761
P61313	60S ribosomal protein L15	0.956763	-0.063766	0.355205
Q99623	Prohibitin-2	0.956682	-0.0638892	0.501521
Q9Y2Z0	Protein SGT1 homolog	0.956342	-0.0644007	0.5
P13995	Bifunctional methylenetetrahydrofolate dehydrogenase/cyclohydrolase, mitochondrial	0.956011	-0.0649015	0.470401
P68363	Tubulin alpha-1B chain	0.955943	-0.0650031	0.71041
O75340	Programmed cell death protein 6	0.955798	-0.0652229	0.45986
P55036	26S proteasome non-ATPase regulatory subunit 4	0.955775	-0.0652572	0.532808
Q9UHA4	Ragulator complex protein LAMTOR3	0.955483	-0.0656977	0.343288
Q9NYF8	Bcl-2-associated transcription factor 1	0.955482	-0.0656997	0.27463
P39748	Flap endonuclease 1	0.955408	-0.0658109	0.5
Q13867	Bleomycin hydrolase	0.955376	-0.0658602	0.795946
Q9Y5A7	NEDD8 ultimate buster 1	0.955339	-0.0659154	0.327955
Q27J81	Inverted formin-2	0.954982	-0.0664548	0.494223
Q9H4X1	Regulator of cell cycle RGCC	0.954825	-0.0666923	0.44775
Q99714	3-hydroxyacyl-CoA dehydrogenase type-2	0.954821	-0.0666972	0.828679
P29590	Protein PML	0.954716	-0.0668572	0.301592
O00499	Myc box-dependent-interacting protein 1	0.954682	-0.0669074	0.574825
Q9Y3D6	Mitochondrial fission 1 protein	0.954476	-0.0672187	1
O94776	Metastasis-associated protein MTA2	0.954202	-0.0676328	0.470401
P25490	Transcriptional repressor protein YY1	0.954178	-0.067669	0.564482
P53396	ATP-citrate synthase	0.954139	-0.0677282	0.372858
P53634	Dipeptidyl peptidase 1	0.954116	-0.067763	0.355205
Q13595	Transformer-2 protein homolog alpha	0.953899	-0.0680914	0.470401
P17987	T-complex protein 1 subunit alpha	0.953835	-0.0681877	0.372858
P68402	Platelet-activating factor acetylhydrolase IB subunit beta	0.953463	-0.0687515	0.181321
Q14847	LIM and SH3 domain protein 1	0.953433	-0.0687971	0.491933
Q9BRG1	Vacuolar protein-sorting-associated protein 25	0.952964	-0.0695069	0.383216
Q7Z2W4	Zinc finger CCCH-type antiviral protein 1	0.952558	-0.0701207	0.327955
O95834	Echinoderm microtubule-associated protein-like 2	0.952523	-0.070174	0.470401
P62910	60S ribosomal protein L32	0.952275	-0.0705502	0.411852
P52594	Arf-GAP domain and FG repeat-containing protein 1	0.952094	-0.0708244	0.470401
P56134	ATP synthase subunit f, mitochondrial	0.95204	-0.0709059	0.343288
P23396	40S ribosomal protein S3	0.951834	-0.071218	0.0633785
O00410	Importin-5	0.951763	-0.0713251	0.27463
P09429	High mobility group protein B1	0.951756	-0.0713363	0.372858
Q8TB03	Uncharacterized protein CXorf38	0.951603	-0.0715676	0.41434
Q9Y263	Phospholipase A-2-activating protein	0.951489	-0.0717407	0.494223
O75489	NADH dehydrogenase [ubiquinone] iron-sulfur protein 3, mitochondrial	0.9513	-0.0720281	0.36191
Q9Y2Q3	Glutathione S-transferase kappa 1	0.951216	-0.0721549	0.355205
P99999	Cytochrome c	0.951128	-0.0722891	0.377933
P48556	26S proteasome non-ATPase regulatory subunit 8	0.95078	-0.0728172	0.2985
P21964	Catechol O-methyltransferase	0.950667	-0.0729881	0.343288
Q53EL6	Programmed cell death protein 4	0.950329	-0.0735011	0.5
Q9NX63	MICOS complex subunit MIC19	0.950153	-0.0737681	0.452388
P61758	Prefoldin subunit 3	0.949793	-0.0743149	0.564482
O75964	ATP synthase subunit g, mitochondrial	0.949631	-0.0745618	0.27463
P61163	Alpha-centractin	0.949573	-0.0746487	0.440965
Q9H2H8	Peptidyl-prolyl cis-trans isomerase-like 3	0.948929	-0.0756286	0.355205
P55145	Mesencephalic astrocyte-derived neurotrophic factor	0.948419	-0.0764038	1
Q9Y5Y2	Cytosolic Fe-S cluster assembly factor NUBP2	0.948394	-0.0764422	0.457717
Q13283	Ras GTPase-activating protein-binding protein 1	0.947758	-0.0774091	0.302346
Q13263	Transcription intermediary factor 1-beta	0.947376	-0.0779906	0.494223
P20073	Annexin A7	0.947343	-0.0780413	0.501521
O75312	Zinc finger protein ZPR1	0.947051	-0.0784862	0.372858
P19878	Neutrophil cytosol factor 2	0.946905	-0.0787078	0.250761
P27708	CAD protein	0.9468	-0.0788679	0.41434
Q9UJY5	ADP-ribosylation factor-binding protein GGA1	0.946738	-0.0789635	0.355205
P09012	U1 small nuclear ribonucleoprotein A	0.946378	-0.0795115	0.440965
P80217	Interferon-induced 35 kDa protein	0.946033	-0.0800378	0.574825
Q14232	Translation initiation factor eIF-2B subunit alpha	0.945719	-0.080516	0.310501
Q00839	Heterogeneous nuclear ribonucleoprotein U	0.945678	-0.0805786	0.343288
Q14914	Prostaglandin reductase 1	0.945445	-0.0809347	0.27463
P29762	Cellular retinoic acid-binding protein 1	0.945003	-0.0816087	0.491933
Q9Y237	Peptidyl-prolyl cis-trans isomerase NIMA-interacting 4	0.94488	-0.0817966	0.372858
Q14344	Guanine nucleotide-binding protein subunit alpha-13	0.944819	-0.0818902	0.36191
O60271	C-Jun-amino-terminal kinase-interacting protein 4	0.944679	-0.0821046	0.470401
P52565	Rho GDP-dissociation inhibitor 1	0.944205	-0.0828283	0.159189
Q86V81	THO complex subunit 4	0.94411	-0.0829734	0.5
P38606	V-type proton ATPase catalytic subunit A	0.943788	-0.0834652	0.552453
P36542	ATP synthase subunit gamma, mitochondrial	0.943397	-0.0840629	0.276226
Q15046	Lysine--tRNA ligase	0.942885	-0.0848466	0.302346
P16930	Fumarylacetoacetase	0.942743	-0.0850637	0.491933
Q9NVZ3	Adaptin ear-binding coat-associated protein 2	0.942492	-0.085448	0.206791
P22234	Multifunctional protein ADE2	0.942409	-0.0855751	0.131453
P83111	Serine beta-lactamase-like protein LACTB, mitochondrial	0.94153	-0.0869208	0.426246
O94788	Retinal dehydrogenase 2	0.941428	-0.0870781	0.44775
O60506	Heterogeneous nuclear ribonucleoprotein Q	0.941363	-0.0871775	0.559287
P67775	Serine/threonine-protein phosphatase 2A catalytic subunit alpha isoform	0.941336	-0.087219	0.118882
O00483	Cytochrome c oxidase subunit NDUFA4	0.941284	-0.0872975	0.470401
P51571	Translocon-associated protein subunit delta	0.941219	-0.0873971	0.1791
P06576	ATP synthase subunit beta, mitochondrial	0.941123	-0.0875448	0.137485
P45974	Ubiquitin carboxyl-terminal hydrolase 5	0.940947	-0.0878148	0.27463
P22626	Heterogeneous nuclear ribonucleoproteins A2/B1	0.940619	-0.0883177	0.491933
Q9UKU7	Isobutyryl-CoA dehydrogenase, mitochondrial	0.940249	-0.0888857	0.331472
Q9NTX5	Ethylmalonyl-CoA decarboxylase	0.940037	-0.0892102	0.393546
Q15382	GTP-binding protein Rheb	0.940022	-0.0892337	0.65591
O60784	Target of Myb protein 1	0.940017	-0.0892405	0.377933
P61026	Ras-related protein Rab-10	0.939943	-0.0893552	0.491933
Q07866	Kinesin light chain 1	0.939765	-0.0896284	0.50391
P20618	Proteasome subunit beta type-1	0.939504	-0.0900292	0.223875
P04632	Calpain small subunit 1	0.939451	-0.0901107	0.414002
P78406	mRNA export factor	0.939396	-0.0901946	0.574825
Q8IWX8	Calcium homeostasis endoplasmic reticulum protein	0.939007	-0.0907929	1
Q92608	Dedicator of cytokinesis protein 2	0.938536	-0.0915161	0.491933
P31943	Heterogeneous nuclear ribonucleoprotein H	0.938236	-0.0919773	0.343288
P48739	Phosphatidylinositol transfer protein beta isoform	0.938015	-0.0923172	0.234764
P29218	Inositol monophosphatase 1	0.937732	-0.0927531	0.494223
P62906	60S ribosomal protein L10a	0.937419	-0.0932335	0.2985
Q92598	Heat shock protein 105 kDa	0.936929	-0.0939884	0.206791
Q9BUF5	Tubulin beta-6 chain	0.935701	-0.0958804	0.131453
Q8TC12	Retinol dehydrogenase 11	0.935622	-0.096003	0.440965
Q5VWZ2	Lysophospholipase-like protein 1	0.935498	-0.0961939	0.470401
P12814	Alpha-actinin-1	0.935386	-0.0963663	0.301592
P36957	Dihydrolipoyllysine-residue succinyltransferase component of 2-oxoglutarate dehydrogenase complex, mitochondrial	0.935375	-0.0963831	0.27463
Q13630	GDP-L-fucose synthase	0.93533	-0.0964521	0.223715
P18124	60S ribosomal protein L7	0.934964	-0.0970177	0.206228
Q9UHD8	Septin-9	0.934919	-0.0970871	0.343288
Q92572	AP-3 complex subunit sigma-1	0.934696	-0.0974314	0.393546
P09913	Interferon-induced protein with tetratricopeptide repeats 2	0.934638	-0.0975202	0.5
Q6XQN6	Nicotinate phosphoribosyltransferase	0.932519	-0.100794	0.620374
P54920	Alpha-soluble NSF attachment protein	0.93244	-0.100917	0.250761
P50914	60S ribosomal protein L14	0.932283	-0.101161	0.223875
P00387	NADH-cytochrome b5 reductase 3	0.93212	-0.101412	0.457717
P26038	Moesin	0.932024	-0.101561	0.620374
Q53FT3	Protein Hikeshi	0.931486	-0.102394	0.27463
P61962	DDB1- and CUL4-associated factor 7	0.931463	-0.10243	0.279643
P16152	Carbonyl reductase [NADPH] 1	0.93113	-0.102945	0.411852
Q9BT09	Protein canopy homolog 3	0.931114	-0.10297	0.248401
Q9H061	Transmembrane protein 126A	0.930578	-0.103801	0.234764
P17812	CTP synthase 1	0.930508	-0.103909	0.250761
Q9UBE0	SUMO-activating enzyme subunit 1	0.930478	-0.103956	0.198986
Q15691	Microtubule-associated protein RP/EB family member 1	0.930028	-0.104655	0.327955
P05091	Aldehyde dehydrogenase, mitochondrial	0.929704	-0.105157	0.621003
P00338	L-lactate dehydrogenase A chain	0.929588	-0.105336	0.158256
Q7L9L4	MOB kinase activator 1B	0.929531	-0.105425	0.452388
P14317	Hematopoietic lineage cell-specific protein	0.928267	-0.107389	0.0674367
O95573	Long-chain-fatty-acid--CoA ligase 3	0.928247	-0.10742	0.393546
Q9HCN8	Stromal cell-derived factor 2-like protein 1	0.927966	-0.107856	0.206228
Q9HC38	Glyoxalase domain-containing protein 4	0.927577	-0.10846	0.474769
O00170	AH receptor-interacting protein	0.927487	-0.108601	0.331472
Q969G3	SWI/SNF-related matrix-associated actin-dependent regulator of chromatin subfamily E member 1	0.927479	-0.108614	0.383216
P14866	Heterogeneous nuclear ribonucleoprotein L	0.927472	-0.108624	0.118692
Q14166	Tubulin--tyrosine ligase-like protein 12	0.927401	-0.108735	0.440965
P60842	Eukaryotic initiation factor 4A-I	0.927252	-0.108967	0.621003
Q7L2H7	Eukaryotic translation initiation factor 3 subunit M	0.927143	-0.109136	0.494223
Q9H1E3	Nuclear ubiquitous casein and cyclin-dependent kinase substrate 1	0.92661	-0.109967	0.27463
Q96QR8	Transcriptional activator protein Pur-beta	0.926507	-0.110127	0.310501
P50213	Isocitrate dehydrogenase [NAD] subunit alpha, mitochondrial	0.925084	-0.112343	0.457717
Q15907	Ras-related protein Rab-11B	0.924755	-0.112857	0.131453
Q9Y6M1	Insulin-like growth factor 2 mRNA-binding protein 2	0.924685	-0.112966	0.265315
P22392	Nucleoside diphosphate kinase B	0.924462	-0.113314	0.372858
O43169	Cytochrome b5 type B	0.924219	-0.113693	0.250761
Q16186	Proteasomal ubiquitin receptor ADRM1	0.923947	-0.114118	1
O75935	Dynactin subunit 3	0.923803	-0.114344	0.501521
Q00688	Peptidyl-prolyl cis-trans isomerase FKBP3	0.923455	-0.114887	0.0891617
P46776	60S ribosomal protein L27a	0.923275	-0.115168	0.224118
P27816	Microtubule-associated protein 4	0.92316	-0.115347	0.200609
P06132	Uroporphyrinogen decarboxylase	0.923098	-0.115445	0.279643
Q92896	Golgi apparatus protein 1	0.923073	-0.115484	0.331472
Q7Z3E5	LisH domain-containing protein ARMC9	0.922634	-0.11617	0.426246
P30511	HLA class I histocompatibility antigen, alpha chain F	0.922033	-0.117109	0.331472
Q9P2J5	Leucine--tRNA ligase, cytoplasmic	0.921842	-0.117408	0.50391
P62310	U6 snRNA-associated Sm-like protein LSm3	0.920879	-0.118917	0.393546
O95232	Luc7-like protein 3	0.920655	-0.119268	0.310501
Q10570	Cleavage and polyadenylation specificity factor subunit 1	0.920623	-0.119317	0.5
Q12906	Interleukin enhancer-binding factor 3	0.920165	-0.120035	0.102313
P60891	Ribose-phosphate pyrophosphokinase 1	0.919727	-0.120722	0.206228
P61009	Signal peptidase complex subunit 3	0.919704	-0.120759	0.372858
O95747	Serine/threonine-protein kinaseR1	0.919569	-0.120971	0.331472
Q00403	Transcription initiation factor IIB	0.918922	-0.121985	0.276226
Q05655	Protein kinase C delta type	0.918724	-0.122297	0.491933
P63244	Receptor of activated protein C kinase 1	0.91863	-0.122444	0.181321
Q15819	Ubiquitin-conjugating enzyme E2 variant 2	0.917877	-0.123627	0.135991
Q00722	1-phosphatidylinositol 4,5-bisphosphate phosphodiesterase beta-2	0.917633	-0.124011	0.5
Q12913	Receptor-type tyrosine-protein phosphatase eta	0.917412	-0.124358	0.393546
P52907	F-actin-capping protein subunit alpha-1	0.917405	-0.124369	0.181321
O95433	Activator of 90 kDa heat shock protein ATPase homolog 1	0.916738	-0.125418	0.102313
Q14152	Eukaryotic translation initiation factor 3 subunit A	0.916012	-0.126561	0.0747059
O14980	Exportin-1	0.915839	-0.126834	0.248401
P23528	Cofilin-1	0.91576	-0.126959	0.118882
Q52LJ0	Protein FAM98B	0.915321	-0.12765	0.206791
P25789	Proteasome subunit alpha type-4	0.914969	-0.128204	0.206228
P04792	Heat shock protein beta-1	0.914803	-0.128466	0.135991
Q9NZL9	Methionine adenosyltransferase 2 subunit beta	0.914182	-0.129447	0.0375889
Q15257	Serine/threonine-protein phosphatase 2A activator	0.91415	-0.129497	0.795946
P07195	L-lactate dehydrogenase B chain	0.913884	-0.129917	0.0876355
P34932	Heat shock 70 kDa protein 4	0.913698	-0.130211	0.0535093
Q96I99	Succinate--CoA ligase [GDP-forming] subunit beta, mitochondrial	0.91366	-0.13027	0.0312738
Q9Y3T9	Nucleolar complex protein 2 homolog	0.913484	-0.130548	0.704291
Q15274	Nicotinate-nucleotide pyrophosphorylase [carboxylating]	0.912874	-0.131513	0.41434
P50897	Palmitoyl-protein thioesterase 1	0.912866	-0.131526	0.135991
P13693	Translationally-controlled tumor protein	0.912792	-0.131643	0.621003
Q99615	DnaJ homolog subfamily C member 7	0.912426	-0.13222	0.276226
Q5T0F9	Coiled-coil and C2 domain-containing protein 1B	0.912078	-0.13277	0.621003
Q13596	Sorting nexin-1	0.911579	-0.13356	0.377933
P62136	Serine/threonine-protein phosphatase PP1-alpha catalytic subunit	0.91157	-0.133574	0.41434
Q14139	Ubiquitin conjugation factor E4 A	0.911445	-0.133772	1
Q15019	Septin-2	0.911227	-0.134118	0.265315
Q9Y262	Eukaryotic translation initiation factor 3 subunit L	0.910756	-0.134863	0.112767
O75368	SH3 domain-binding glutamic acid-rich-like protein	0.91066	-0.135015	0.327955
Q53GQ0	Very-long-chain 3-oxoacyl-CoA reductase	0.910623	-0.135074	0.393546
P10321	HLA class I histocompatibility antigen, C alpha chain	0.910105	-0.135895	0.491933
Q92522	Histone H1.10	0.910011	-0.136044	0.331472
Q9NR30	Nucleolar RNA helicase 2	0.909988	-0.13608	0.36191
Q5H9U9	Probable ATP-dependent RNA helicase DDX60-like	0.909863	-0.136278	0.5
Q9Y5L0	Transportin-3	0.909726	-0.136497	0.36191
Q32MZ4	Leucine-rich repeat flightless-interacting protein 1	0.909147	-0.137415	0.334348
P62269	40S ribosomal protein S18	0.908642	-0.138216	0.271981
P51398	28S ribosomal protein S29, mitochondrial	0.908495	-0.138449	0.377933
P63279	SUMO-conjugating enzyme UBC9	0.908355	-0.138672	0.27463
P30086	Phosphatidylethanolamine-binding protein 1	0.908254	-0.138832	0.159189
Q8WU79	Stromal membrane-associated protein 2	0.908216	-0.138892	0.160528
P14314	Glucosidase 2 subunit beta	0.907522	-0.139996	0.310501
Q15637	Splicing factor 1	0.907307	-0.140337	0.265315
Q13151	Heterogeneous nuclear ribonucleoprotein A0	0.907281	-0.140379	0.414002
Q9GZY6	Linker for activation of T-cells family member 2	0.906879	-0.141018	0.237385
Q15365	Poly(rC)-binding protein 1	0.906481	-0.141652	0.559287
Q12904	Aminoacyl tRNA synthase complex-interacting multifunctional protein 1	0.905865	-0.142632	0.327955
P36639	7,8-dihydro-8-oxoguanine triphosphatase	0.905492	-0.143227	0.470401
O14979	Heterogeneous nuclear ribonucleoprotein D-like	0.904958	-0.144077	0.137485
P23919	Thymidylate kinase	0.90469	-0.144505	0.137485
Q9NTK5	Obg-like ATPase 1	0.904571	-0.144694	0.118882
Q8NC51	Plasminogen activator inhibitor 1 RNA-binding protein	0.903986	-0.145628	0.159189
P48047	ATP synthase subunit O, mitochondrial	0.903742	-0.146017	0.178323
Q92734	Protein TFG	0.903276	-0.146761	0.250761
Q13907	Isopentenyl-diphosphate Delta-isomerase 1	0.903247	-0.146807	0.176073
Q9BRA2	Thioredoxin domain-containing protein 17	0.902847	-0.147447	0.200609
Q02543	60S ribosomal protein L18a	0.902715	-0.147657	0.2985
Q13905	Rap guanine nucleotide exchange factor 1	0.902628	-0.147796	1
P49840	Glycogen synthase kinase-3 alpha	0.902228	-0.148436	0.206791
P07954	Fumarate hydratase, mitochondrial	0.90174	-0.149216	0.0950678
Q96AE4	Far upstream element-binding protein 1	0.901732	-0.14923	1
O00299	Chloride intracellular channel protein 1	0.901427	-0.149718	0.131453
P30040	Endoplasmic reticulum resident protein 29	0.901423	-0.149724	0.27463
Q9Y5Z4	Heme-binding protein 2	0.901087	-0.150262	0.0950678
Q16555	Dihydropyrimidinase-related protein 2	0.900837	-0.150662	0.190136
Q9GZZ1	N-alpha-acetyltransferase 50	0.900522	-0.151167	0.118882
O43399	Tumor protein D54	0.90046	-0.151267	0.343288
O15498	Synaptobrevin homolog YKT6	0.899684	-0.152509	0.904776
P17655	Calpain-2 catalytic subunit	0.899681	-0.152514	0.176073
O95168	NADH dehydrogenase [ubiquinone] 1 beta subcomplex subunit 4	0.89948	-0.152837	0.352145
O14818	Proteasome subunit alpha type-7	0.899147	-0.15337	0.0876355
Q9Y5M8	Signal recognition particle receptor subunit beta	0.899022	-0.153572	0.190136
Q14498	RNA-binding protein 39	0.89877	-0.153975	0.440965
P08865	40S ribosomal protein SA	0.89767	-0.155743	0.356647
P13639	Elongation factor 2	0.897127	-0.156615	0.0347217
P37837	Transaldolase	0.896192	-0.158121	0.279643
P61604	10 kDa heat shock protein, mitochondrial	0.895627	-0.15903	0.137485
P35236	Tyrosine-protein phosphatase non-receptor type 7	0.895613	-0.159052	0.250761
P61086	Ubiquitin-conjugating enzyme E2 K	0.89558	-0.159106	0.234764
P61020	Ras-related protein Rab-5B	0.895503	-0.15923	0.2985
P07910	Heterogeneous nuclear ribonucleoproteins C1/C2	0.895179	-0.159751	0.112059
Q9UJU6	Drebrin-like protein	0.895148	-0.159802	0.0938215
Q99729	Heterogeneous nuclear ribonucleoprotein A/B	0.895003	-0.160035	0.306938
P26639	Threonine--tRNA ligase 1, cytoplasmic	0.893942	-0.161746	0.223715
P25786	Proteasome subunit alpha type-1	0.893627	-0.162255	0.153469
Q15427	Splicing factor 3B subunit 4	0.893556	-0.16237	0.248401
O60234	Glia maturation factor gamma	0.892863	-0.16349	0.0657266
P43686	26S proteasome regulatory subunit 6B	0.892853	-0.163505	0.327955
Q9NP79	Vacuolar protein sorting-associated protein VTA1 homolog	0.89278	-0.163623	0.103114
Q8TAT6	Nuclear protein localization protein 4 homolog	0.892207	-0.164549	0.265315
P54709	Sodium/potassium-transporting ATPase subunit beta-3	0.892017	-0.164857	0.250761
P23246	Splicing factor, proline- and glutamine-rich	0.891103	-0.166336	0.704291
Q9BUN8	Derlin-1	0.890414	-0.167452	0.331472
Q12905	Interleukin enhancer-binding factor 2	0.890359	-0.167541	0.0388376
P08574	Cytochrome c1, heme protein, mitochondrial	0.890325	-0.167596	0.474769
P21796	Voltage-dependent anion-selective channel protein 1	0.88961	-0.168754	0.334348
P35527	Keratin, type I cytoskeletal 9	0.88929	-0.169273	0.426246
P61981	14-3-3 protein gamma	0.889235	-0.169363	0.153469
O15144	Actin-related protein 2/3 complex subunit 2	0.88919	-0.169437	0.0469108
P62263	40S ribosomal protein S14	0.887848	-0.171615	0.223875
Q99536	Synaptic vesicle membrane protein VAT-1 homolog	0.887353	-0.172419	0.0876355
P18754	Regulator of chromosome condensation	0.887152	-0.172746	0.265315
P38159	RNA-binding motif protein, X chromosome	0.886741	-0.173416	0.135991
Q12979	Active breakpoint cluster region-related protein	0.886421	-0.173935	0.755866
Q14974	Importin subunit beta-1	0.886351	-0.17405	0.310501
O15173	Membrane-associated progesterone receptor component 2	0.885931	-0.174733	0.302346
Q9Y5X1	Sorting nexin-9	0.885591	-0.175288	0.159189
P40121	Macrophage-capping protein	0.884755	-0.17665	0.102313
P26599	Polypyrimidine tract-binding protein 1	0.884595	-0.176912	0.102313
P08195	4F2 cell-surface antigen heavy chain	0.884554	-0.176978	0.494223
P55265	Double-stranded RNA-specific adenosine deaminase	0.88361	-0.178518	0.0950678
Q96H20	Vacuolar-sorting protein SNF8	0.882597	-0.180173	0.250761
P67936	Tropomyosin alpha-4 chain	0.881083	-0.182651	0.158256
P24534	Elongation factor 1-beta	0.880828	-0.183068	0.153469
Q9UBC2	Epidermal growth factor receptor substrate 15-like 1	0.880767	-0.183167	0.41434
Q9NR31	GTP-binding protein SAR1a	0.88041	-0.183753	0.112059
P40925	Malate dehydrogenase, cytoplasmic	0.88012	-0.184227	0.135991
Q92688	Acidic leucine-rich nuclear phosphoprotein 32 family member B	0.879963	-0.184485	0.265315
Q96K17	Transcription factor BTF3 homolog 4	0.879823	-0.184714	0.704291
P51452	Dual specificity protein phosphatase 3	0.879572	-0.185127	0.27463
O14773	Tripeptidyl-peptidase 1	0.879021	-0.186031	0.118882
Q8N766	ER membrane protein complex subunit 1	0.878782	-0.186423	0.411852
Q99653	Calcineurin B homologous protein 1	0.878503	-0.186881	0.118692
O15347	High mobility group protein B3	0.877516	-0.188502	0.331472
P52566	Rho GDP-dissociation inhibitor 2	0.875481	-0.191853	0.0747059
P00558	Phosphoglycerate kinase 1	0.875064	-0.192539	0.0225261
P21399	Cytoplasmic aconitate hydratase	0.874299	-0.193802	1
Q01813	ATP-dependent 6-phosphofructokinase, platelet type	0.874223	-0.193927	0.895501
P07203	Glutathione peroxidase 1	0.874034	-0.194239	0.0891617
O43318	Mitogen-activated protein kinase kinase kinase 7	0.873758	-0.194694	0.234764
Q16658	Fascin	0.873405	-0.195277	0.131453
P47756	F-actin-capping protein subunit beta	0.873267	-0.195505	0.0319949
Q9HB71	Calcyclin-binding protein	0.872807	-0.196266	0.206791
P24844	Myosin regulatory light polypeptide 9	0.872638	-0.196545	0.271981
Q6IAA8	Ragulator complex protein LAMTOR1	0.872471	-0.196821	0.155093
Q07812	Apoptosis regulator BAX	0.872393	-0.19695	0.0938215
Q9UBV2	Protein sel-1 homolog 1	0.872346	-0.197028	0.279643
O15533	Tapasin	0.872269	-0.197155	0.207001
Q9BTT0	Acidic leucine-rich nuclear phosphoprotein 32 family member E	0.872121	-0.197399	0.102313
O76003	Glutaredoxin-3	0.871476	-0.198466	0.159189
Q14011	Cold-inducible RNA-binding protein	0.871462	-0.198491	0.103114
P39019	40S ribosomal protein S19	0.871367	-0.198647	0.198986
P62993	Growth factor receptor-bound protein 2	0.871232	-0.198871	0.356647
Q02818	Nucleobindin-1	0.870741	-0.199684	0.302346
O75534	Cold shock domain-containing protein E1	0.86998	-0.200946	0.0776752
Q969T9	WW domain-binding protein 2	0.86992	-0.201045	0.153469
O96000	NADH dehydrogenase [ubiquinone] 1 beta subcomplex subunit 10	0.869447	-0.201831	0.795946
P40926	Malate dehydrogenase, mitochondrial	0.869256	-0.202147	0.160528
Q8WZA9	Immunity-related GTPase family Q protein	0.869197	-0.202244	0.620374
Q15366	Poly(rC)-binding protein 2	0.868996	-0.202578	0.160528
P28065	Proteasome subunit beta type-9	0.868687	-0.203092	0.310187
Q7L2E3	ATP-dependent RNA helicase DHX30	0.868443	-0.203497	0.686576
P61088	Ubiquitin-conjugating enzyme E2 N	0.868116	-0.20404	0.0950678
Q9UNM6	26S proteasome non-ATPase regulatory subunit 13	0.868017	-0.204205	0.103114
Q9H3U1	Protein unc-45 homolog A	0.867719	-0.2047	0.206791
Q01105	Protein SET	0.867308	-0.205384	0.0213299
P20339	Ras-related protein Rab-5A	0.867234	-0.205507	0.0563833
Q15185	Prostaglandin E synthase 3	0.867007	-0.205885	1
P18085	ADP-ribosylation factor 4	0.866952	-0.205977	0.112767
Q9NR50	Translation initiation factor eIF-2B subunit gamma	0.866606	-0.206552	0.412456
P06865	Beta-hexosaminidase subunit alpha	0.86655	-0.206645	0.36191
P54687	Branched-chain-amino-acid aminotransferase, cytosolic	0.866345	-0.206986	0.501521
Q93052	Lipoma-preferred partner	0.865947	-0.20765	0.0535093
Q9Y5S9	RNA-binding protein 8A	0.865768	-0.207947	0.0131135
Q96HC4	PDZ and LIM domain protein 5	0.865475	-0.208435	0.181321
Q9UKY7	Protein CDV3 homolog	0.865252	-0.208808	0.080264
P43490	Nicotinamide phosphoribosyltransferase	0.864994	-0.209238	0.234764
P61916	NPC intracellular cholesterol transporter 2	0.864867	-0.20945	0.181321
Q00059	Transcription factor A, mitochondrial	0.864853	-0.209473	0.452388
P67809	Y-box-binding protein 1	0.864681	-0.20976	0.0449578
P08670	Vimentin	0.863637	-0.211503	0.0950678
Q9H299	SH3 domain-binding glutamic acid-rich-like protein 3	0.863037	-0.212506	0.223875
P25398	40S ribosomal protein S12	0.862848	-0.212822	0.178323
Q86VX2	COMM domain-containing protein 7	0.862715	-0.213043	0.310501
P37235	Hippocalcin-like protein 1	0.862444	-0.213497	0.234764
O14579	Coatomer subunit epsilon	0.862062	-0.214137	0.134873
Q07955	Serine/arginine-rich splicing factor 1	0.862005	-0.214232	0.0213918
O94874	E3 UFM1-protein ligase 1	0.861942	-0.214337	0.414002
P62277	40S ribosomal protein S13	0.861904	-0.2144	0.0776752
P09651	Heterogeneous nuclear ribonucleoprotein A1	0.86186	-0.214474	0.0427837
P49207	60S ribosomal protein L34	0.861037	-0.215853	0.356647
P28066	Proteasome subunit alpha type-5	0.860773	-0.216295	0.0347217
Q96JB5	CDK5 regulatory subunit-associated protein 3	0.859975	-0.217633	0.0747059
P30085	UMP-CMP kinase	0.859862	-0.217823	0.251955
P55854	Small ubiquitin-related modifier 3	0.859609	-0.218247	0.0950678
Q15008	26S proteasome non-ATPase regulatory subunit 6	0.859322	-0.218729	0.0674367
P49792	E3 SUMO-protein ligase RanBP2	0.859302	-0.218762	0.411852
Q99459	Cell division cycle 5-like protein	0.858945	-0.219363	0.552453
P23497	Nuclear autoantigen Sp-100	0.858598	-0.219946	0.355205
P60983	Glia maturation factor beta	0.857765	-0.221346	0.250761
P82979	SAP domain-containing ribonucleoprotein	0.856687	-0.22316	0.0258917
O60499	Syntaxin-10	0.856668	-0.223193	0.44775
O95466	Formin-like protein 1	0.85639	-0.22366	0.279643
O43290	U4/U6.U5 tri-snRNP-associated protein 1	0.855282	-0.225528	0.397973
P61011	Signal recognition particle 54 kDa protein	0.855143	-0.225762	0.543963
P33121	Long-chain-fatty-acid--CoA ligase 1	0.855079	-0.22587	0.440965
Q96PP9	Guanylate-binding protein 4	0.855075	-0.225877	0.251955
Q96AG4	Leucine-rich repeat-containing protein 59	0.855044	-0.225929	0.153469
P29692	Elongation factor 1-delta	0.854902	-0.226169	0.108793
P06733	Alpha-enolase	0.854356	-0.227092	0.0347217
A3KN83	Protein strawberry notch homolog 1	0.85423	-0.227303	0.393546
Q8NE71	ATP-binding cassette sub-family F member 1	0.853917	-0.227832	0.310187
Q9Y3E7	Charged multivesicular body protein 3	0.853495	-0.228546	0.131453
Q12846	Syntaxin-4	0.85194	-0.231177	0.250761
Q13561	Dynactin subunit 2	0.851646	-0.231674	0.501521
P01889	HLA class I histocompatibility antigen, B alpha chain	0.851523	-0.231882	0.118882
P62140	Serine/threonine-protein phosphatase PP1-beta catalytic subunit	0.851468	-0.231977	0.0469108
P42566	Epidermal growth factor receptor substrate 15	0.85077	-0.233159	0.603184
Q8NCW5	NAD(P)H-hydrate epimerase	0.850568	-0.233501	0.0657266
P46783	40S ribosomal protein S10	0.850091	-0.234311	0.393546
P24539	ATP synthase F(0) complex subunit B1, mitochondrial	0.850016	-0.234437	0.0319949
P31153	S-adenosylmethionine synthase isoform type-2	0.849966	-0.234523	0.134873
Q9BRK5	45 kDa calcium-binding protein	0.849882	-0.234666	0.0950678
P30084	Enoyl-CoA hydratase, mitochondrial	0.849086	-0.236018	0.237385
Q96M27	Protein PRRC1	0.848086	-0.237718	0.352145
P61289	Proteasome activator complex subunit 3	0.846065	-0.241159	0.411852
Q16740	ATP-dependent Clp protease proteolytic subunit, mitochondrial	0.845865	-0.241501	0.153469
P16949	Stathmin	0.845432	-0.242239	0.135991
P04406	Glyceraldehyde-3-phosphate dehydrogenase	0.845044	-0.242902	0.0776752
P84090	Enhancer of rudimentary homolog	0.84485	-0.243234	0.137485
Q9GZS3	WD repeat-containing protein 61	0.844425	-0.243959	0.190136
P09661	U2 small nuclear ribonucleoprotein A'	0.843518	-0.245509	0.178323
Q96IX5	ATP synthase membrane subunit DAPIT, mitochondrial	0.843349	-0.245798	0.271981
Q9Y316	Protein MEMO1	0.841999	-0.248109	0.301592
P62750	60S ribosomal protein L23a	0.841181	-0.249511	0.0449578
P26196	Probable ATP-dependent RNA helicase DDX6	0.841148	-0.249569	0.158256
Q9NUQ9	CYFIP-related Rac1 interactor B	0.840949	-0.24991	0.0280375
P61513	60S ribosomal protein L37a	0.840585	-0.250535	0.176073
Q92882	Osteoclast-stimulating factor 1	0.839763	-0.251945	0.5
P06756	Integrin alpha-V	0.839643	-0.252151	0.0535093
P30050	60S ribosomal protein L12	0.838342	-0.254389	0.262907
Q9NUQ6	SPATS2-like protein	0.837873	-0.255196	0.470401
P10599	Thioredoxin	0.837532	-0.255784	0.190136
Q9Y3C8	Ubiquitin-fold modifier-conjugating enzyme 1	0.837385	-0.256038	0.0674367
Q9BTW9	Tubulin-specific chaperone D	0.836513	-0.25754	0.224118
Q9BVG4	Protein PBDC1	0.836378	-0.257773	0.102313
E9PAV3	Nascent polypeptide-associated complex subunit alpha, muscle-specific form	0.835401	-0.25946	0.103114
P26572	Alpha-1,3-mannosyl-glycoprotein 2-beta-N-acetylglucosaminyltransferase	0.834138	-0.261643	0.181321
P35030	Trypsin-3	0.834134	-0.261649	0.795946
Q6BCY4	NADH-cytochrome b5 reductase 2	0.833927	-0.262006	0.206228
Q9Y376	Calcium-binding protein 39	0.833568	-0.262628	0.178323
P52597	Heterogeneous nuclear ribonucleoprotein F	0.833095	-0.263447	0.052454
Q9H444	Charged multivesicular body protein 4b	0.833076	-0.26348	0.334348
Q86VS8	Protein Hook homolog 3	0.831915	-0.265492	0.206791
Q96C19	EF-hand domain-containing protein D2	0.83152	-0.266177	0.0563833
Q9BXJ9	N-alpha-acetyltransferase 15, NatA auxiliary subunit	0.831147	-0.266824	0.112767
P49757	Protein numb homolog	0.830924	-0.267212	0.080264
Q9BVM4	Gamma-glutamylaminecyclotransferase	0.830651	-0.267686	0.176073
P62857	40S ribosomal protein S28	0.829386	-0.269885	0.131453
P07355	Annexin A2	0.828546	-0.271347	0.0876355
P55795	Heterogeneous nuclear ribonucleoprotein H2	0.827951	-0.272383	0.0533337
O60664	Perilipin-3	0.827638	-0.272928	0.0475339
Q9UHY7	Enolase-phosphatase E1	0.827628	-0.272945	0.190136
P21980	Protein-glutamine gamma-glutamyltransferase 2	0.826833	-0.274333	0.262907
Q9Y5K8	V-type proton ATPase subunit D	0.826823	-0.274349	0.0876355
P05388	60S acidic ribosomal protein P0	0.826536	-0.27485	0.011332
P78371	T-complex protein 1 subunit beta	0.826019	-0.275753	0.0427837
P20645	Cation-dependent mannose-6-phosphate receptor	0.823521	-0.280122	0.1791
P55209	Nucleosome assembly protein 1-like 1	0.822677	-0.281603	0.176073
P84103	Serine/arginine-rich splicing factor 3	0.82245	-0.282001	0.0535093
P27348	14-3-3 protein theta	0.82234	-0.282194	0.137485
P06753	Tropomyosin alpha-3 chain	0.822334	-0.282204	0.0891617
P00441	Superoxide dismutase [Cu-Zn]	0.822277	-0.282304	0.080264
P30740	Leukocyte elastase inhibitor	0.821597	-0.283498	0.206791
Q9UQE7	Structural maintenance of chromosomes protein 3	0.821263	-0.284084	0.306938
Q14019	Coactosin-like protein	0.821247	-0.284111	0.052454
P62330	ADP-ribosylation factor 6	0.819159	-0.287785	0.224118
P52209	6-phosphogluconate dehydrogenase, decarboxylating	0.818124	-0.289609	0.271981
P06748	Nucleophosmin	0.817812	-0.290159	0.052454
P09211	Glutathione S-transferase P	0.817654	-0.290437	0.052454
Q13564	NEDD8-activating enzyme E1 regulatory subunit	0.816842	-0.291871	0.155093
O14950	Myosin regulatory light chain 12B	0.816647	-0.292216	0.0375889
P62753	40S ribosomal protein S6	0.816295	-0.292837	0.0469108
Q9NXG2	THUMP domain-containing protein 1	0.816037	-0.293294	0.501521
P61158	Actin-related protein 3	0.816035	-0.293297	0.160528
Q9P0J1	[Pyruvate dehydrogenase [acetyl-transferring]]-phosphatase 1, mitochondrial	0.815524	-0.294201	0.470401
Q13185	Chromobox protein homolog 3	0.81369	-0.297448	0.0427837
O75170	Serine/threonine-protein phosphatase 6 regulatory subunit 2	0.813603	-0.297602	0.224118
P05387	60S acidic ribosomal protein P2	0.812689	-0.299226	0.279643
P61247	40S ribosomal protein S3a	0.811866	-0.300687	0.112767
P62847	40S ribosomal protein S24	0.810412	-0.303272	0.356647
P52298	Nuclear cap-binding protein subunit 2	0.810407	-0.303282	0.2985
P14678	Small nuclear ribonucleoprotein-associated proteins B and B'	0.810043	-0.30393	0.0280375
Q16881	Thioredoxin reductase 1, cytoplasmic	0.808603	-0.306497	0.0140188
P30041	Peroxiredoxin-6	0.808516	-0.306652	0.0375889
P00492	Hypoxanthine-guanine phosphoribosyltransferase	0.80847	-0.306733	0.0388376
P61224	Ras-related protein Rap-1b	0.808167	-0.307275	0.0657266
P08758	Annexin A5	0.808164	-0.307279	0.112767
Q04917	14-3-3 protein eta	0.807716	-0.308079	0.0950678
Q9Y696	Chloride intracellular channel protein 4	0.804546	-0.313753	0.026227
P30046	D-dopachrome decarboxylase	0.804278	-0.314233	0.0140188
Q8NC56	LEM domain-containing protein 2	0.802991	-0.316543	0.118882
P50454	Serpin H1	0.80293	-0.316653	0.559287
P51858	Hepatoma-derived growth factor	0.801168	-0.319824	0.040132
P15498	Proto-oncogene vav	0.800067	-0.321807	0.190136
Q96FZ7	Charged multivesicular body protein 6	0.80005	-0.321838	0.302346
P49821	NADH dehydrogenase [ubiquinone] flavoprotein 1, mitochondrial	0.79855	-0.324545	0.494223
Q9BXK5	Bcl-2-like protein 13	0.797817	-0.325871	0.0949538
Q15050	Ribosome biogenesis regulatory protein homolog	0.797694	-0.326093	0.103114
Q13616	Cullin-1	0.797625	-0.326217	0.153469
Q03405	Urokinase plasminogen activator surface receptor	0.797588	-0.326285	0.102313
Q13740	CD166 antigen	0.797432	-0.326567	0.052454
P26373	60S ribosomal protein L13	0.796833	-0.32765	0.0225261
P30405	Peptidyl-prolyl cis-trans isomerase F, mitochondrial	0.796254	-0.328699	0.0938215
O43765	Small glutamine-rich tetratricopeptide repeat-containing protein alpha	0.79619	-0.328816	0.158256
P17931	Galectin-3	0.794945	-0.331073	0.0674367
P39687	Acidic leucine-rich nuclear phosphoprotein 32 family member A	0.793524	-0.333654	0.160528
Q96EP5	DAZ-associated protein 1	0.792683	-0.335185	0.0938215
O75347	Tubulin-specific chaperone A	0.792368	-0.335757	0.00892113
Q13442	28 kDa heat- and acid-stable phosphoprotein	0.791902	-0.336606	0.137485
Q9BUH6	Protein PAXX	0.791396	-0.337529	0.112767
Q00534	Cyclin-dependent kinase 6	0.791061	-0.338139	0.44775
Q9H0E2	Toll-interacting protein	0.790754	-0.3387	0.0876355
P33316	Deoxyuridine 5'-triphosphate nucleotidohydrolase, mitochondrial	0.790574	-0.339027	0.0891617
Q9Y570	Protein phosphatase methylesterase 1	0.788979	-0.34194	0.223715
Q9Y295	Developmentally-regulated GTP-binding protein 1	0.788799	-0.342271	0.412456
Q6P1N9	Putative deoxyribonuclease TATDN1	0.787871	-0.343969	0.160528
P60174	Triosephosphate isomerase	0.786755	-0.346014	0.0639898
P53992	Protein transport protein Sec24C	0.786032	-0.34734	0.250761
Q9H1C4	Protein unc-93 homolog B1	0.784922	-0.349379	0.176073
P07108	Acyl-CoA-binding protein	0.784915	-0.349392	0.474769
P63208	S-phase kinase-associated protein 1	0.783878	-0.351299	0.0213299
O75947	ATP synthase subunit d, mitochondrial	0.783427	-0.352129	0.0563833
P08708	40S ribosomal protein S17	0.782957	-0.352996	0.1791
P30043	Flavin reductase (NADPH)	0.781931	-0.354886	0.0347217
Q9NQG5	Regulation of nuclear pre-mRNA domain-containing protein 1B	0.78179	-0.355148	0.206791
Q99439	Calponin-2	0.781619	-0.355462	0.155093
Q8TCD5	5'(3')-deoxyribonucleotidase, cytosolic type	0.780702	-0.357157	0.040132
P30044	Peroxiredoxin-5, mitochondrial	0.779457	-0.359459	0.153469
Q9Y2L9	Leucine-rich repeat and calponin homology domain-containing protein 1	0.779157	-0.360014	0.327955
P61160	Actin-related protein 2	0.779093	-0.360133	0.0563833
P22307	Non-specific lipid-transfer protein	0.778288	-0.361625	0.0469108
P62937	Peptidyl-prolyl cis-trans isomerase A	0.777498	-0.36309	0.00900335
P63241	Eukaryotic translation initiation factor 5A-1	0.776213	-0.365476	0.011332
P49720	Proteasome subunit beta type-3	0.774405	-0.36884	0.0674367
P31150	Rab GDP dissociation inhibitor alpha	0.77428	-0.369073	0.0375889
P51606	N-acylglucosamine 2-epimerase	0.774159	-0.369298	0.795946
Q10469	Alpha-1,6-mannosyl-glycoprotein 2-beta-N-acetylglucosaminyltransferase	0.774025	-0.369549	0.137485
P20020	Plasma membrane calcium-transporting ATPase 1	0.773705	-0.370144	0.112059
P62829	60S ribosomal protein L23	0.772871	-0.3717	0.0427837
Q15056	Eukaryotic translation initiation factor 4H	0.772604	-0.372199	0.0427837
P10606	Cytochrome c oxidase subunit 5B, mitochondrial	0.771815	-0.373674	0.552453
Q9UL46	Proteasome activator complex subunit 2	0.771745	-0.373804	0.0876355
P55957	BH3-interacting domain death agonist	0.771206	-0.374812	0.118882
P15374	Ubiquitin carboxyl-terminal hydrolase isozyme L3	0.770868	-0.375444	0.0633785
P46779	60S ribosomal protein L28	0.770645	-0.375862	0.501521
P08567	Pleckstrin	0.770072	-0.376935	0.0375889
Q06323	Proteasome activator complex subunit 1	0.768481	-0.379918	0.0319949
Q9NT62	Ubiquitin-like-conjugating enzyme ATG3	0.768334	-0.380195	0.134873
P49321	Nuclear autoantigenic sperm protein	0.767879	-0.381048	0.190136
O15400	Syntaxin-7	0.767676	-0.38143	0.131453
Q15293	Reticulocalbin-1	0.766586	-0.38348	0.0213299
Q15233	Non-POU domain-containing octamer-binding protein	0.76538	-0.385753	0.343288
P51991	Heterogeneous nuclear ribonucleoprotein A3	0.765175	-0.386138	0.00422079
P04075	Fructose-bisphosphate aldolase A	0.764019	-0.388319	0.0938215
Q6UX53	Methyltransferase-like protein 7B	0.7639	-0.388544	0.0449578
Q9UI30	Multifunctional methyltransferase subunit TRM112-like protein	0.763186	-0.389894	0.559287
Q13094	Lymphocyte cytosolic protein 2	0.763101	-0.390054	0.356647
P08962	CD63 antigen	0.761488	-0.393107	0.223875
P49006	MARCKS-related protein	0.758641	-0.39851	0.223715
Q8N9T8	Protein KRI1 homolog	0.758084	-0.39957	1
P68371	Tubulin beta-4B chain	0.75736	-0.400948	0.0563833
P24666	Low molecular weight phosphotyrosine protein phosphatase	0.756347	-0.402881	0.250761
P09496	Clathrin light chain A	0.754038	-0.407291	0.118882
Q13435	Splicing factor 3B subunit 2	0.753285	-0.408733	0.440965
Q14103	Heterogeneous nuclear ribonucleoprotein D0	0.753284	-0.408734	0.0213918
P09382	Galectin-1	0.75299	-0.409298	0.0563833
P58546	Myotrophin	0.752511	-0.410215	0.00892113
P84098	60S ribosomal protein L19	0.750739	-0.413617	0.026227
P54819	Adenylate kinase 2, mitochondrial	0.750724	-0.413645	0.0427837
Q8WW12	PEST proteolytic signal-containing nuclear protein	0.749795	-0.415431	0.474769
Q96GX9	Methylthioribulose-1-phosphate dehydratase	0.749155	-0.416663	0.686576
P55010	Eukaryotic translation initiation factor 5	0.747988	-0.418913	0.0143211
P63104	14-3-3 protein zeta/delta	0.742395	-0.42974	0.0449578
Q8WVM8	Sec1 family domain-containing protein 1	0.740348	-0.433724	0.36191
Q9UIJ7	GTP:AMP phosphotransferase AK3, mitochondrial	0.739715	-0.434958	0.0950678
P13861	cAMP-dependent protein kinase type II-alpha regulatory subunit	0.737567	-0.439154	0.102313
P16104	Histone H2AX	0.73755	-0.439187	0.543963
P35241	Radixin	0.737311	-0.439655	0.412456
P60660	Myosin light polypeptide 6	0.736912	-0.440436	0.0173609
Q5BKZ1	DBIRD complex subunit ZNF326	0.73643	-0.44138	0.237385
Q96RT1	Erbin	0.735764	-0.442684	0.457717
P37108	Signal recognition particle 14 kDa protein	0.734828	-0.444521	0.0281917
Q9Y3U8	60S ribosomal protein L36	0.73454	-0.445088	0.102313
P29401	Transketolase	0.731681	-0.450713	0.103114
Q99497	Parkinson disease protein 7	0.730417	-0.453209	1
Q13868	Exosome complex component RRP4	0.728726	-0.456552	0.470401
O00161	Synaptosomal-associated protein 23	0.727591	-0.4588	0.0563833
O43852	Calumenin	0.727533	-0.458916	0.040132
P62987	Ubiquitin-60S ribosomal protein L40	0.725139	-0.46367	0.134873
Q9UMX0	Ubiquilin-1	0.724836	-0.464274	0.377933
O43447	Peptidyl-prolyl cis-trans isomerase H	0.723826	-0.466285	0.0112631
O75396	Vesicle-trafficking protein SEC22b	0.722394	-0.469142	0.0347217
P62304	Small nuclear ribonucleoprotein E	0.72176	-0.47041	0.102313
Q9ULA0	Aspartyl aminopeptidase	0.720632	-0.472665	0.206228
Q9Y646	Carboxypeptidase Q	0.719927	-0.474077	0.118692
P62244	40S ribosomal protein S15a	0.716679	-0.480601	0.0140188
P84095	Rho-related GTP-binding protein RhoG	0.715511	-0.482955	0.0347217
Q9NVS9	Pyridoxine-5'-phosphate oxidase	0.713976	-0.486053	0.356647
Q15121	Astrocytic phosphoprotein PEA-15	0.713334	-0.48735	0.00892113
P31946	14-3-3 protein beta/alpha	0.712695	-0.488642	0.271981
P20290	Transcription factor BTF3	0.709525	-0.495075	0.112767
P04080	Cystatin-B	0.708873	-0.4964	0.0347217
P00491	Purine nucleoside phosphorylase	0.707686	-0.498818	0.0258917
P43487	Ran-specific GTPase-activating protein	0.706894	-0.500434	0.0225261
P62805	Histone H4	0.701434	-0.511622	0.00892113
Q9Y520	Protein PRRC2C	0.699677	-0.51524	0.0891617
P09132	Signal recognition particle 19 kDa protein	0.699366	-0.51588	0.302346
Q8N5M9	Protein jagunal homolog 1	0.697475	-0.519786	0.0180067
P78417	Glutathione S-transferase omega-1	0.694835	-0.525258	0.0180067
O15511	Actin-related protein 2/3 complex subunit 5	0.692099	-0.53095	0.026227
Q9BZZ5	Apoptosis inhibitor 5	0.689946	-0.535444	0.0876355
Q9UHV9	Prefoldin subunit 2	0.688145	-0.539215	0.0776752
O00232	26S proteasome non-ATPase regulatory subunit 12	0.687952	-0.53962	0.160528
O00303	Eukaryotic translation initiation factor 3 subunit F	0.68644	-0.542794	0.0173609
Q06830	Peroxiredoxin-1	0.686279	-0.543133	0.112767
P27635	60S ribosomal protein L10	0.682035	-0.552083	0.0319949
Q8TE77	Protein phosphatase Slingshot homolog 3	0.677525	-0.561653	0.474769
P46926	Glucosamine-6-phosphate isomerase 1	0.674649	-0.56779	0.0319949
Q6PKG0	La-related protein 1	0.670263	-0.5772	0.352145
Q8IZC6	Collagen alpha-1(XXVII) chain	0.668814	-0.580324	0.356647
P80723	Brain acid soluble protein 1	0.668693	-0.580585	0.0747059
Q5VSL9	Striatin-interacting protein 1	0.668411	-0.581192	0.118882
P68036	Ubiquitin-conjugating enzyme E2 L3	0.667516	-0.583126	0.118882
P13796	Plastin-2	0.666516	-0.585289	0.00698729
Q13243	Serine/arginine-rich splicing factor 5	0.664724	-0.589173	0.0112631
Q8TAQ2	SWI/SNF complex subunit SMARCC2	0.663464	-0.591909	0.0180067
P08240	Signal recognition particle receptor subunit alpha	0.660714	-0.597903	0.331472
Q9UI09	NADH dehydrogenase [ubiquinone] 1 alpha subcomplex subunit 12	0.658042	-0.603749	0.112059
O95989	Diphosphoinositol polyphosphate phosphohydrolase 1	0.656644	-0.606817	0.440965
P07737	Profilin-1	0.656504	-0.607124	0.0427837
Q9HAV7	GrpE protein homolog 1, mitochondrial	0.653335	-0.614106	0.0776752
Q14137	Ribosome biogenesis protein BOP1	0.649625	-0.622321	0.543963
O95881	Thioredoxin domain-containing protein 12	0.647254	-0.627597	0.0225261
P07948	Tyrosine-protein kinase Lyn	0.643517	-0.635949	0.0388376
O75348	V-type proton ATPase subunit G 1	0.638629	-0.64695	0.0280375
Q96HE7	ERO1-like protein alpha	0.633451	-0.658695	0.112767
Q96KP4	Cytosolic non-specific dipeptidase	0.632691	-0.660427	0.0347217
P18669	Phosphoglycerate mutase 1	0.63167	-0.662757	0.0938215
Q9H2W6	39S ribosomal protein L46, mitochondrial	0.629657	-0.667361	0.234764
P62258	14-3-3 protein epsilon	0.628419	-0.6702	0.134873
P98179	RNA-binding protein 3	0.624725	-0.678707	0.00892113
Q12800	Alpha-globin transcription factor CP2	0.618245	-0.693748	0.223715
O43432	Eukaryotic translation initiation factor 4 gamma 3	0.616452	-0.697939	0.206791
Q04760	Lactoylglutathione lyase	0.613651	-0.70451	0.0280375
P29966	Myristoylated alanine-rich C-kinase substrate	0.611669	-0.709178	0.0375889
P48643	T-complex protein 1 subunit epsilon	0.609992	-0.713139	0.137485
Q460N5	Protein mono-ADP-ribosyltransferase PARP14	0.602706	-0.730474	0.331472
O94903	Pyridoxal phosphate homeostasis protein	0.602312	-0.731417	0.0776752
P15090	Fatty acid-binding protein, adipocyte	0.601628	-0.733057	0.0174847
Q96JH7	Deubiquitinating protein VCIP135	0.598154	-0.741412	0.343288
Q6FI81	Anamorsin	0.595142	-0.748695	0.564482
P40222	Alpha-taxilin	0.594762	-0.749615	0.178323
Q15363	Transmembrane emp24 domain-containing protein 2	0.594733	-0.749685	0.011332
A6NC98	Coiled-coil domain-containing protein 88B	0.593096	-0.753662	0.153469
P30520	Adenylosuccinate synthetase isozyme 2	0.592426	-0.755293	0.0280375
Q9BVK6	Transmembrane emp24 domain-containing protein 9	0.590655	-0.759611	0.112059
Q15785	Mitochondrial import receptor subunit TOM34	0.58895	-0.763783	0.0427837
P61586	Transforming protein RhoA	0.578505	-0.789599	0.0140188
P68104	Elongation factor 1-alpha 1	0.570229	-0.810387	0.0180067
P42677	40S ribosomal protein S27	0.560474	-0.835282	0.0213918
Q9Y285	Phenylalanine--tRNA ligase alpha subunit	0.558556	-0.840227	0.306938
P12277	Creatine kinase B-type	0.557198	-0.843737	0.0633785
Q8IVG5	Sterile alpha motif domain-containing protein 9-like	0.554455	-0.850858	0.0674367
P18510	Interleukin-1 receptor antagonist protein	0.552581	-0.855742	0.0674367
P62306	Small nuclear ribonucleoprotein F	0.551868	-0.857604	0.0319949
Q9BW83	Intraflagellar transport protein 27 homolog	0.544104	-0.878045	0.118692
Q13885	Tubulin beta-2A chain	0.543409	-0.87989	0.0535093
Q9UNP9	Peptidyl-prolyl cis-trans isomerase E	0.542794	-0.881522	0.0747059
A6NDG6	Glycerol-3-phosphate phosphatase	0.54079	-0.886859	0.414002
P35269	General transcription factor IIF subunit 1	0.539486	-0.890341	0.452388
P14598	Neutrophil cytosol factor 1	0.539279	-0.890895	0.0535093
P32970	CD70 antigen	0.536928	-0.8972	0.250761
P84077	ADP-ribosylation factor 1	0.533519	-0.906387	0.00698729
P01040	Cystatin-A	0.527873	-0.921736	0.134873
Q9Y6M9	NADH dehydrogenase [ubiquinone] 1 beta subcomplex subunit 9	0.527224	-0.923512	0.0388376
Q00653	Nuclear factor NF-kappa-B p100 subunit	0.521414	-0.939499	0.0258917
Q16401	26S proteasome non-ATPase regulatory subunit 5	0.517262	-0.951034	0.0876355
Q9H4E7	Differentially expressed in FDCP 6 homolog	0.516045	-0.954431	0.155093
P14902	Indoleamine 2,3-dioxygenase 1	0.489364	-1.03102	0.118692
P35237	Serpin B6	0.488094	-1.03477	0.356647
P14174	Macrophage migration inhibitory factor	0.46674	-1.09931	0.00892113
P63220	40S ribosomal protein S21	0.460406	-1.11902	0.0140188
Q01432	AMP deaminase 3	0.445236	-1.16736	0.0140188
P32321	Deoxycytidylate deaminase	0.442193	-1.17725	0.0180067
Q96C86	m7GpppX diphosphatase	0.436312	-1.19657	0.343288
Q14789	Golgin subfamily B member 1	0.432343	-1.20975	0.0427837
P78536	Disintegrin and metalloproteinase domain-containing protein 17	0.43094	-1.21444	0.352145
Q9NYK5	39S ribosomal protein L39, mitochondrial	0.425806	-1.23173	0.159189
P62942	Peptidyl-prolyl cis-trans isomerase FKBP1A	0.4251	-1.23413	0.0174847
P05362	Intercellular adhesion molecule 1	0.424291	-1.23687	0.0174847
Q16719	Kynureninase	0.416105	-1.26498	0.264964
P16070	CD44 antigen	0.408256	-1.29246	0.0140188
P27701	CD82 antigen	0.406613	-1.29827	0.0213299
P37802	Transgelin-2	0.405656	-1.30167	0.0319949
Q9BQE3	Tubulin alpha-1C chain	0.386795	-1.37036	0.112767
P60709	Actin, cytoplasmic 1	0.376342	-1.40988	0.026227
Q9H4M9	EH domain-containing protein 1	0.364042	-1.45782	0.0112631
P05026	Sodium/potassium-transporting ATPase subunit beta-1	0.310126	-1.68907	0.0180067
Q96HY6	DDRGK domain-containing protein 1	0.300022	-1.73686	0.0143211
P04179	Superoxide dismutase [Mn], mitochondrial	0.296625	-1.75329	0.0375889
Q03169	Tumor necrosis factor alpha-induced protein 2	0.282627	-1.82303	0.0213918
O15305	Phosphomannomutase 2	0.268379	-1.89765	0.265315
Q8WZA0	Protein LZIC	0.197583	-2.33947	0.112059
P01584	Interleukin-1 beta	0.177486	-2.49422	0.00698729
O75436	Vacuolar protein sorting-associated protein 26A	0.173509	-2.52692	0.1791
Q13077	TNF receptor-associated factor 1	0.150045	-2.73653	0.0312738
Q3LXA3	Triokinase/FMN cyclase	0.147694	-2.75932	0.0469108
O14907	Tax1-binding protein 3	0.130838	-2.93415	0.160528
Q9NY12	H/ACA ribonucleoprotein complex subunit 1	0.0722413	-3.79103	0.112767

## Sheet: Sheet3
UniProt_Acession	Name	Fold change (R.a./R.p.)	LOG2 (R.a./R.p.)	P-value (R.a./R.p.)
P52434	DNA-directed RNA polymerases I, II, and III subunit RPABC3	39.5455	5.30544	0.412456
Q96L58	Beta-1,3-galactosyltransferase 6	8.66489	3.11518	0.543963
Q16401	26S proteasome non-ATPase regulatory subunit 5	6.53482	2.70815	0.103114
P13647	Keratin, type II cytoskeletal 5	3.21297	1.68391	0.134873
Q13442	28 kDa heat- and acid-stable phosphoprotein	2.86896	1.52053	0.393546
Q9NVT9	Armadillo repeat-containing protein 1	2.85075	1.51134	0.181321
P02788	Lactotransferrin	2.42541	1.27823	0.224118
Q99447	Ethanolamine-phosphate cytidylyltransferase	2.42414	1.27747	0.101303
Q9Y6E2	Basic leucine zipper and W2 domain-containing protein 2	2.42023	1.27515	0.181321
Q9UH99	SUN domain-containing protein 2	2.40441	1.26568	0.0776752
P19823	Inter-alpha-trypsin inhibitor heavy chain H2	2.38141	1.25181	0.190136
P02768	Albumin	2.33943	1.22616	0.224118
Q9Y2L9	Leucine-rich repeat and calponin homology domain-containing protein 1	2.33154	1.22128	0.352145
O75608	Acyl-protein thioesterase 1	2.32102	1.21476	0.279643
Q06033	Inter-alpha-trypsin inhibitor heavy chain H3	2.29927	1.20118	0.131453
P02765	Alpha-2-HS-glycoprotein	2.02877	1.02061	0.356647
Q13884	Beta-1-syntrophin	1.96498	0.974513	0.0180067
P01024	Complement C3	1.87738	0.90872	0.224118
Q9HC35	Echinoderm microtubule-associated protein-like 4	1.81257	0.858038	0.190136
P20138	Myeloid cell surface antigen CD33	1.8068	0.853436	0.118882
Q15050	Ribosome biogenesis regulatory protein homolog	1.76911	0.82302	0.301592
P25325	3-mercaptopyruvate sulfurtransferase	1.72993	0.790713	0.158256
Q9UPN3	Microtubule-actin cross-linking factor 1, isoforms 1/2/3/5	1.71933	0.78185	1
O95782	AP-2 complex subunit alpha-1	1.6716	0.741231	0.153469
Q99653	Calcineurin B homologous protein 1	1.65987	0.731069	0.1791
Q9BWF3	RNA-binding protein 4	1.658	0.729442	0.0427837
Q8WUM9	Sodium-dependent phosphate transporter 1	1.6562	0.727873	0.0747059
Q15819	Ubiquitin-conjugating enzyme E2 variant 2	1.65408	0.726031	0.383216
Q9UHB9	Signal recognition particle subunit SRP68	1.64879	0.721406	0.0388376
O43837	Isocitrate dehydrogenase [NAD] subunit beta, mitochondrial	1.64734	0.720141	1
P35221	Catenin alpha-1	1.63298	0.707506	0.137485
P42858	Huntingtin	1.62781	0.702935	0.250761
Q9Y646	Carboxypeptidase Q	1.6267	0.70195	0.440965
O15173	Membrane-associated progesterone receptor component 2	1.62314	0.698783	0.414002
P17813	Endoglin	1.61577	0.692219	0.0469108
P80723	Brain acid soluble protein 1	1.58931	0.668398	0.331472
O60496	Docking protein 2	1.56453	0.64573	0.41434
O75400	Pre-mRNA-processing factor 40 homolog A	1.56144	0.642875	0.265315
P49006	MARCKS-related protein	1.56026	0.641783	0.279643
Q53FT3	Protein Hikeshi	1.53659	0.619731	0.372858
Q9UHD2	Serine/threonine-protein kinase TBK1	1.53568	0.618879	0.559287
Q96JJ3	Engulfment and cell motility protein 2	1.53454	0.617809	0.190136
P62241	40S ribosomal protein S8	1.53426	0.617543	0.0427837
P15374	Ubiquitin carboxyl-terminal hydrolase isozyme L3	1.5	0.584962	0.140858
P02647	Apolipoprotein A-I	1.48792	0.573293	0.414002
O00182	Galectin-9	1.48563	0.571074	0.026227
P17655	Calpain-2 catalytic subunit	1.48255	0.568082	0.137485
P55060	Exportin-2	1.47407	0.559805	0.137485
Q8N2K0	Lysophosphatidylserine lipase ABHD12	1.47038	0.556187	0.237385
Q9Y5S2	Serine/threonine-protein kinase MRCK beta	1.46437	0.550283	0.397973
P30273	High affinity immunoglobulin epsilon receptor subunit gamma	1.45773	0.54372	0.0767345
Q14444	Caprin-1	1.45654	0.542543	0.181321
Q5BJH7	Protein YIF1B	1.45557	0.54158	0.052454
O94919	Endonuclease domain-containing 1 protein	1.45296	0.538994	0.0375889
P15104	Glutamine synthetase	1.44936	0.535413	0.0563833
O15127	Secretory carrier-associated membrane protein 2	1.44277	0.528838	0.0639898
P01023	Alpha-2-macroglobulin	1.44188	0.527954	0.306938
P55209	Nucleosome assembly protein 1-like 1	1.43716	0.52322	0.234764
Q9UNH7	Sorting nexin-6	1.43028	0.516302	0.895501
Q6UN15	Pre-mRNA 3'-end-processing factor FIP1	1.41815	0.504011	0.50391
P62910	60S ribosomal protein L32	1.41049	0.496199	0.474769
P20645	Cation-dependent mannose-6-phosphate receptor	1.40687	0.492493	0.0674367
Q8IWT6	Volume-regulated anion channel subunit LRRC8A	1.39625	0.481556	0.334348
P51149	Ras-related protein Rab-7a	1.39202	0.477178	0.190136
Q7L5D6	Golgi to ER traffic protein 4 homolog	1.38908	0.474132	0.198986
P28062	Proteasome subunit beta type-8	1.38808	0.473092	0.206228
O75323	Protein NipSnap homolog 2	1.38743	0.472414	0.178323
O43914	TYRO protein tyrosine kinase-binding protein	1.38242	0.467195	0.306938
P49590	Histidine--tRNA ligase, mitochondrial	1.37899	0.463608	0.153469
O00178	GTP-binding protein 1	1.37289	0.457214	0.206791
O95825	Quinone oxidoreductase-like protein 1	1.37221	0.456504	0.0563833
Q13200	26S proteasome non-ATPase regulatory subunit 2	1.37147	0.455724	0.265315
Q99733	Nucleosome assembly protein 1-like 4	1.37047	0.454675	0.135991
Q15370	Elongin-B	1.37003	0.454204	0.131453
Q9H4G4	Golgi-associated plant pathogenesis-related protein 1	1.36918	0.453309	0.00544463
Q96SB3	Neurabin-2	1.36532	0.44924	0.306938
Q9BU23	Lipase maturation factor 2	1.36437	0.448233	0.181321
P42285	Exosome RNA helicase MTR4	1.35713	0.440564	0.112059
O00214	Galectin-8	1.3571	0.440531	0.223715
Q7Z417	Nuclear fragile X mental retardation-interacting protein 2	1.35382	0.437031	0.372858
P35250	Replication factor C subunit 2	1.35358	0.436776	0.27463
P78324	Tyrosine-protein phosphatase non-receptor type substrate 1	1.35201	0.43511	0.112059
Q9NQX3	Gephyrin	1.35109	0.434119	0.501521
P35613	Basigin	1.34997	0.43293	0.0950678
Q8NBF2	NHL repeat-containing protein 2	1.34921	0.432117	0.0469108
Q9UKT5	F-box only protein 4	1.3449	0.427501	0.262907
Q9H307	Pinin	1.33904	0.421198	0.704291
P06703	Protein S100-A6	1.33888	0.421027	0.190136
Q14155	Rho guanine nucleotide exchange factor 7	1.33804	0.420118	0.190136
Q96IJ6	Mannose-1-phosphate guanyltransferase alpha	1.33589	0.417802	0.160528
P33993	DNA replication licensing factor MCM7	1.3344	0.416193	0.026227
Q8WY22	BRI3-binding protein	1.33264	0.414287	0.158256
Q9Y6M5	Zinc transporter 1	1.33166	0.413224	0.0375889
Q9NXH8	Torsin-4A	1.33145	0.412996	0.102313
Q5VYS8	Terminal uridylyltransferase 7	1.33088	0.41238	0.27463
O75822	Eukaryotic translation initiation factor 3 subunit J	1.32987	0.411283	0.440965
P57740	Nuclear pore complex protein Nup107	1.32971	0.411112	0.0876355
Q96T51	RUN and FYVE domain-containing protein 1	1.32789	0.409137	0.160528
P04150	Glucocorticoid receptor	1.32628	0.407388	0.795946
Q8WWQ0	PH-interacting protein	1.32376	0.404647	0.559287
Q8IY21	Probable ATP-dependent RNA helicase DDX60	1.31933	0.399804	0.1791
Q9Y6G9	Cytoplasmic dynein 1 light intermediate chain 1	1.31885	0.399278	0.178323
Q9NPA0	ER membrane protein complex subunit 7	1.31881	0.39924	0.334348
Q9BY44	Eukaryotic translation initiation factor 2A	1.31823	0.398607	0.356647
Q9H173	Nucleotide exchange factor SIL1	1.3162	0.396381	0.103114
P06454	Prothymosin alpha	1.3137	0.393635	0.2985
Q8TC07	TBC1 domain family member 15	1.31146	0.391176	0.181321
P25098	Beta-adrenergic receptor kinase 1	1.31113	0.390809	0.0563833
Q9H1E3	Nuclear ubiquitous casein and cyclin-dependent kinase substrate 1	1.30787	0.387225	0.0213299
O00743	Serine/threonine-protein phosphatase 6 catalytic subunit	1.30457	0.383571	0.0180067
O43242	26S proteasome non-ATPase regulatory subunit 3	1.30262	0.381412	0.0143211
P15309	Prostatic acid phosphatase	1.30189	0.380613	0.155093
Q08722	Leukocyte surface antigen CD47	1.29971	0.378189	0.0633785
Q92614	Unconventional myosin-XVIIIa	1.29858	0.376935	0.080264
O43493	Trans-Golgi network integral membrane protein 2	1.29287	0.370582	0.181321
Q9UNL2	Translocon-associated protein subunit gamma	1.29259	0.370261	0.559287
Q9UGN4	CMRF35-like molecule 8	1.29196	0.369559	0.234764
P11940	Polyadenylate-binding protein 1	1.29141	0.368945	0.0280375
Q9UQB8	Brain-specific angiogenesis inhibitor 1-associated protein 2	1.29055	0.367988	0.0535093
P49023	Paxillin	1.29038	0.367794	0.178323
O43633	Charged multivesicular body protein 2a	1.2871	0.364123	0.2985
Q15813	Tubulin-specific chaperone E	1.28671	0.363689	0.198986
P16402	Histone H1.3	1.28514	0.361926	0.0950678
O15042	U2 snRNP-associated SURP motif-containing protein	1.28359	0.360189	0.414002
P69905	Hemoglobin subunit alpha	1.28114	0.357432	0.310187
Q6ZSR9	Uncharacterized protein FLJ45252	1.28027	0.35645	0.265315
Q02809	Procollagen-lysine,2-oxoglutarate 5-dioxygenase 1	1.28022	0.356388	0.0475339
Q9H3U5	Major facilitator superfamily domain-containing protein 1	1.27826	0.354184	0.0767345
Q9NQG5	Regulation of nuclear pre-mRNA domain-containing protein 1B	1.27782	0.353681	0.331472
Q99426	Tubulin-folding cofactor B	1.27608	0.351716	0.0639898
O95758	Polypyrimidine tract-binding protein 3	1.27441	0.349824	0.412456
O60568	Multifunctional procollagen lysine hydroxylase and glycosyltransferase LH3	1.2702	0.345059	0.44775
P34741	Syndecan-2	1.27017	0.345021	0.118882
Q3V6T2	Girdin	1.26936	0.344104	0.0427837
P08648	Integrin alpha-5	1.26811	0.342675	0.0347217
P16284	Platelet endothelial cell adhesion molecule	1.26796	0.342512	0.0388376
Q15154	Pericentriolar material 1 protein	1.26765	0.34216	0.0469108
O43760	Synaptogyrin-2	1.26754	0.342031	0.160528
Q9NYU2	UDP-glucose:glycoprotein glucosyltransferase 1	1.26527	0.33944	0.206228
P98082	Disabled homolog 2	1.26507	0.339213	0.0475339
Q00535	Cyclin-dependent-like kinase 5	1.26359	0.337528	0.334348
Q9Y385	Ubiquitin-conjugating enzyme E2 J1	1.26338	0.337287	0.153469
O75935	Dynactin subunit 3	1.26241	0.336183	0.383216
Q12788	Transducin beta-like protein 3	1.26204	0.335759	0.310187
Q14012	Calcium/calmodulin-dependent protein kinase type 1	1.26141	0.335035	0.118882
A2RUS2	DENN domain-containing protein 3	1.26049	0.333989	0.279643
B0I1T2	Unconventional myosin-Ig	1.25993	0.333345	0.102313
P0DP25	Calmodulin-3	1.25742	0.330465	0.262907
A6NHR9	Structural maintenance of chromosomes flexible hinge domain-containing protein 1	1.2568	0.32976	0.224118
Q12996	Cleavage stimulation factor subunit 3	1.25323	0.325647	0.0449578
Q8NF50	Dedicator of cytokinesis protein 8	1.2527	0.325035	0.543963
Q66K74	Microtubule-associated protein 1S	1.25267	0.325002	0.543963
Q13459	Unconventional myosin-IXb	1.25062	0.322647	0.178323
Q9UDW1	Cytochrome b-c1 complex subunit 9	1.25046	0.322459	0.310187
Q9Y394	Dehydrogenase/reductase SDR family member 7	1.24785	0.319447	0.262907
Q9P0J0	NADH dehydrogenase [ubiquinone] 1 alpha subcomplex subunit 13	1.24742	0.318949	0.206791
P22061	Protein-L-isoaspartate(D-aspartate) O-methyltransferase	1.24739	0.318911	0.501521
P05091	Aldehyde dehydrogenase, mitochondrial	1.24719	0.318679	0.331472
P36222	Chitinase-3-like protein 1	1.24593	0.317223	0.0747059
Q9BTU6	Phosphatidylinositol 4-kinase type 2-alpha	1.24575	0.317019	0.0469108
Q9NY65	Tubulin alpha-8 chain	1.24541	0.316616	0.248401
Q13510	Acid ceramidase	1.24287	0.313673	0.0776752
Q9NRV9	Heme-binding protein 1	1.24264	0.313414	0.265315
Q9UBB4	Ataxin-10	1.24142	0.311997	0.131453
Q9H5X1	Cytosolic iron-sulfur assembly component 2A	1.23998	0.310312	0.234764
P53990	IST1 homolog	1.23993	0.310254	0.552453
Q96H20	Vacuolar-sorting protein SNF8	1.23972	0.310009	0.181321
Q13242	Serine/arginine-rich splicing factor 9	1.23866	0.308778	0.412456
Q9BRK5	45 kDa calcium-binding protein	1.23858	0.308688	0.1791
P46939	Utrophin	1.23706	0.306911	0.552453
Q9BRT8	COBW domain-containing protein 1	1.23622	0.305939	0.176073
Q9UH62	Armadillo repeat-containing X-linked protein 3	1.23596	0.30563	0.44775
Q14289	Protein-tyrosine kinase 2-beta	1.23582	0.30547	0.026227
P48426	Phosphatidylinositol 5-phosphate 4-kinase type-2 alpha	1.23558	0.305183	0.306938
Q92597	Protein NDRG1	1.2354	0.304973	0.158256
P51858	Hepatoma-derived growth factor	1.23292	0.302076	0.302346
Q9BZF1	Oxysterol-binding protein-related protein 8	1.23216	0.30119	0.302346
Q16630	Cleavage and polyadenylation specificity factor subunit 6	1.23182	0.300794	0.310187
Q12846	Syntaxin-4	1.23168	0.300625	0.158256
Q9H0U6	39S ribosomal protein L18, mitochondrial	1.2306	0.299365	0.828679
Q9NZ01	Very-long-chain enoyl-CoA reductase	1.22518	0.29299	0.343288
Q86W92	Liprin-beta-1	1.22398	0.291579	0.0747059
O43583	Density-regulated protein	1.22396	0.291551	0.178323
Q53GL7	Protein mono-ADP-ribosyltransferase PARP10	1.22371	0.291266	0.617778
Q13464	Rho-associated protein kinase 1	1.22356	0.291091	0.44775
Q9UI08	Ena/VASP-like protein	1.22146	0.288603	0.620374
Q12913	Receptor-type tyrosine-protein phosphatase eta	1.22031	0.287251	0.372858
P04439	HLA class I histocompatibility antigen, A alpha chain	1.21905	0.285761	0.159189
P23141	Liver carboxylesterase 1	1.21891	0.285589	0.137485
Q99570	Phosphoinositide 3-kinase regulatory subunit 4	1.21826	0.284823	0.310187
Q5K4L6	Solute carrier family 27 member 3	1.218	0.284515	0.118882
Q9H4A3	Serine/threonine-protein kinase WNK1	1.21677	0.283054	0.112059
O43399	Tumor protein D54	1.21649	0.282729	0.327955
Q9Y450	HBS1-like protein	1.21613	0.282303	0.426246
Q99805	Transmembrane 9 superfamily member 2	1.2156	0.28167	0.5
Q9BVM4	Gamma-glutamylaminecyclotransferase	1.21443	0.280279	0.158256
O43865	S-adenosylhomocysteine hydrolase-like protein 1	1.21222	0.277657	0.0950678
O00231	26S proteasome non-ATPase regulatory subunit 11	1.21064	0.275772	0.0950678
P48595	Serpin B10	1.20956	0.274485	0.190136
Q9BTZ2	Dehydrogenase/reductase SDR family member 4	1.2074	0.271901	0.271981
P25685	DnaJ homolog subfamily B member 1	1.20703	0.27146	0.108793
P10768	S-formylglutathione hydrolase	1.20635	0.270654	0.178323
Q9UBC2	Epidermal growth factor receptor substrate 15-like 1	1.2053	0.269395	0.393546
Q9Y5R8	Trafficking protein particle complex subunit 1	1.20479	0.268785	0.153469
P51665	26S proteasome non-ATPase regulatory subunit 7	1.20434	0.268246	0.118882
P16278	Beta-galactosidase	1.20419	0.268057	0.343288
Q8TBA6	Golgin subfamily A member 5	1.20314	0.266805	0.1791
O60264	SWI/SNF-related matrix-associated actin-dependent regulator of chromatin subfamily A member 5	1.20238	0.265898	0.0633785
Q9H2M9	Rab3 GTPase-activating protein non-catalytic subunit	1.20221	0.265694	0.250761
P61201	COP9 signalosome complex subunit 2	1.20194	0.265362	0.27463
O14966	Ras-related protein Rab-7L1	1.20121	0.264483	0.176073
Q16831	Uridine phosphorylase 1	1.20089	0.264099	0.271981
P50416	Carnitine O-palmitoyltransferase 1, liver isoform	1.19972	0.262699	0.134873
Q6P2Q9	Pre-mRNA-processing-splicing factor 8	1.1993	0.262195	0.237385
P11279	Lysosome-associated membrane glycoprotein 1	1.19769	0.260257	0.234764
P06753	Tropomyosin alpha-3 chain	1.19766	0.260217	0.0535093
P13073	Cytochrome c oxidase subunit 4 isoform 1, mitochondrial	1.19766	0.260216	0.279643
P48059	LIM and senescent cell antigen-like-containing domain protein 1	1.19742	0.25993	0.0633785
P24534	Elongation factor 1-beta	1.19738	0.25988	0.36191
P30876	DNA-directed RNA polymerase II subunit RPB2	1.19696	0.259372	0.0639898
O43237	Cytoplasmic dynein 1 light intermediate chain 2	1.19622	0.258483	0.440965
Q8WUM0	Nuclear pore complex protein Nup133	1.19594	0.258141	0.155093
Q9UKK3	Protein mono-ADP-ribosyltransferase PARP4	1.19444	0.256334	0.155093
Q92878	DNA repair protein RAD50	1.19414	0.255971	0.271981
O00754	Lysosomal alpha-mannosidase	1.19344	0.255127	0.103114
P51153	Ras-related protein Rab-13	1.1928	0.254354	0.155093
Q9H8Y8	Golgi reassembly-stacking protein 2	1.19234	0.253794	0.0876355
P49589	Cysteine--tRNA ligase, cytoplasmic	1.19228	0.253722	0.118882
P40306	Proteasome subunit beta type-10	1.19209	0.253487	0.457717
O75439	Mitochondrial-processing peptidase subunit beta	1.19038	0.251421	0.234764
P47914	60S ribosomal protein L29	1.1902	0.251199	0.620374
P18084	Integrin beta-5	1.18974	0.250643	0.223715
P07339	Cathepsin D	1.18944	0.250279	0.140858
Q99615	DnaJ homolog subfamily C member 7	1.18922	0.250013	0.234764
P25786	Proteasome subunit alpha type-1	1.18884	0.249558	0.248401
P61020	Ras-related protein Rab-5B	1.18814	0.248705	0.250761
Q96FN4	Copine-2	1.18671	0.246971	0.190136
Q9Y6M7	Sodium bicarbonate cotransporter 3	1.1867	0.246952	0.265315
P10644	cAMP-dependent protein kinase type I-alpha regulatory subunit	1.18645	0.246657	0.118692
Q4G0J3	La-related protein 7	1.18441	0.244166	0.356647
A0AVT1	Ubiquitin-like modifier-activating enzyme 6	1.18381	0.243438	0.65591
Q9NZB2	Constitutive coactivator of PPAR-gamma-like protein 1	1.18352	0.243086	0.372858
Q14240	Eukaryotic initiation factor 4A-II	1.1829	0.242328	0.190136
Q9H223	EH domain-containing protein 4	1.18231	0.241612	0.137485
P61225	Ras-related protein Rap-2b	1.18225	0.241536	0.343288
P41226	Ubiquitin-like modifier-activating enzyme 7	1.18181	0.240997	0.137485
Q9BRJ2	39S ribosomal protein L45, mitochondrial	1.18146	0.240573	0.795946
O75694	Nuclear pore complex protein Nup155	1.18124	0.240308	0.501521
P50995	Annexin A11	1.18121	0.24026	0.112059
Q13724	Mannosyl-oligosaccharide glucosidase	1.18114	0.240182	0.176073
Q03405	Urokinase plasminogen activator surface receptor	1.18102	0.240029	0.327955
Q9BSJ8	Extended synaptotagmin-1	1.18093	0.23992	0.0950678
P26640	Valine--tRNA ligase	1.18039	0.239263	0.134873
Q9Y316	Protein MEMO1	1.18009	0.238899	0.176073
P09601	Heme oxygenase 1	1.1798	0.238541	0.377933
P01889	HLA class I histocompatibility antigen, B alpha chain	1.17957	0.238259	0.103114
P18206	Vinculin	1.1794	0.238049	0.0475339
Q8WVY7	Ubiquitin-like domain-containing CTD phosphatase 1	1.17875	0.237262	0.828679
Q12874	Splicing factor 3A subunit 3	1.17858	0.237055	0.190136
Q01081	Splicing factor U2AF 35 kDa subunit	1.17784	0.236145	0.532808
P11908	Ribose-phosphate pyrophosphokinase 2	1.17758	0.235831	0.279643
Q8N1F7	Nuclear pore complex protein Nup93	1.1766	0.234622	0.412456
Q9Y371	Endophilin-B1	1.17599	0.23388	0.137485
Q92685	Dol-P-Man:Man(5)GlcNAc(2)-PP-Dol alpha-1,3-mannosyltransferase	1.17594	0.233814	0.45986
Q01082	Spectrin beta chain, non-erythrocytic 1	1.17533	0.233061	0.137485
Q96DB5	Regulator of microtubule dynamics protein 1	1.17426	0.231749	0.529158
Q9Y6I9	Testis-expressed protein 264	1.1732	0.230446	0.302346
Q13243	Serine/arginine-rich splicing factor 5	1.17291	0.230098	0.383216
O60313	Dynamin-like 120 kDa protein, mitochondrial	1.16992	0.226408	0.306938
Q9H845	Complex I assembly factor ACAD9, mitochondrial	1.16896	0.225223	0.176073
P61289	Proteasome activator complex subunit 3	1.16799	0.224026	0.331472
Q9NRA2	Sialin	1.1679	0.223922	0.198986
P17858	ATP-dependent 6-phosphofructokinase, liver type	1.16768	0.223644	0.250761
Q08380	Galectin-3-binding protein	1.1664	0.222064	0.223715
O00560	Syntenin-1	1.16554	0.221003	0.118882
Q7L576	Cytoplasmic FMR1-interacting protein 1	1.16505	0.220396	0.0388376
P31946	14-3-3 protein beta/alpha	1.16491	0.220219	0.393546
Q15942	Zyxin	1.16472	0.219987	0.0449578
Q14157	Ubiquitin-associated protein 2-like	1.16437	0.219546	0.265315
P29373	Cellular retinoic acid-binding protein 2	1.16426	0.219413	0.795946
P51572	B-cell receptor-associated protein 31	1.1641	0.21921	0.393546
Q9NX40	OCIA domain-containing protein 1	1.16382	0.218874	0.0633785
P00338	L-lactate dehydrogenase A chain	1.16379	0.218832	0.155093
P62316	Small nuclear ribonucleoprotein Sm D2	1.16354	0.218521	0.206791
P84090	Enhancer of rudimentary homolog	1.16327	0.218187	0.1791
Q9NUU7	ATP-dependent RNA helicase DDX19A	1.16282	0.217629	0.262907
P19338	Nucleolin	1.16269	0.217466	0.0891617
P11215	Integrin alpha-M	1.16189	0.216477	0.206791
Q92769	Histone deacetylase 2	1.16105	0.215429	0.178323
P06400	Retinoblastoma-associated protein	1.16103	0.215407	0.200609
P14735	Insulin-degrading enzyme	1.1608	0.215123	0.302346
Q9P0L0	Vesicle-associated membrane protein-associated protein A	1.16045	0.214687	0.0950678
Q96A65	Exocyst complex component 4	1.16006	0.214205	0.36191
Q9UIA9	Exportin-7	1.16	0.214127	0.552453
P04844	Dolichyl-diphosphooligosaccharide--protein glycosyltransferase subunit 2	1.15945	0.213442	0.0563833
Q7Z7H5	Transmembrane emp24 domain-containing protein 4	1.15921	0.213142	0.27463
P41252	Isoleucine--tRNA ligase, cytoplasmic	1.15916	0.213086	0.0938215
Q99436	Proteasome subunit beta type-7	1.15907	0.212968	1
P42126	Enoyl-CoA delta isomerase 1, mitochondrial	1.15882	0.212658	0.0347217
Q14738	Serine/threonine-protein phosphatase 2A 56 kDa regulatory subunit delta isoform	1.15825	0.211945	0.0563833
P51610	Host cell factor 1	1.15743	0.210928	0.279643
Q8IV08	5'-3' exonuclease PLD3	1.15654	0.20982	0.224118
Q8IZ83	Aldehyde dehydrogenase family 16 member A1	1.15529	0.20826	0.103114
P46778	60S ribosomal protein L21	1.15503	0.207926	0.412456
O60701	UDP-glucose 6-dehydrogenase	1.15227	0.204482	0.426246
Q9UMS4	Pre-mRNA-processing factor 19	1.15226	0.204472	0.234764
O43169	Cytochrome b5 type B	1.15214	0.20431	0.234764
P27797	Calreticulin	1.15166	0.203712	0.158256
P35527	Keratin, type I cytoskeletal 9	1.15148	0.203484	0.532808
Q6IAA8	Ragulator complex protein LAMTOR1	1.15137	0.20335	0.331472
Q9BZQ8	Protein Niban 1	1.15098	0.202863	0.052454
P54886	Delta-1-pyrroline-5-carboxylate synthase	1.15093	0.202802	0.795946
Q6P1M0	Long-chain fatty acid transport protein 4	1.15044	0.202181	0.334348
P26010	Integrin beta-7	1.14809	0.199241	0.137485
O00483	Cytochrome c oxidase subunit NDUFA4	1.14761	0.198632	0.0449578
P16949	Stathmin	1.14741	0.198385	0.276226
Q02218	2-oxoglutarate dehydrogenase, mitochondrial	1.14697	0.197825	0.223875
O95453	Poly(A)-specific ribonuclease PARN	1.14691	0.197752	0.137485
O60841	Eukaryotic translation initiation factor 5B	1.14683	0.197656	0.137485
Q9BWM7	Sideroflexin-3	1.14627	0.196944	0.0449578
O75152	Zinc finger CCCH domain-containing protein 11A	1.14624	0.196908	0.426246
P26440	Isovaleryl-CoA dehydrogenase, mitochondrial	1.14616	0.196809	0.181321
O60488	Long-chain-fatty-acid--CoA ligase 4	1.14564	0.196152	0.0950678
Q92615	La-related protein 4B	1.14552	0.196002	0.206228
O43264	Centromere/kinetochore protein zw10 homolog	1.14451	0.194729	0.158256
P16885	1-phosphatidylinositol 4,5-bisphosphate phosphodiesterase gamma-2	1.14429	0.194449	0.112767
P12236	ADP/ATP translocase 3	1.14427	0.194429	0.206791
Q9BT09	Protein canopy homolog 3	1.14387	0.193929	0.271981
P12004	Proliferating cell nuclear antigen	1.14374	0.193758	0.0747059
Q14643	Inositol 1,4,5-trisphosphate receptor type 1	1.14346	0.1934	0.223875
Q969G3	SWI/SNF-related matrix-associated actin-dependent regulator of chromatin subfamily E member 1	1.14342	0.19336	0.102313
P60510	Serine/threonine-protein phosphatase 4 catalytic subunit	1.14338	0.1933	0.265315
Q969V3	Nicalin	1.14297	0.192784	0.377933
Q5R372	Rab GTPase-activating protein 1-like	1.14188	0.191417	0.412456
O43175	D-3-phosphoglycerate dehydrogenase	1.14103	0.190335	0.532808
P61769	Beta-2-microglobulin	1.14071	0.18993	0.27463
P50281	Matrix metalloproteinase-14	1.14049	0.189653	0.159189
O75487	Glypican-4	1.14032	0.189441	0.397973
Q6PK18	2-oxoglutarate and iron-dependent oxygenase domain-containing protein 3	1.13969	0.188645	0.377933
Q9GZR7	ATP-dependent RNA helicase DDX24	1.13943	0.188314	0.27463
Q8TCD5	5'(3')-deoxyribonucleotidase, cytosolic type	1.13878	0.187489	0.331472
P20292	Arachidonate 5-lipoxygenase-activating protein	1.13857	0.187221	0.223715
O43396	Thioredoxin-like protein 1	1.13847	0.187091	0.0747059
P68402	Platelet-activating factor acetylhydrolase IB subunit beta	1.13798	0.186469	0.383216
Q16666	Gamma-interferon-inducible protein 16	1.13787	0.186338	0.228859
Q15691	Microtubule-associated protein RP/EB family member 1	1.13712	0.185391	0.310187
Q9NQL2	Ras-related GTP-binding protein D	1.13704	0.185284	0.265315
Q8NBS9	Thioredoxin domain-containing protein 5	1.1363	0.184347	0.352145
Q96JY6	PDZ and LIM domain protein 2	1.13629	0.18433	0.41434
Q15427	Splicing factor 3B subunit 4	1.13612	0.184111	0.310501
P60983	Glia maturation factor beta	1.13498	0.182665	0.2985
P40616	ADP-ribosylation factor-like protein 1	1.1346	0.182188	0.352145
Q9BTT0	Acidic leucine-rich nuclear phosphoprotein 32 family member E	1.13437	0.181887	0.377933
Q32P28	Prolyl 3-hydroxylase 1	1.13381	0.181174	0.36191
P05387	60S acidic ribosomal protein P2	1.13358	0.180888	0.158256
Q02880	DNA topoisomerase 2-beta	1.13357	0.180869	0.250761
P11717	Cation-independent mannose-6-phosphate receptor	1.13303	0.180184	0.135991
P46781	40S ribosomal protein S9	1.13281	0.179901	0.181321
O00499	Myc box-dependent-interacting protein 1	1.13237	0.17935	0.440965
O00161	Synaptosomal-associated protein 23	1.13233	0.17929	0.167174
O14950	Myosin regulatory light chain 12B	1.13208	0.178976	0.135991
Q16643	Drebrin	1.1318	0.178613	0.501521
Q8NC51	Plasminogen activator inhibitor 1 RNA-binding protein	1.13136	0.178053	0.135991
P41227	N-alpha-acetyltransferase 10	1.13065	0.177156	1
Q8NBU5	ATPase family AAA domain-containing protein 1	1.13059	0.177081	0.474769
P62917	60S ribosomal protein L8	1.13015	0.176509	0.343288
O60925	Prefoldin subunit 1	1.12864	0.174589	0.393546
Q03519	Antigen peptide transporter 2	1.1285	0.174402	0.207001
P19474	E3 ubiquitin-protein ligase TRIM21	1.12814	0.173944	0.140858
Q96B97	SH3 domain-containing kinase-binding protein 1	1.12769	0.173371	0.181321
Q5VSL9	Striatin-interacting protein 1	1.12747	0.173089	0.574825
P01137	Transforming growth factor beta-1 proprotein	1.12673	0.172138	0.248401
O94874	E3 UFM1-protein ligase 1	1.12669	0.172088	0.302346
Q15424	Scaffold attachment factor B1	1.12627	0.171557	0.559287
P05556	Integrin beta-1	1.12622	0.171486	0.118692
Q92620	Pre-mRNA-splicing factor ATP-dependent RNA helicase PRP16	1.12591	0.171096	0.621003
Q99816	Tumor susceptibility gene 101 protein	1.12574	0.170878	0.393546
Q96BW5	Phosphotriesterase-related protein	1.12558	0.170671	0.279643
P42331	Rho GTPase-activating protein 25	1.1255	0.17057	0.200609
P35914	Hydroxymethylglutaryl-CoA lyase, mitochondrial	1.12548	0.170542	0.331472
Q9Y3B3	Transmembrane emp24 domain-containing protein 7	1.12543	0.17047	0.0449578
Q9P1F3	Costars family protein ABRACL	1.1246	0.169418	1
Q92896	Golgi apparatus protein 1	1.12441	0.169162	0.41434
Q02750	Dual specificity mitogen-activated protein kinase kinase 1	1.12438	0.169123	0.181321
O96008	Mitochondrial import receptor subunit TOM40 homolog	1.12355	0.168066	0.271981
O15347	High mobility group protein B3	1.12343	0.167907	0.470401
Q9UJZ1	Stomatin-like protein 2, mitochondrial	1.12334	0.167794	0.0776752
Q14C86	GTPase-activating protein and VPS9 domain-containing protein 1	1.12302	0.16739	0.474769
P02786	Transferrin receptor protein 1	1.12271	0.166988	0.440965
P43007	Neutral amino acid transporter A	1.12245	0.166646	0.2985
P53611	Geranylgeranyl transferase type-2 subunit beta	1.12205	0.166138	0.198986
P14625	Endoplasmin	1.12195	0.166013	0.0767345
P13716	Delta-aminolevulinic acid dehydratase	1.12113	0.164955	0.574825
P63173	60S ribosomal protein L38	1.12113	0.164951	0.470401
Q9Y4E1	WASH complex subunit 2C	1.12026	0.163828	0.302346
P51659	Peroxisomal multifunctional enzyme type 2	1.12016	0.163703	0.206228
P43307	Translocon-associated protein subunit alpha	1.11979	0.163229	0.234764
Q9BT78	COP9 signalosome complex subunit 4	1.11974	0.163164	0.27463
P21291	Cysteine and glycine-rich protein 1	1.11965	0.163044	0.426246
Q14108	Lysosome membrane protein 2	1.11961	0.163001	0.178323
Q7L5N7	Lysophosphatidylcholine acyltransferase 2	1.1193	0.162598	0.895501
P57737	Coronin-7	1.11907	0.162305	0.372858
Q13232	Nucleoside diphosphate kinase 3	1.11881	0.161965	0.41434
P16435	NADPH--cytochrome P450 reductase	1.11856	0.161639	0.178323
Q9BRG1	Vacuolar protein-sorting-associated protein 25	1.11841	0.161449	0.426246
Q96HS1	Serine/threonine-protein phosphatase PGAM5, mitochondrial	1.11806	0.160999	0.372858
P04899	Guanine nucleotide-binding protein G(i) subunit alpha-2	1.11744	0.160199	0.377933
O60610	Protein diaphanous homolog 1	1.11738	0.160117	0.397973
Q9BUJ2	Heterogeneous nuclear ribonucleoprotein U-like protein 1	1.11734	0.160073	0.0427837
Q86WV6	Stimulator of interferon genes protein	1.1171	0.159763	0.206791
P00390	Glutathione reductase, mitochondrial	1.11662	0.159137	0.228859
Q5T1M5	FK506-binding protein 15	1.11657	0.159074	0.352145
Q8NDX1	PH and SEC7 domain-containing protein 4	1.11648	0.158954	0.334348
Q5GLZ8	Probable E3 ubiquitin-protein ligase HERC4	1.11645	0.158918	0.620374
P28072	Proteasome subunit beta type-6	1.11641	0.158862	0.27463
O43670	BUB3-interacting and GLEBS motif-containing protein ZNF207	1.11605	0.158404	0.279643
P68133	Actin, alpha skeletal muscle	1.11535	0.157495	0.306938
Q6IBS0	Twinfilin-2	1.1151	0.157168	0.559287
Q92619	Rho GTPase-activating protein 45	1.115	0.157047	0.334348
Q96K17	Transcription factor BTF3 homolog 4	1.11389	0.155608	0.470401
P55769	NHP2-like protein 1	1.11374	0.155407	0.617778
Q9H299	SH3 domain-binding glutamic acid-rich-like protein 3	1.11279	0.154185	0.223715
Q96DI7	U5 small nuclear ribonucleoprotein 40 kDa protein	1.11235	0.15361	0.0560294
P25787	Proteasome subunit alpha type-2	1.11225	0.153475	0.190136
Q8TCT9	Minor histocompatibility antigen H13	1.1117	0.152761	0.176073
P51148	Ras-related protein Rab-5C	1.11148	0.152478	0.158256
P56377	AP-1 complex subunit sigma-2	1.11123	0.152157	0.543963
Q00610	Clathrin heavy chain 1	1.11118	0.152096	0.158256
P15121	Aldo-keto reductase family 1 member B1	1.11104	0.15191	0.457717
Q96G03	Phosphoglucomutase-2	1.11083	0.151644	0.559287
Q01469	Fatty acid-binding protein 5	1.10993	0.150464	0.414002
Q13571	Lysosomal-associated transmembrane protein 5	1.10985	0.150365	0.331472
Q86W42	THO complex subunit 6 homolog	1.10955	0.149971	0.50391
Q13162	Peroxiredoxin-4	1.10954	0.149957	0.0950678
Q99798	Aconitate hydratase, mitochondrial	1.10929	0.14964	0.160528
Q8TDZ2	[F-actin]-monooxygenase MICAL1	1.10926	0.149592	0.223715
P67936	Tropomyosin alpha-4 chain	1.10909	0.149374	0.440965
P26447	Protein S100-A4	1.10898	0.149234	0.45986
Q9Y512	Sorting and assembly machinery component 50 homolog	1.10868	0.148839	0.0767345
O95831	Apoptosis-inducing factor 1, mitochondrial	1.10855	0.148672	0.0938215
Q8N392	Rho GTPase-activating protein 18	1.10827	0.148314	0.27463
Q15629	Translocating chain-associated membrane protein 1	1.10812	0.148116	0.393546
Q5T4S7	E3 ubiquitin-protein ligase UBR4	1.10799	0.147946	0.234764
Q96CX2	BTB/POZ domain-containing protein KCTD12	1.1079	0.147825	0.302346
P23588	Eukaryotic translation initiation factor 4B	1.10785	0.147764	0.71041
P33991	DNA replication licensing factor MCM4	1.10778	0.147676	0.135991
Q9UPN7	Serine/threonine-protein phosphatase 6 regulatory subunit 1	1.10773	0.147612	0.27463
P04083	Annexin A1	1.10764	0.147491	0.36191
Q1KMD3	Heterogeneous nuclear ribonucleoprotein U-like protein 2	1.10707	0.146744	0.137485
Q14566	DNA replication licensing factor MCM6	1.107	0.146651	0.265315
Q96CW1	AP-2 complex subunit mu	1.10699	0.146648	0.543963
Q9NR28	Diablo homolog, mitochondrial	1.10697	0.14662	0.271981
Q5RKV6	Exosome complex component MTR3	1.10676	0.146336	0.44775
P09874	Poly [ADP-ribose] polymerase 1	1.10668	0.146238	0.118692
Q5JVF3	PCI domain-containing protein 2	1.10647	0.14596	0.237385
O43252	Bifunctional 3'-phosphoadenosine 5'-phosphosulfate synthase 1	1.10643	0.145908	0.198986
P30101	Protein disulfide-isomerase A3	1.10601	0.145363	0.250761
Q15833	Syntaxin-binding protein 2	1.10508	0.144156	0.158256
P15144	Aminopeptidase N	1.10499	0.14403	0.237385
P10515	Dihydrolipoyllysine-residue acetyltransferase component of pyruvate dehydrogenase complex, mitochondrial	1.10466	0.143603	0.377933
P13798	Acylamino-acid-releasing enzyme	1.10454	0.143447	0.153469
P49257	Protein ERGIC-53	1.10437	0.143226	0.414002
P11216	Glycogen phosphorylase, brain form	1.10404	0.14279	0.207001
Q9UBV2	Protein sel-1 homolog 1	1.10393	0.142653	0.36191
Q86V81	THO complex subunit 4	1.10262	0.140936	0.45986
Q9NR12	PDZ and LIM domain protein 7	1.10248	0.140755	0.377933
Q15084	Protein disulfide-isomerase A6	1.10235	0.140577	0.0776752
O75907	Diacylglycerol O-acyltransferase 1	1.10199	0.140112	0.327955
Q9UBS4	DnaJ homolog subfamily B member 11	1.10188	0.139968	0.223875
O00267	Transcription elongation factor SPT5	1.10155	0.139541	0.603184
O43707	Alpha-actinin-4	1.10142	0.139367	0.176073
P49588	Alanine--tRNA ligase, cytoplasmic	1.10124	0.139124	0.155093
O94855	Protein transport protein Sec24D	1.10097	0.13877	0.2985
Q9NUJ1	Mycophenolic acid acyl-glucuronide esterase, mitochondrial	1.10082	0.138583	0.352145
Q9UBQ7	Glyoxylate reductase/hydroxypyruvate reductase	1.10076	0.138496	0.137485
Q16718	NADH dehydrogenase [ubiquinone] 1 alpha subcomplex subunit 5	1.10055	0.138225	0.393546
Q06210	Glutamine--fructose-6-phosphate aminotransferase [isomerizing] 1	1.10039	0.138015	0.190136
P46782	40S ribosomal protein S5	1.10021	0.137784	0.250761
P04040	Catalase	1.09978	0.137216	0.265315
P13667	Protein disulfide-isomerase A4	1.09948	0.136819	0.131453
O14828	Secretory carrier-associated membrane protein 3	1.09944	0.136768	0.0950678
P11021	Endoplasmic reticulum chaperone BiP	1.09935	0.136652	0.0234554
Q9P0I2	ER membrane protein complex subunit 3	1.09896	0.136133	0.470401
P00918	Carbonic anhydrase 2	1.09868	0.13577	0.279643
P35659	Protein DEK	1.09866	0.135748	0.080264
Q12769	Nuclear pore complex protein Nup160	1.09859	0.135651	0.440965
Q8N684	Cleavage and polyadenylation specificity factor subunit 7	1.09847	0.135496	0.343288
Q13488	V-type proton ATPase 116 kDa subunit a3	1.09846	0.135485	0.310501
P10809	60 kDa heat shock protein, mitochondrial	1.09844	0.135458	0.158256
Q96BI1	Solute carrier family 22 member 18	1.09833	0.135315	0.331472
Q9Y237	Peptidyl-prolyl cis-trans isomerase NIMA-interacting 4	1.098	0.13488	0.411852
Q6BCY4	NADH-cytochrome b5 reductase 2	1.09762	0.134373	0.251955
Q9HBI0	Gamma-parvin	1.09757	0.134308	0.334348
P48681	Nestin	1.0973	0.133961	1
Q13557	Calcium/calmodulin-dependent protein kinase type II subunit delta	1.09702	0.133588	0.234764
Q13813	Spectrin alpha chain, non-erythrocytic 1	1.09692	0.133452	0.377933
Q01844	RNA-binding protein EWS	1.09554	0.131641	0.262907
P18887	DNA repair protein XRCC1	1.09515	0.131124	0.0776752
Q15029	116 kDa U5 small nuclear ribonucleoprotein component	1.09505	0.131	0.795946
P11172	Uridine 5'-monophosphate synthase	1.09484	0.13072	0.155093
Q8NAV1	Pre-mRNA-splicing factor 38A	1.09356	0.129033	0.178323
Q9UM54	Unconventional myosin-VI	1.09355	0.129025	0.102313
Q9H0P0	Cytosolic 5'-nucleotidase 3A	1.09346	0.128905	0.705602
Q9UKK9	ADP-sugar pyrophosphatase	1.09321	0.128571	0.248401
Q9Y4P3	Transducin beta-like protein 2	1.09283	0.128068	0.411852
P61224	Ras-related protein Rap-1b	1.09282	0.128059	0.470401
Q96D71	RalBP1-associated Eps domain-containing protein 1	1.09264	0.127814	0.704291
Q9H7D7	WD repeat-containing protein 26	1.09235	0.12744	0.223715
P20591	Interferon-induced GTP-binding protein Mx1	1.09234	0.127423	0.327955
P11387	DNA topoisomerase 1	1.09219	0.12722	0.250761
P23258	Tubulin gamma-1 chain	1.09215	0.127171	0.200609
P33897	ATP-binding cassette sub-family D member 1	1.0921	0.127104	0.124075
Q9HCC0	Methylcrotonoyl-CoA carboxylase beta chain, mitochondrial	1.09187	0.126797	0.343288
P16401	Histone H1.5	1.09181	0.126722	1
Q86TX2	Acyl-coenzyme A thioesterase 1	1.09145	0.126241	0.0949538
P23919	Thymidylate kinase	1.09127	0.126005	0.276226
P15586	N-acetylglucosamine-6-sulfatase	1.09124	0.125975	0.383216
O15427	Monocarboxylate transporter 4	1.09087	0.125482	0.262907
O75821	Eukaryotic translation initiation factor 3 subunit G	1.09085	0.12545	0.134873
P42704	Leucine-rich PPR motif-containing protein, mitochondrial	1.09071	0.125263	0.44775
Q9UI12	V-type proton ATPase subunit H	1.09024	0.124647	0.0876355
P08236	Beta-glucuronidase	1.09003	0.124367	0.36191
Q9UKY7	Protein CDV3 homolog	1.08998	0.124296	0.331472
P61981	14-3-3 protein gamma	1.08997	0.124284	0.302346
Q9Y3L3	SH3 domain-binding protein 1	1.08971	0.123949	0.102313
Q9Y265	RuvB-like 1	1.08969	0.123915	0.0388376
O43847	Nardilysin	1.08943	0.123579	0.250761
P54727	UV excision repair protein RAD23 homolog B	1.08932	0.123423	0.470401
P05023	Sodium/potassium-transporting ATPase subunit alpha-1	1.0888	0.122737	1
P37235	Hippocalcin-like protein 1	1.08872	0.122636	0.223875
Q14165	Malectin	1.0887	0.122612	0.0747059
Q969H8	Myeloid-derived growth factor	1.08825	0.122003	0.223875
Q9Y282	Endoplasmic reticulum-Golgi intermediate compartment protein 3	1.08779	0.121395	0.440965
P61604	10 kDa heat shock protein, mitochondrial	1.08775	0.121348	0.159189
P16615	Sarcoplasmic/endoplasmic reticulum calcium ATPase 2	1.08774	0.121338	0.135991
Q9H936	Mitochondrial glutamate carrier 1	1.08766	0.121228	0.0876355
Q9H8H3	Methyltransferase-like protein 7A	1.08758	0.121128	0.552453
Q13011	Delta(3,5)-Delta(2,4)-dienoyl-CoA isomerase, mitochondrial	1.08751	0.121031	0.224118
Q08211	ATP-dependent RNA helicase A	1.08672	0.119983	0.178323
P48147	Prolyl endopeptidase	1.08666	0.119903	0.178323
Q8TCS8	Polyribonucleotide nucleotidyltransferase 1, mitochondrial	1.08651	0.119696	0.440965
P49721	Proteasome subunit beta type-2	1.08645	0.119622	0.158256
Q5EBM0	UMP-CMP kinase 2, mitochondrial	1.08616	0.11924	0.0824911
P20339	Ras-related protein Rab-5A	1.08591	0.11891	0.355205
Q8TCJ2	Dolichyl-diphosphooligosaccharide--protein glycosyltransferase subunit STT3B	1.08589	0.118875	0.334348
P12270	Nucleoprotein TPR	1.08567	0.118581	0.474769
Q96K49	Transmembrane protein 87B	1.08567	0.118579	0.27463
Q9H0C8	Integrin-linked kinase-associated serine/threonine phosphatase 2C	1.08536	0.118177	0.397973
P11310	Medium-chain specific acyl-CoA dehydrogenase, mitochondrial	1.08535	0.118166	0.276226
Q63HN8	E3 ubiquitin-protein ligase RNF213	1.08517	0.117921	0.440965
P51398	28S ribosomal protein S29, mitochondrial	1.08509	0.117812	0.426246
Q8NEW0	Zinc transporter 7	1.08505	0.11776	0.234764
O43852	Calumenin	1.08503	0.117731	0.393546
Q07666	KH domain-containing, RNA-binding, signal transduction-associated protein 1	1.08498	0.117672	0.118692
Q9UJ68	Mitochondrial peptide methionine sulfoxide reductase	1.08422	0.116656	0.1791
Q9H2U2	Inorganic pyrophosphatase 2, mitochondrial	1.08401	0.116376	0.237385
P35268	60S ribosomal protein L22	1.08314	0.115213	0.271981
P30511	HLA class I histocompatibility antigen, alpha chain F	1.083	0.115034	0.411852
Q02818	Nucleobindin-1	1.08299	0.115026	0.377933
O00203	AP-3 complex subunit beta-1	1.08293	0.11494	0.131453
Q9Y230	RuvB-like 2	1.08288	0.114874	0.356647
Q9UHY1	Nuclear receptor-binding protein	1.08267	0.114597	0.279643
P27105	Erythrocyte band 7 integral membrane protein	1.08253	0.114404	0.135991
Q96FZ7	Charged multivesicular body protein 6	1.08252	0.114387	0.301592
Q7Z4W1	L-xylulose reductase	1.08246	0.114313	0.2985
O60763	General vesicular transport factor p115	1.08224	0.114016	0.414002
Q9Y3E7	Charged multivesicular body protein 3	1.08207	0.113795	0.248401
P61009	Signal peptidase complex subunit 3	1.08198	0.113667	0.310501
Q9NYL9	Tropomodulin-3	1.08187	0.113526	0.310501
Q01581	Hydroxymethylglutaryl-CoA synthase, cytoplasmic	1.08168	0.113277	0.1791
P14324	Farnesyl pyrophosphate synthase	1.08167	0.113256	0.250761
Q9Y277	Voltage-dependent anion-selective channel protein 3	1.08108	0.112479	0.134873
P23469	Receptor-type tyrosine-protein phosphatase epsilon	1.08108	0.11247	0.190136
Q10471	Polypeptide N-acetylgalactosaminyltransferase 2	1.08058	0.1118	0.414002
Q9NZL4	Hsp70-binding protein 1	1.08044	0.111622	0.352145
Q9NQC3	Reticulon-4	1.08024	0.111357	0.118882
P39748	Flap endonuclease 1	1.08016	0.111249	0.27463
P36543	V-type proton ATPase subunit E 1	1.0801	0.111171	0.686576
P39019	40S ribosomal protein S19	1.07961	0.110511	0.36191
O95197	Reticulon-3	1.07952	0.110386	0.372858
O75027	ATP-binding cassette sub-family B member 7, mitochondrial	1.07939	0.110218	0.334348
Q9BRF8	Serine/threonine-protein phosphatase CPPED1	1.07934	0.11015	0.904776
Q13423	NAD(P) transhydrogenase, mitochondrial	1.07927	0.110056	0.200609
P09914	Interferon-induced protein with tetratricopeptide repeats 1	1.079	0.109694	0.276226
P11586	C-1-tetrahydrofolate synthase, cytoplasmic	1.07878	0.109406	0.0560294
P43304	Glycerol-3-phosphate dehydrogenase, mitochondrial	1.07871	0.109301	0.112059
P47813	Eukaryotic translation initiation factor 1A, X-chromosomal	1.07858	0.109136	1
Q9H2G2	STE20-like serine/threonine-protein kinase	1.07856	0.109113	0.457717
P61923	Coatomer subunit zeta-1	1.07817	0.10858	0.248401
Q99877	Histone H2B type 1-N	1.07747	0.107645	0.250761
P29692	Elongation factor 1-delta	1.0774	0.107557	0.137485
O15400	Syntaxin-7	1.0774	0.107552	0.301592
O00584	Ribonuclease T2	1.07735	0.107492	0.5
P55957	BH3-interacting domain death agonist	1.07734	0.107475	0.331472
O95819	Mitogen-activated protein kinase kinase kinase kinase 4	1.07725	0.107347	0.372858
P62280	40S ribosomal protein S11	1.07711	0.107168	0.552453
O43615	Mitochondrial import inner membrane translocase subunit TIM44	1.07705	0.107083	0.140858
P29144	Tripeptidyl-peptidase 2	1.07691	0.106892	0.176073
Q03154	Aminoacylase-1	1.07663	0.106524	0.137485
P47755	F-actin-capping protein subunit alpha-2	1.07622	0.105968	0.223715
P19367	Hexokinase-1	1.07578	0.105384	0.352145
Q8IUR7	Armadillo repeat-containing protein 8	1.07576	0.105356	0.470401
Q16740	ATP-dependent Clp protease proteolytic subunit, mitochondrial	1.07545	0.104947	0.383216
P62888	60S ribosomal protein L30	1.07533	0.10478	0.397973
O95232	Luc7-like protein 3	1.07482	0.104101	0.494223
Q15477	Helicase SKI2W	1.07449	0.103651	0.45986
P09012	U1 small nuclear ribonucleoprotein A	1.07436	0.103475	0.155093
Q86VX2	COMM domain-containing protein 7	1.07422	0.103285	0.206791
P33992	DNA replication licensing factor MCM5	1.07335	0.102118	0.327955
Q13303	Voltage-gated potassium channel subunit beta-2	1.07318	0.101894	0.1791
Q09161	Nuclear cap-binding protein subunit 1	1.07293	0.101561	0.302346
Q9BZE4	Nucleolar GTP-binding protein 1	1.07276	0.101324	0.327955
Q9UJS0	Calcium-binding mitochondrial carrier protein Aralar2	1.07268	0.101221	0.223875
P29728	2'-5'-oligoadenylate synthase 2	1.07258	0.101079	0.383216
P62191	26S proteasome regulatory subunit 4	1.07255	0.101047	0.302346
P57764	Gasdermin-D	1.07242	0.100864	0.223715
P09525	Annexin A4	1.0724	0.100846	0.234764
P28482	Mitogen-activated protein kinase 1	1.07234	0.100766	0.223875
Q9Y4P1	Cysteine protease ATG4B	1.07227	0.100665	0.50391
Q9NY33	Dipeptidyl peptidase 3	1.07213	0.100477	0.102313
P56537	Eukaryotic translation initiation factor 6	1.07186	0.100122	0.372858
Q00688	Peptidyl-prolyl cis-trans isomerase FKBP3	1.07162	0.0997928	0.302346
Q7Z2K6	Endoplasmic reticulum metallopeptidase 1	1.07116	0.0991728	0.327955
Q6UB35	Monofunctional C1-tetrahydrofolate synthase, mitochondrial	1.07094	0.0988739	0.45986
P09496	Clathrin light chain A	1.07087	0.0987831	0.310501
Q92945	Far upstream element-binding protein 2	1.07084	0.0987476	0.265315
Q13951	Core-binding factor subunit beta	1.07084	0.0987451	0.45986
Q12904	Aminoacyl tRNA synthase complex-interacting multifunctional protein 1	1.07083	0.0987336	0.200609
P30086	Phosphatidylethanolamine-binding protein 1	1.07075	0.0986211	0.176073
Q5JTV8	Torsin-1A-interacting protein 1	1.07054	0.0983384	0.102313
Q8IXJ6	NAD-dependent protein deacetylase sirtuin-2	1.07038	0.0981265	0.331472
P49189	4-trimethylaminobutyraldehyde dehydrogenase	1.07036	0.0980973	0.103114
O75165	DnaJ homolog subfamily C member 13	1.07002	0.0976421	0.36191
Q9UNF0	Protein kinase C and casein kinase substrate in neurons protein 2	1.06963	0.0971103	0.248401
O43488	Aflatoxin B1 aldehyde reductase member 2	1.06949	0.0969232	0.279643
P07237	Protein disulfide-isomerase	1.06889	0.0961176	0.158256
P13473	Lysosome-associated membrane glycoprotein 2	1.06875	0.0959258	0.411852
P31948	Stress-induced-phosphoprotein 1	1.0687	0.095856	0.36191
Q68CZ2	Tensin-3	1.06861	0.0957385	0.118692
P43686	26S proteasome regulatory subunit 6B	1.06842	0.0954794	0.310501
P00966	Argininosuccinate synthase	1.06838	0.0954297	0.223875
Q8TCB0	Interferon-induced protein 44	1.06834	0.0953721	0.383216
Q15018	BRISC complex subunit Abraxas 2	1.06823	0.0952282	0.41434
Q7Z739	YTH domain-containing family protein 3	1.06803	0.0949464	1
P32119	Peroxiredoxin-2	1.06795	0.0948395	0.372858
Q96JJ7	Protein disulfide-isomerase TMX3	1.06769	0.0944992	0.302346
Q9BTV4	Transmembrane protein 43	1.06751	0.0942482	0.474769
Q9H2J4	Phosducin-like protein 3	1.06748	0.0942109	0.393546
Q9BR76	Coronin-1B	1.06733	0.0940104	0.206791
P34910	Protein EVI2B	1.06732	0.0939956	0.302346
O94979	Protein transport protein Sec31A	1.06724	0.0938852	0.426246
P06396	Gelsolin	1.06719	0.0938127	0.0876355
Q92973	Transportin-1	1.06707	0.0936487	0.501521
O75592	E3 ubiquitin-protein ligase MYCBP2	1.06694	0.0934799	0.470401
P23368	NAD-dependent malic enzyme, mitochondrial	1.0669	0.0934237	0.223715
P39656	Dolichyl-diphosphooligosaccharide--protein glycosyltransferase 48 kDa subunit	1.06681	0.093302	0.223875
Q9Y678	Coatomer subunit gamma-1	1.06675	0.093216	0.237385
P51812	Ribosomal protein S6 kinase alpha-3	1.06652	0.0929164	0.686576
Q9BS26	Endoplasmic reticulum resident protein 44	1.06616	0.0924269	0.102313
Q9Y547	Intraflagellar transport protein 25 homolog	1.06606	0.0922883	0.36191
Q9NVS9	Pyridoxine-5'-phosphate oxidase	1.06592	0.0920948	0.383216
Q9Y617	Phosphoserine aminotransferase	1.06586	0.0920232	0.426246
Q9UKM9	RNA-binding protein Raly	1.06585	0.0919983	0.206791
Q14739	Delta(14)-sterol reductase LBR	1.06568	0.0917744	0.532808
Q16891	MICOS complex subunit MIC60	1.06521	0.0911318	0.118882
P46109	Crk-like protein	1.06512	0.0910207	0.310501
Q9HCU5	Prolactin regulatory element-binding protein	1.06471	0.0904549	0.41434
P48735	Isocitrate dehydrogenase [NADP], mitochondrial	1.06464	0.0903651	0.206791
Q8WXF1	Paraspeckle component 1	1.06427	0.0898684	0.494223
P61254	60S ribosomal protein L26	1.0642	0.0897717	0.331472
Q9H490	Phosphatidylinositol glycan anchor biosynthesis class U protein	1.06415	0.0897072	0.355205
P61106	Ras-related protein Rab-14	1.06408	0.0896004	0.372858
P46977	Dolichyl-diphosphooligosaccharide--protein glycosyltransferase subunit STT3A	1.06385	0.0892931	0.176073
P20702	Integrin alpha-X	1.06371	0.0891073	0.377933
Q14232	Translation initiation factor eIF-2B subunit alpha	1.0637	0.0890899	0.5
Q9HDC9	Adipocyte plasma membrane-associated protein	1.06356	0.0888965	0.440965
O94905	Erlin-2	1.06342	0.0887141	0.41434
Q96JH7	Deubiquitinating protein VCIP135	1.06331	0.0885571	0.355205
P08621	U1 small nuclear ribonucleoprotein 70 kDa	1.06312	0.0883038	0.377933
Q9ULZ3	Apoptosis-associated speck-like protein containing a CARD	1.06298	0.0881121	0.377933
P16219	Short-chain specific acyl-CoA dehydrogenase, mitochondrial	1.06276	0.0878095	0.248401
Q5TAQ9	DDB1- and CUL4-associated factor 8	1.06265	0.0876607	0.331472
P28799	Progranulin	1.06262	0.0876291	0.426246
O00170	AH receptor-interacting protein	1.06254	0.0875205	0.343288
Q68EM7	Rho GTPase-activating protein 17	1.06249	0.0874448	0.552453
P08575	Receptor-type tyrosine-protein phosphatase C	1.06232	0.0872162	0.0876355
Q7Z2W9	39S ribosomal protein L21, mitochondrial	1.06213	0.0869555	0.206791
Q5SSJ5	Heterochromatin protein 1-binding protein 3	1.06139	0.0859578	0.331472
Q8IZH2	5'-3' exoribonuclease 1	1.06109	0.0855436	0.248401
Q0VD83	Apolipoprotein B receptor	1.06062	0.0849094	0.112059
Q96FW1	Ubiquitin thioesterase OTUB1	1.06062	0.084907	0.237385
O14880	Microsomal glutathione S-transferase 3	1.06052	0.0847744	0.36191
P04264	Keratin, type II cytoskeletal 1	1.0605	0.0847505	0.5
P36639	7,8-dihydro-8-oxoguanine triphosphatase	1.06045	0.0846701	0.686576
A6NDG6	Glycerol-3-phosphate phosphatase	1.06043	0.0846542	0.440965
P17812	CTP synthase 1	1.0603	0.0844712	0.228859
P14317	Hematopoietic lineage cell-specific protein	1.06024	0.0843843	0.228859
P28070	Proteasome subunit beta type-4	1.0601	0.0842049	0.2985
P50454	Serpin H1	1.06004	0.0841226	0.470401
O60664	Perilipin-3	1.05986	0.0838801	0.440965
P50552	Vasodilator-stimulated phosphoprotein	1.05976	0.083738	1
P25705	ATP synthase subunit alpha, mitochondrial	1.05884	0.08249	0.559287
Q9Y5K5	Ubiquitin carboxyl-terminal hydrolase isozyme L5	1.05856	0.0821015	0.393546
Q9Y4L1	Hypoxia up-regulated protein 1	1.05853	0.0820557	0.155093
Q92572	AP-3 complex subunit sigma-1	1.05832	0.0817751	0.5
P62263	40S ribosomal protein S14	1.05828	0.0817241	0.158256
P54709	Sodium/potassium-transporting ATPase subunit beta-3	1.05797	0.0813013	0.137485
Q9HB40	Retinoid-inducible serine carboxypeptidase	1.05787	0.0811664	0.440965
P09960	Leukotriene A-4 hydrolase	1.05786	0.0811507	0.383216
P62249	40S ribosomal protein S16	1.05767	0.0808938	0.352145
Q9Y3Z3	Deoxynucleoside triphosphate triphosphohydrolase SAMHD1	1.05736	0.0804649	0.310501
Q15287	RNA-binding protein with serine-rich domain 1	1.05729	0.0803767	0.135991
Q96GQ7	Probable ATP-dependent RNA helicase DDX27	1.05718	0.0802222	0.343288
P61421	V-type proton ATPase subunit d 1	1.05692	0.0798638	0.223875
Q7L014	Probable ATP-dependent RNA helicase DDX46	1.05687	0.0797965	0.426246
Q9UHD8	Septin-9	1.05649	0.0792788	0.372858
Q13492	Phosphatidylinositol-binding clathrin assembly protein	1.05646	0.0792385	0.414002
Q9Y5K8	V-type proton ATPase subunit D	1.05643	0.0791911	0.248401
Q969M3	Protein YIPF5	1.0564	0.0791518	0.440965
P00568	Adenylate kinase isoenzyme 1	1.05632	0.0790467	0.452388
Q9UHL4	Dipeptidyl peptidase 2	1.05631	0.0790266	0.411852
Q08945	FACT complex subunit SSRP1	1.05621	0.0788942	0.352145
P49748	Very long-chain specific acyl-CoA dehydrogenase, mitochondrial	1.05616	0.0788228	0.250761
Q96QK1	Vacuolar protein sorting-associated protein 35	1.05611	0.0787558	0.310501
Q8N8A2	Serine/threonine-protein phosphatase 6 regulatory ankyrin repeat subunit B	1.05575	0.0782714	0.426246
P52306	Rap1 GTPase-GDP dissociation stimulator 1	1.05566	0.0781444	0.45986
P02545	Prelamin-A/C	1.05547	0.0778842	0.118882
O60716	Catenin delta-1	1.05544	0.0778446	0.532808
P27824	Calnexin	1.05544	0.0778408	0.224118
Q96BY6	Dedicator of cytokinesis protein 10	1.05526	0.0775979	0.383216
Q9Y6C9	Mitochondrial carrier homolog 2	1.05521	0.0775247	0.279643
P27986	Phosphatidylinositol 3-kinase regulatory subunit alpha	1.05508	0.0773577	0.176073
O75369	Filamin-B	1.05499	0.077223	0.279643
P84098	60S ribosomal protein L19	1.05486	0.0770535	0.383216
P61313	60S ribosomal protein L15	1.05478	0.0769377	0.334348
P08238	Heat shock protein HSP 90-beta	1.05472	0.0768594	0.206791
P04632	Calpain small subunit 1	1.05451	0.0765694	0.36191
Q9UKV3	Apoptotic chromatin condensation inducer in the nucleus	1.05439	0.0764122	0.491933
P07384	Calpain-1 catalytic subunit	1.05429	0.0762725	0.440965
O75874	Isocitrate dehydrogenase [NADP] cytoplasmic	1.05406	0.0759609	0.36191
P16152	Carbonyl reductase [NADPH] 1	1.05406	0.0759535	0.426246
Q14764	Major vault protein	1.05385	0.0756694	0.186429
Q9BQG0	Myb-binding protein 1A	1.05358	0.075306	0.302346
Q14204	Cytoplasmic dynein 1 heavy chain 1	1.05357	0.0752898	0.331472
P37108	Signal recognition particle 14 kDa protein	1.05347	0.0751464	0.470401
Q9Y6W5	Wiskott-Aldrich syndrome protein family member 2	1.05342	0.0750812	0.137485
P04843	Dolichyl-diphosphooligosaccharide--protein glycosyltransferase subunit 1	1.05337	0.0750117	0.223875
Q9Y6U3	Adseverin	1.05327	0.0748717	0.5
Q53GQ0	Very-long-chain 3-oxoacyl-CoA reductase	1.05294	0.0744261	0.372858
Q9H9B4	Sideroflexin-1	1.05287	0.0743224	0.5
O75718	Cartilage-associated protein	1.05286	0.0743123	0.532808
P05107	Integrin beta-2	1.05285	0.0743018	0.372858
Q92542	Nicastrin	1.05284	0.0742833	0.426246
O00160	Unconventional myosin-If	1.05279	0.0742166	0.248401
A0FGR8	Extended synaptotagmin-2	1.05278	0.0742062	0.200609
Q9BRA2	Thioredoxin domain-containing protein 17	1.05236	0.0736336	0.276226
P59998	Actin-related protein 2/3 complex subunit 4	1.05235	0.0736081	0.501521
Q9Y5Z4	Heme-binding protein 2	1.05218	0.0733852	0.470401
P55084	Trifunctional enzyme subunit beta, mitochondrial	1.05202	0.0731676	0.234764
O43390	Heterogeneous nuclear ribonucleoprotein R	1.05182	0.0728904	0.276226
P42766	60S ribosomal protein L35	1.05175	0.0727901	0.5
O15355	Protein phosphatase 1G	1.05165	0.0726547	0.271981
P13010	X-ray repair cross-complementing protein 5	1.05146	0.0723911	0.248401
Q9UL46	Proteasome activator complex subunit 2	1.05145	0.0723785	0.248401
Q9BW27	Nuclear pore complex protein Nup85	1.0514	0.0723146	0.383216
Q96KA5	Cleft lip and palate transmembrane protein 1-like protein	1.05131	0.0721823	0.5
P62995	Transformer-2 protein homolog beta	1.0513	0.0721792	0.2985
Q07960	Rho GTPase-activating protein 1	1.05095	0.0716892	0.331472
P20810	Calpastatin	1.0509	0.0716234	0.372858
Q9UHX1	Poly(U)-binding-splicing factor PUF60	1.05081	0.0715015	0.377933
O43747	AP-1 complex subunit gamma-1	1.0507	0.0713568	0.45986
P31146	Coronin-1A	1.05066	0.0712908	0.470401
P28331	NADH-ubiquinone oxidoreductase 75 kDa subunit, mitochondrial	1.05065	0.0712778	0.140858
Q8NFW8	N-acylneuraminate cytidylyltransferase	1.05002	0.0704185	0.251955
Q93008	Probable ubiquitin carboxyl-terminal hydrolase FAF-X	1.04944	0.0696181	0.5
O15372	Eukaryotic translation initiation factor 3 subunit H	1.04939	0.0695571	0.50391
P23396	40S ribosomal protein S3	1.04918	0.0692608	0.331472
Q13123	Protein Red	1.04906	0.0691017	0.494223
Q9UHA4	Ragulator complex protein LAMTOR3	1.04881	0.0687521	0.440965
P36542	ATP synthase subunit gamma, mitochondrial	1.04874	0.0686581	0.331472
P38919	Eukaryotic initiation factor 4A-III	1.04842	0.0682183	0.2985
P31939	Bifunctional purine biosynthesis protein ATIC	1.0484	0.0681877	0.206791
O95861	3'(2'),5'-bisphosphate nucleotidase 1	1.04831	0.0680668	0.470401
O43776	Asparagine--tRNA ligase, cytoplasmic	1.04827	0.0680134	0.250761
Q8N163	Cell cycle and apoptosis regulator protein 2	1.04822	0.0679424	0.574825
Q9NSE4	Isoleucine--tRNA ligase, mitochondrial	1.04818	0.0678884	0.41434
P68366	Tubulin alpha-4A chain	1.04801	0.0676576	0.276226
P42898	Methylenetetrahydrofolate reductase	1.04798	0.0676079	0.494223
P14618	Pyruvate kinase PKM	1.04766	0.0671728	0.372858
P15498	Proto-oncogene vav	1.0476	0.0670948	0.411852
P37198	Nuclear pore glycoprotein p62	1.04756	0.0670352	0.494223
P49406	39S ribosomal protein L19, mitochondrial	1.04731	0.0666897	0.440965
O95479	GDH/6PGL endoplasmic bifunctional protein	1.0472	0.0665319	0.452388
P03891	NADH-ubiquinone oxidoreductase chain 2	1.04666	0.065797	0.574825
Q16543	Hsp90 co-chaperone Cdc37	1.04658	0.0656868	0.529158
P35606	Coatomer subunit beta'	1.04631	0.0653094	0.0747059
Q12907	Vesicular integral-membrane protein VIP36	1.04627	0.0652546	1
P52895	Aldo-keto reductase family 1 member C2	1.04626	0.0652433	0.617778
P61019	Ras-related protein Rab-2A	1.04615	0.0650961	0.140858
O00186	Syntaxin-binding protein 3	1.046	0.0648784	0.36191
Q16775	Hydroxyacylglutathione hydrolase, mitochondrial	1.04594	0.0647985	0.5
Q09666	Neuroblast differentiation-associated protein AHNAK	1.04565	0.0643996	0.36191
Q9BWS9	Chitinase domain-containing protein 1	1.04557	0.064283	0.452388
Q8NFH3	Nucleoporin Nup43	1.04539	0.0640389	0.411852
P38646	Stress-70 protein, mitochondrial	1.04511	0.0636564	0.223715
O75390	Citrate synthase, mitochondrial	1.04507	0.0636052	0.414002
O95373	Importin-7	1.0449	0.0633632	0.45986
P55786	Puromycin-sensitive aminopeptidase	1.04488	0.063336	0.383216
Q96C23	Galactose mutarotase	1.04483	0.0632739	0.529158
Q9Y490	Talin-1	1.04462	0.062975	0.250761
P05141	ADP/ATP translocase 2	1.04449	0.0627922	0.301592
P60660	Myosin light polypeptide 6	1.04437	0.0626287	0.383216
P40763	Signal transducer and activator of transcription 3	1.04435	0.0626014	0.529158
Q06124	Tyrosine-protein phosphatase non-receptor type 11	1.04416	0.062338	1
O95336	6-phosphogluconolactonase	1.04401	0.0621361	0.559287
P35579	Myosin-9	1.04395	0.0620522	0.206228
P20936	Ras GTPase-activating protein 1	1.04388	0.0619588	0.440965
Q9NVI7	ATPase family AAA domain-containing protein 3A	1.04381	0.061862	0.302346
Q13263	Transcription intermediary factor 1-beta	1.0437	0.0617136	0.5
P46777	60S ribosomal protein L5	1.04358	0.0615405	0.372858
P50897	Palmitoyl-protein thioesterase 1	1.04354	0.0614906	0.301592
P52566	Rho GDP-dissociation inhibitor 2	1.04343	0.0613326	0.1791
P14868	Aspartate--tRNA ligase, cytoplasmic	1.04319	0.0609991	0.411852
Q14011	Cold-inducible RNA-binding protein	1.04307	0.0608399	0.276226
O60234	Glia maturation factor gamma	1.04299	0.0607242	0.302346
Q93052	Lipoma-preferred partner	1.0429	0.0606028	0.27463
O00567	Nucleolar protein 56	1.04274	0.0603775	0.383216
P08754	Guanine nucleotide-binding protein G(i) subunit alpha	1.04265	0.0602527	0.470401
Q9BVJ7	Dual specificity protein phosphatase 23	1.04237	0.0598647	0.331472
Q52LJ0	Protein FAM98B	1.04233	0.0598115	0.331472
P41240	Tyrosine-protein kinase CSK	1.04204	0.0594137	0.355205
Q15005	Signal peptidase complex subunit 2	1.04203	0.0593932	0.440965
O75964	ATP synthase subunit g, mitochondrial	1.04199	0.0593399	0.5
P31040	Succinate dehydrogenase [ubiquinone] flavoprotein subunit, mitochondrial	1.04189	0.0591967	0.383216
Q13438	Protein-9	1.04135	0.0584568	0.377933
Q16836	Hydroxyacyl-coenzyme A dehydrogenase, mitochondrial	1.04123	0.0582882	0.228859
Q8IXI1	Mitochondrial Rho GTPase 2	1.04122	0.05827	0.426246
P62820	Ras-related protein Rab-1A	1.04118	0.0582165	0.414002
Q9HAU5	Regulator of nonsense transcripts 2	1.04101	0.0579789	0.393546
Q13107	Ubiquitin carboxyl-terminal hydrolase 4	1.04078	0.0576624	0.529158
P11142	Heat shock cognate 71 kDa protein	1.04073	0.0576025	0.426246
O75695	Protein XRP2	1.04064	0.0574744	0.426246
O75533	Splicing factor 3B subunit 1	1.0406	0.057416	0.532808
P35232	Prohibitin	1.04017	0.0568181	0.393546
O75223	Gamma-glutamylcyclotransferase	1.0401	0.0567166	0.352145
P43034	Platelet-activating factor acetylhydrolase IB subunit alpha	1.03981	0.0563142	0.383216
Q14116	Interleukin-18	1.03974	0.0562187	0.331472
P09429	High mobility group protein B1	1.03973	0.0562099	0.248401
P61086	Ubiquitin-conjugating enzyme E2 K	1.03968	0.0561373	0.248401
P10155	60 kDa SS-A/Ro ribonucleoprotein	1.03956	0.0559667	0.234764
Q09028	Histone-binding protein RBBP4	1.03953	0.0559335	0.36191
P41250	Glycine--tRNA ligase	1.03949	0.0558762	0.41434
P48651	Phosphatidylserine synthase 1	1.03945	0.0558234	0.310501
O96005	Cleft lip and palate transmembrane protein 1	1.03904	0.0552466	0.302346
P61088	Ubiquitin-conjugating enzyme E2 N	1.03901	0.0552149	0.355205
Q6YHK3	CD109 antigen	1.039	0.0551896	0.411852
P27707	Deoxycytidine kinase	1.03893	0.055097	0.71041
Q92688	Acidic leucine-rich nuclear phosphoprotein 32 family member B	1.0389	0.0550511	0.383216
Q8N9T8	Protein KRI1 homolog	1.03853	0.0545405	0.491933
Q9UGP8	Translocation protein SEC63 homolog	1.03838	0.0543334	0.411852
P16930	Fumarylacetoacetase	1.03833	0.0542701	0.552453
P50502	Hsc70-interacting protein	1.03824	0.0541348	1
O14617	AP-3 complex subunit delta-1	1.03812	0.0539733	0.470401
P38606	V-type proton ATPase catalytic subunit A	1.03803	0.0538429	0.452388
P25205	DNA replication licensing factor MCM3	1.03774	0.0534463	0.355205
P22090	40S ribosomal protein S4, Y isoform 1	1.03741	0.0529867	0.494223
P42167	Lamina-associated polypeptide 2, isoforms beta/gamma	1.03736	0.0529156	0.377933
P07203	Glutathione peroxidase 1	1.03715	0.0526204	0.411852
Q01629	Interferon-induced transmembrane protein 2	1.03713	0.0525915	0.470401
Q14161	ARF GTPase-activating protein GIT2	1.03704	0.0524698	0.198986
O43143	Pre-mRNA-splicing factor ATP-dependent RNA helicase DHX15	1.03696	0.0523607	0.355205
O95544	NAD kinase	1.03684	0.0521949	0.470401
P57088	Transmembrane protein 33	1.03683	0.0521778	0.228859
Q14258	E3 ubiquitin/ISG15 ligase TRIM25	1.03671	0.0520188	0.327955
Q8NCW5	NAD(P)H-hydrate epimerase	1.03653	0.0517554	0.248401
P12268	Inosine-5'-monophosphate dehydrogenase 2	1.03637	0.0515449	0.343288
P49411	Elongation factor Tu, mitochondrial	1.03626	0.0513797	0.41434
Q4G0F5	Vacuolar protein sorting-associated protein 26B	1.03611	0.0511822	0.440965
Q96N66	Lysophospholipid acyltransferase 7	1.036	0.0510222	0.440965
O00429	Dynamin-1-like protein	1.03572	0.0506287	0.426246
P54578	Ubiquitin carboxyl-terminal hydrolase 14	1.03558	0.050445	0.36191
Q96AG4	Leucine-rich repeat-containing protein 59	1.03546	0.0502735	0.470401
Q8NI36	WD repeat-containing protein 36	1.03539	0.0501783	0.532808
P52888	Thimet oligopeptidase	1.03539	0.0501767	0.377933
Q14166	Tubulin--tyrosine ligase-like protein 12	1.03466	0.0491521	0.491933
Q9NQR4	Omega-amidase NIT2	1.03459	0.0490585	0.494223
P63279	SUMO-conjugating enzyme UBC9	1.03458	0.0490445	0.355205
P30048	Thioredoxin-dependent peroxide reductase, mitochondrial	1.03456	0.0490141	0.355205
Q9H0D6	5'-3' exoribonuclease 2	1.03422	0.0485449	0.200609
P33176	Kinesin-1 heavy chain	1.03415	0.048449	0.491933
Q15907	Ras-related protein Rab-11B	1.03409	0.0483612	0.248401
P06280	Alpha-galactosidase A	1.03403	0.048283	0.393546
Q9Y383	Putative RNA-binding protein Luc7-like 2	1.03402	0.0482697	0.343288
P60891	Ribose-phosphate pyrophosphokinase 1	1.03402	0.0482634	0.411852
Q92499	ATP-dependent RNA helicase DDX1	1.03398	0.0482013	1
P06576	ATP synthase subunit beta, mitochondrial	1.03357	0.047638	0.411852
P13693	Translationally-controlled tumor protein	1.0329	0.0466942	0.393546
Q13952	Nuclear transcription factor Y subunit gamma	1.03289	0.0466848	0.5
Q02978	Mitochondrial 2-oxoglutarate/malate carrier protein	1.0327	0.0464165	0.155093
Q9Y2X3	Nucleolar protein 58	1.03267	0.0463819	0.470401
P40227	T-complex protein 1 subunit zeta	1.03267	0.0463816	0.5
P60900	Proteasome subunit alpha type-6	1.03265	0.0463507	0.377933
A5YKK6	CCR4-NOT transcription complex subunit 1	1.03231	0.0458822	0.5
P55036	26S proteasome non-ATPase regulatory subunit 4	1.03227	0.0458252	0.552453
P62826	GTP-binding nuclear protein Ran	1.03221	0.0457326	0.414002
Q06323	Proteasome activator complex subunit 1	1.03208	0.0455614	0.564482
P12081	Histidine--tRNA ligase, cytoplasmic	1.03204	0.0455012	0.302346
Q14344	Guanine nucleotide-binding protein subunit alpha-13	1.0319	0.0452967	0.310501
P00367	Glutamate dehydrogenase 1, mitochondrial	1.03188	0.045278	0.377933
Q14152	Eukaryotic translation initiation factor 3 subunit A	1.03187	0.045257	0.327955
P43405	Tyrosine-protein kinase SYK	1.03152	0.0447708	0.529158
P61978	Heterogeneous nuclear ribonucleoprotein K	1.03151	0.0447527	0.265315
O75489	NADH dehydrogenase [ubiquinone] iron-sulfur protein 3, mitochondrial	1.03149	0.0447273	0.310501
Q08J23	RNA cytosine C(5)-methyltransferase NSUN2	1.03146	0.0446816	1
Q15404	Ras suppressor protein 1	1.03138	0.0445819	0.501521
P10253	Lysosomal alpha-glucosidase	1.03135	0.0445322	0.440965
Q9NX63	MICOS complex subunit MIC19	1.03127	0.0444234	0.372858
P17987	T-complex protein 1 subunit alpha	1.03125	0.0443881	0.27463
O60506	Heterogeneous nuclear ribonucleoprotein Q	1.03123	0.0443674	0.411852
Q86UX7	Fermitin family homolog 3	1.03103	0.0440795	0.452388
P46063	ATP-dependent DNA helicase Q1	1.03094	0.043954	0.411852
Q7Z3B4	Nucleoporin p54	1.03033	0.0431049	0.302346
P21266	Glutathione S-transferase Mu 3	1.03028	0.0430429	0.27463
P61619	Protein transport protein Sec61 subunit alpha isoform 1	1.03013	0.042828	0.470401
O94915	Protein furry homolog-like	1.03006	0.0427257	0.355205
O15143	Actin-related protein 2/3 complex subunit 1B	1.03002	0.042679	0.494223
P30153	Serine/threonine-protein phosphatase 2A 65 kDa regulatory subunit A alpha isoform	1.03002	0.0426663	0.223875
P51571	Translocon-associated protein subunit delta	1.0298	0.0423617	0.440965
P25789	Proteasome subunit alpha type-4	1.02979	0.0423536	0.302346
O95104	SR-related and CTD-associated factor 4	1.02973	0.0422717	0.440965
P36404	ADP-ribosylation factor-like protein 2	1.02965	0.0421547	0.470401
E9PAV3	Nascent polypeptide-associated complex subunit alpha, muscle-specific form	1.02958	0.0420573	0.276226
Q16512	Serine/threonine-protein kinase N1	1.02953	0.0419901	0.411852
Q9UBE0	SUMO-activating enzyme subunit 1	1.02822	0.0401555	0.411852
O95352	Ubiquitin-like modifier-activating enzyme ATG7	1.02762	0.0393128	0.302346
O95202	Mitochondrial proton/calcium exchanger protein	1.0275	0.0391367	0.250761
Q96CS3	FAS-associated factor 2	1.02748	0.0391119	0.603184
P62269	40S ribosomal protein S18	1.02743	0.0390361	0.440965
Q9BYK8	Helicase with zinc finger domain 2	1.02742	0.0390246	0.440965
Q9P2R7	Succinate--CoA ligase [ADP-forming] subunit beta, mitochondrial	1.02733	0.0388936	0.470401
P48444	Coatomer subunit delta	1.0271	0.038571	0.45986
Q9H4A4	Aminopeptidase B	1.02708	0.0385527	0.331472
P49585	Choline-phosphate cytidylyltransferase A	1.02694	0.0383524	0.5
P23786	Carnitine O-palmitoyltransferase 2, mitochondrial	1.02691	0.0383071	0.27463
O14497	AT-rich interactive domain-containing protein 1A	1.02686	0.0382361	1
O75643	U5 small nuclear ribonucleoprotein 200 kDa helicase	1.02685	0.0382268	0.45986
Q00325	Phosphate carrier protein, mitochondrial	1.02665	0.0379511	0.302346
Q16698	2,4-dienoyl-CoA reductase, mitochondrial	1.02661	0.0378904	0.440965
Q15631	Translin	1.02646	0.0376786	0.440965
O94888	UBX domain-containing protein 7	1.02646	0.0376755	0.440965
O96000	NADH dehydrogenase [ubiquinone] 1 beta subcomplex subunit 10	1.02619	0.0372986	0.470401
Q9H3P7	Golgi resident protein GCP60	1.02617	0.0372706	0.411852
O75947	ATP synthase subunit d, mitochondrial	1.02616	0.0372575	0.383216
Q86UE4	Protein LYRIC	1.02594	0.0369509	0.302346
Q7Z6Z7	E3 ubiquitin-protein ligase HUWE1	1.0257	0.0366029	0.5
P17844	Probable ATP-dependent RNA helicase DDX5	1.02553	0.0363739	0.331472
P09382	Galectin-1	1.02551	0.0363451	0.355205
Q96GA7	Serine dehydratase-like	1.02549	0.0363134	0.5
Q15080	Neutrophil cytosol factor 4	1.02496	0.0355646	0.440965
P00156	Cytochrome b	1.02485	0.0354195	0.470401
P08195	4F2 cell-surface antigen heavy chain	1.02474	0.035254	0.440965
Q13617	Cullin-2	1.0247	0.0351958	0.494223
P61011	Signal recognition particle 54 kDa protein	1.02445	0.0348463	0.45986
P78347	General transcription factor II-I	1.02423	0.0345353	0.426246
P49755	Transmembrane emp24 domain-containing protein 10	1.02419	0.0344898	0.355205
P61221	ATP-binding cassette sub-family E member 1	1.0241	0.0343592	0.411852
P82650	28S ribosomal protein S22, mitochondrial	1.02399	0.0342026	0.302346
P07108	Acyl-CoA-binding protein	1.02374	0.0338453	0.470401
P62857	40S ribosomal protein S28	1.02355	0.033588	0.470401
P25788	Proteasome subunit alpha type-3	1.02352	0.0335362	0.265315
P07814	Bifunctional glutamate/proline--tRNA ligase	1.02349	0.0334956	0.331472
Q14839	Chromodomain-helicase-DNA-binding protein 4	1.02318	0.0330551	0.411852
Q5JRX3	Presequence protease, mitochondrial	1.02315	0.0330184	0.45986
Q9NP79	Vacuolar protein sorting-associated protein VTA1 homolog	1.02278	0.0325027	0.383216
Q9NVA2	Septin-11	1.02274	0.0324441	0.617778
P78344	Eukaryotic translation initiation factor 4 gamma 2	1.02252	0.0321275	0.440965
O00116	Alkyldihydroxyacetonephosphate synthase, peroxisomal	1.02252	0.0321266	0.331472
P60981	Destrin	1.02235	0.0318927	0.310501
O76003	Glutaredoxin-3	1.02227	0.0317731	0.440965
P07195	L-lactate dehydrogenase B chain	1.0222	0.031672	0.494223
P09622	Dihydrolipoyl dehydrogenase, mitochondrial	1.0222	0.0316711	0.440965
Q9H0E2	Toll-interacting protein	1.022	0.0313997	0.440965
P08865	40S ribosomal protein SA	1.022	0.0313921	0.426246
Q13601	KRR1 small subunit processome component homolog	1.02181	0.0311294	0.36191
O43312	Protein MTSS 1	1.02155	0.0307592	0.414002
Q8IX12	Cell division cycle and apoptosis regulator protein 1	1.02146	0.0306267	0.276226
Q16531	DNA damage-binding protein 1	1.02141	0.0305568	0.470401
Q9UQE7	Structural maintenance of chromosomes protein 3	1.0214	0.0305536	0.470401
P49368	T-complex protein 1 subunit gamma	1.02103	0.0300195	0.327955
P61513	60S ribosomal protein L37a	1.02073	0.0295967	0.27463
P40939	Trifunctional enzyme subunit alpha, mitochondrial	1.02064	0.0294726	0.564482
P07437	Tubulin beta chain	1.0206	0.0294227	0.491933
P31942	Heterogeneous nuclear ribonucleoprotein H3	1.02057	0.0293791	0.5
Q8IY17	Patatin-like phospholipase domain-containing protein 6	1.02033	0.029029	0.27463
P13807	Glycogen [starch] synthase, muscle	1.02009	0.0286967	0.411852
Q7Z3E5	LisH domain-containing protein ARMC9	1.02007	0.0286655	0.603184
Q9Y2Q3	Glutathione S-transferase kappa 1	1.01996	0.0285093	0.331472
P20592	Interferon-induced GTP-binding protein Mx2	1.01991	0.0284349	0.411852
Q00722	1-phosphatidylinositol 4,5-bisphosphate phosphodiesterase beta-2	1.01966	0.0280815	0.45986
P13498	Cytochrome b-245 light chain	1.01965	0.0280776	0.470401
P46379	Large proline-rich protein BAG6	1.01951	0.0278742	0.491933
O14818	Proteasome subunit alpha type-7	1.01946	0.0278023	0.301592
O00629	Importin subunit alpha-3	1.01903	0.0271955	0.343288
P28838	Cytosol aminopeptidase	1.01898	0.0271315	0.327955
Q9H0U4	Ras-related protein Rab-1B	1.01896	0.027096	0.529158
P07900	Heat shock protein HSP 90-alpha	1.01857	0.0265442	0.470401
Q13740	CD166 antigen	1.01846	0.0263893	0.327955
P13804	Electron transfer flavoprotein subunit alpha, mitochondrial	1.01829	0.0261454	0.440965
P45880	Voltage-dependent anion-selective channel protein 2	1.0182	0.0260188	0.176073
P26641	Elongation factor 1-gamma	1.01756	0.0251178	1
P08133	Annexin A6	1.01751	0.0250437	0.440965
P55884	Eukaryotic translation initiation factor 3 subunit B	1.01749	0.0250116	0.564482
Q13283	Ras GTPase-activating protein-binding protein 1	1.01726	0.0246818	0.440965
Q15075	Early endosome antigen 1	1.01699	0.024307	0.5
Q9HC38	Glyoxalase domain-containing protein 4	1.01673	0.0239437	0.355205
P49915	GMP synthase [glutamine-hydrolyzing]	1.01665	0.0238284	0.327955
P08708	40S ribosomal protein S17	1.01654	0.0236664	0.5
P48047	ATP synthase subunit O, mitochondrial	1.01642	0.0234938	0.393546
Q92621	Nuclear pore complex protein Nup205	1.01634	0.0233818	0.440965
O60271	C-Jun-amino-terminal kinase-interacting protein 4	1.0163	0.0233288	0.331472
Q9HC07	Transmembrane protein 165	1.01627	0.023282	0.355205
Q9P258	Protein RCC2	1.01605	0.0229656	0.470401
P29218	Inositol monophosphatase 1	1.01603	0.0229438	0.5
Q15435	Protein phosphatase 1 regulatory subunit 7	1.01601	0.0229159	0.411852
Q32MZ4	Leucine-rich repeat flightless-interacting protein 1	1.01588	0.0227241	0.393546
Q04837	Single-stranded DNA-binding protein, mitochondrial	1.01585	0.0226863	0.331472
P04792	Heat shock protein beta-1	1.01582	0.0226383	0.248401
Q16851	UTP--glucose-1-phosphate uridylyltransferase	1.01536	0.0219957	0.5
P26368	Splicing factor U2AF 65 kDa subunit	1.0153	0.0219054	0.383216
Q96PK6	RNA-binding protein 14	1.01505	0.0215504	0.355205
P49327	Fatty acid synthase	1.01497	0.021437	0.470401
Q9Y6M1	Insulin-like growth factor 2 mRNA-binding protein 2	1.01472	0.0210871	0.440965
P22314	Ubiquitin-like modifier-activating enzyme 1	1.01468	0.0210231	0.397973
P62913	60S ribosomal protein L11	1.01465	0.0209816	0.440965
P50570	Dynamin-2	1.01442	0.020661	0.470401
Q96EY1	DnaJ homolog subfamily A member 3, mitochondrial	1.01403	0.020105	0.5
P52565	Rho GDP-dissociation inhibitor 1	1.01396	0.0199944	0.440965
P84103	Serine/arginine-rich splicing factor 3	1.01395	0.0199808	0.327955
Q13404	Ubiquitin-conjugating enzyme E2 variant 1	1.0139	0.019922	0.426246
Q15758	Neutral amino acid transporter B(0)	1.01343	0.0192533	0.248401
Q7Z4V5	Hepatoma-derived growth factor-related protein 2	1.0134	0.0192056	0.532808
P15880	40S ribosomal protein S2	1.01317	0.0188748	0.755866
O15371	Eukaryotic translation initiation factor 3 subunit D	1.01309	0.0187652	0.574825
Q14697	Neutral alpha-glucosidase AB	1.01309	0.018762	0.440965
Q8TEM1	Nuclear pore membrane glycoprotein 210	1.01295	0.0185559	0.411852
Q9Y266	Nuclear migration protein nudC	1.01269	0.0181878	0.36191
P38117	Electron transfer flavoprotein subunit beta	1.01224	0.0175526	0.470401
P20839	Inosine-5'-monophosphate dehydrogenase 1	1.01212	0.0173739	0.383216
P83731	60S ribosomal protein L24	1.01209	0.0173325	0.470401
P27348	14-3-3 protein theta	1.01204	0.0172619	0.41434
P48556	26S proteasome non-ATPase regulatory subunit 8	1.0119	0.0170714	0.383216
Q99575	Ribonucleases P/MRP protein subunit POP1	1.01176	0.0168707	0.355205
P50990	T-complex protein 1 subunit theta	1.0116	0.0166422	0.491933
Q9Y3F4	Serine-threonine kinase receptor-associated protein	1.01155	0.0165646	0.411852
Q7KZF4	Staphylococcal nuclease domain-containing protein 1	1.01121	0.0160848	0.279643
P24752	Acetyl-CoA acetyltransferase, mitochondrial	1.01118	0.0160402	0.383216
P49207	60S ribosomal protein L34	1.01114	0.015981	0.661448
P23284	Peptidyl-prolyl cis-trans isomerase B	1.01087	0.0156007	0.470401
Q15418	Ribosomal protein S6 kinase alpha-1	1.0108	0.0154956	0.426246
Q9Y6N5	Sulfide:quinone oxidoreductase, mitochondrial	1.0108	0.015494	0.470401
Q9UBW5	Bridging integrator 2	1.01075	0.0154264	0.45986
P21283	V-type proton ATPase subunit C 1	1.01057	0.0151747	0.470401
P12814	Alpha-actinin-1	1.01021	0.014652	0.223715
Q04941	Proteolipid protein 2	1.01017	0.0146028	0.470401
Q92598	Heat shock protein 105 kDa	1.00996	0.0142949	0.411852
Q9P2E3	NFX1-type zinc finger-containing protein 1	1.00955	0.0137149	0.411852
O75494	Serine/arginine-rich splicing factor 10	1.00944	0.0135577	0.411852
Q9NVP1	ATP-dependent RNA helicase DDX18	1.00934	0.0134159	0.574825
Q04917	14-3-3 protein eta	1.00903	0.0129678	0.440965
P26599	Polypyrimidine tract-binding protein 1	1.00893	0.0128196	0.494223
Q13347	Eukaryotic translation initiation factor 3 subunit I	1.0089	0.0127816	0.383216
P08311	Cathepsin G	1.0087	0.0125008	0.45986
Q8NC56	LEM domain-containing protein 2	1.00867	0.0124529	0.36191
Q13561	Dynactin subunit 2	1.00844	0.0121202	0.393546
P99999	Cytochrome c	1.0084	0.0120751	0.426246
Q9HC16	DNA dC->dU-editing enzyme APOBEC-3G	1.00798	0.0114657	0.383216
O94973	AP-2 complex subunit alpha-2	1.00785	0.0112879	0.411852
Q16822	Phosphoenolpyruvate carboxykinase [GTP], mitochondrial	1.00777	0.0111704	0.36191
P46940	Ras GTPase-activating-like protein IQGAP1	1.00772	0.0110919	0.393546
Q9HD45	Transmembrane 9 superfamily member 3	1.00748	0.010758	0.5
Q15067	Peroxisomal acyl-coenzyme A oxidase 1	1.00745	0.0107069	0.574825
Q9Y3T9	Nucleolar complex protein 2 homolog	1.0073	0.0105002	0.383216
O43809	Cleavage and polyadenylation specificity factor subunit 5	1.00716	0.010291	0.440965
P15153	Ras-related C3 botulinum toxin substrate 2	1.00673	0.00967309	0.564482
O00505	Importin subunit alpha-4	1.00673	0.00967241	0.617778
P27695	DNA-(apurinic or apyrimidinic site) endonuclease	1.00672	0.00966872	0.574825
P28074	Proteasome subunit beta type-5	1.00664	0.00955441	0.36191
Q6YP21	Kynurenine--oxoglutarate transaminase 3	1.00663	0.00953215	0.5
Q92544	Transmembrane 9 superfamily member 4	1.0065	0.00934358	0.411852
P36957	Dihydrolipoyllysine-residue succinyltransferase component of 2-oxoglutarate dehydrogenase complex, mitochondrial	1.00643	0.00924214	0.470401
Q96IU4	Protein ABHD14B	1.00635	0.00913166	0.440965
P14314	Glucosidase 2 subunit beta	1.00619	0.00890679	0.440965
O14656	Torsin-1A	1.00577	0.00829839	0.45986
Q9BRR6	ADP-dependent glucokinase	1.00568	0.0081782	0.470401
P63151	Serine/threonine-protein phosphatase 2A 55 kDa regulatory subunit B alpha isoform	1.0056	0.00805223	0.603184
Q13573	SNW domain-containing protein 1	1.00558	0.0080321	0.491933
Q14318	Peptidyl-prolyl cis-trans isomerase FKBP8	1.00556	0.00799942	0.470401
P34897	Serine hydroxymethyltransferase, mitochondrial	1.00552	0.00794422	0.50391
Q8WWM7	Ataxin-2-like protein	1.00534	0.00768844	1
P06744	Glucose-6-phosphate isomerase	1.00518	0.00745463	0.470401
P63010	AP-2 complex subunit beta	1.00497	0.00715782	0.327955
P67809	Y-box-binding protein 1	1.00465	0.00668646	0.470401
Q99623	Prohibitin-2	1.00464	0.00668367	0.440965
Q13428	Treacle protein	1.00461	0.00663938	0.5
Q9BQA1	Methylosome protein 50	1.0045	0.00647311	0.301592
P50914	60S ribosomal protein L14	1.00446	0.00642642	0.470401
Q3KQV9	UDP-N-acetylhexosamine pyrophosphorylase-like protein 1	1.00446	0.00641681	0.393546
P09467	Fructose-1,6-bisphosphatase 1	1.00421	0.00606619	0.574825
Q01518	Adenylyl cyclase-associated protein 1	1.00386	0.00556276	0.470401
P07741	Adenine phosphoribosyltransferase	1.00386	0.00555689	0.440965
Q92835	Phosphatidylinositol 3,4,5-trisphosphate 5-phosphatase 1	1.00361	0.00519901	0.440965
O75340	Programmed cell death protein 6	1.00322	0.00463118	0.574825
Q14677	Clathrin interactor 1	1.00321	0.0046192	0.383216
O15511	Actin-related protein 2/3 complex subunit 5	1.00319	0.00459817	0.355205
O94925	Glutaminase kidney isoform, mitochondrial	1.00292	0.00420343	0.426246
P41218	Myeloid cell nuclear differentiation antigen	1.0028	0.0040285	0.302346
O76094	Signal recognition particle subunit SRP72	1.00276	0.00397303	0.494223
P52594	Arf-GAP domain and FG repeat-containing protein 1	1.00266	0.00382724	0.426246
Q6UX53	Methyltransferase-like protein 7B	1.00254	0.00366557	0.383216
P54577	Tyrosine--tRNA ligase, cytoplasmic	1.00251	0.00361326	0.411852
Q9H3N1	Thioredoxin-related transmembrane protein 1	1.00234	0.00336848	0.440965
Q15637	Splicing factor 1	1.0023	0.00332054	0.411852
O95571	Persulfide dioxygenase ETHE1, mitochondrial	1.00206	0.00296607	0.491933
P25398	40S ribosomal protein S12	1.00199	0.00287308	0.383216
P62266	40S ribosomal protein S23	1.00193	0.00277773	0.5
Q9Y4W6	AFG3-like protein 2	1.00182	0.00262745	0.411852
Q8NBI5	Solute carrier family 43 member 3	1.00166	0.00239437	0.470401
P22392	Nucleoside diphosphate kinase B	1.00165	0.00237722	0.494223
P62333	26S proteasome regulatory subunit 10B	1.00165	0.002377	0.355205
Q07021	Complement component 1 Q subcomponent-binding protein, mitochondrial	1.00151	0.00218036	0.532808
O15523	ATP-dependent RNA helicase DDX3Y	1.00086	0.00123309	0.823704
P07355	Annexin A2	1.00081	0.00116843	0.470401
Q9Y5P6	Mannose-1-phosphate guanyltransferase beta	1.00077	0.0011123	0.36191
Q9H4A6	Golgi phosphoprotein 3	1.00061	0.000884573	0.440965
Q9UNM6	26S proteasome non-ATPase regulatory subunit 13	1.00059	0.000853068	0.301592
Q9H6R4	Nucleolar protein 6	1.00038	0.000554895	0.494223
P48506	Glutamate--cysteine ligase catalytic subunit	1.00014	0.000199049	0.36191
Q7L1Q6	Basic leucine zipper and W2 domain-containing protein 1	1.00014	0.000197755	0.470401
P56134	ATP synthase subunit f, mitochondrial	1.00008	0.000113422	0.355205
P38159	RNA-binding motif protein, X chromosome	1.00005	6.58953e-05	0.411852
Q06187	Tyrosine-protein kinase BTK	0.999948	-7.49678e-05	0.383216
P14550	Aldo-keto reductase family 1 member A1	0.999547	-0.000654387	0.494223
P67812	Signal peptidase complex catalytic subunit SEC11A	0.99939	-0.000880535	0.426246
O60749	Sorting nexin-2	0.999204	-0.00114938	0.36191
Q08170	Serine/arginine-rich splicing factor 4	0.998962	-0.00149804	0.411852
O95834	Echinoderm microtubule-associated protein-like 2	0.998904	-0.00158187	0.603184
P62081	40S ribosomal protein S7	0.998829	-0.00168989	0.440965
Q709C8	Vacuolar protein sorting-associated protein 13C	0.998695	-0.00188446	0.411852
Q9Y5S9	RNA-binding protein 8A	0.998685	-0.00189908	0.5
Q9NZL9	Methionine adenosyltransferase 2 subunit beta	0.998224	-0.0025649	0.383216
P21281	V-type proton ATPase subunit B, brain isoform	0.998096	-0.0027499	0.411852
P33316	Deoxyuridine 5'-triphosphate nucleotidohydrolase, mitochondrial	0.997921	-0.00300314	0.470401
O00139	Kinesin-like protein KIF2A	0.997908	-0.00302174	0.617778
Q8WUM4	Programmed cell death 6-interacting protein	0.997844	-0.00311402	0.5
Q13247	Serine/arginine-rich splicing factor 6	0.997758	-0.00323859	0.411852
P22234	Multifunctional protein ADE2	0.997634	-0.00341762	0.440965
P17980	26S proteasome regulatory subunit 6A	0.997628	-0.00342582	0.440965
Q6IN85	Serine/threonine-protein phosphatase 4 regulatory subunit 3A	0.997568	-0.0035131	0.532808
Q14728	Major facilitator superfamily domain-containing protein 10	0.99741	-0.00374189	0.302346
Q99832	T-complex protein 1 subunit eta	0.99732	-0.00387133	0.452388
Q12979	Active breakpoint cluster region-related protein	0.99727	-0.00394348	0.411852
P63244	Receptor of activated protein C kinase 1	0.996974	-0.00437177	0.411852
P50991	T-complex protein 1 subunit delta	0.996926	-0.00444172	0.426246
P05161	Ubiquitin-like protein ISG15	0.99683	-0.00458101	0.355205
P07954	Fumarate hydratase, mitochondrial	0.996672	-0.00480921	0.440965
Q92734	Protein TFG	0.996667	-0.00481699	0.302346
Q13907	Isopentenyl-diphosphate Delta-isomerase 1	0.996644	-0.00485023	0.355205
P55039	Developmentally-regulated GTP-binding protein 2	0.996627	-0.004875	0.411852
P36776	Lon protease homolog, mitochondrial	0.996622	-0.00488118	0.440965
O75368	SH3 domain-binding glutamic acid-rich-like protein	0.996452	-0.0051276	0.343288
P22626	Heterogeneous nuclear ribonucleoproteins A2/B1	0.996414	-0.00518351	0.426246
Q12931	Heat shock protein 75 kDa, mitochondrial	0.996325	-0.00531232	0.411852
Q13409	Cytoplasmic dynein 1 intermediate chain 2	0.996247	-0.005424	0.494223
P55854	Small ubiquitin-related modifier 3	0.996201	-0.00549163	0.440965
Q9NTX5	Ethylmalonyl-CoA decarboxylase	0.996141	-0.00557768	0.383216
Q9H4X1	Regulator of cell cycle RGCC	0.995837	-0.00601783	0.5
Q6UW68	Transmembrane protein 205	0.995813	-0.00605372	0.470401
P62314	Small nuclear ribonucleoprotein Sm D1	0.995631	-0.00631645	0.470401
O15260	Surfeit locus protein 4	0.995537	-0.00645273	0.41434
Q99613	Eukaryotic translation initiation factor 3 subunit C	0.995475	-0.00654273	0.440965
P55899	IgG receptor FcRn large subunit p51	0.995449	-0.00658089	0.355205
P19525	Interferon-induced, double-stranded RNA-activated protein kinase	0.995444	-0.00658777	0.440965
P53618	Coatomer subunit beta	0.995277	-0.00683053	0.470401
P41091	Eukaryotic translation initiation factor 2 subunit 3	0.994974	-0.00726943	0.766433
Q96RS6	NudC domain-containing protein 1	0.994954	-0.00729766	0.331472
P18031	Tyrosine-protein phosphatase non-receptor type 1	0.994731	-0.00762097	0.470401
Q07065	Cytoskeleton-associated protein 4	0.994655	-0.00773194	0.440965
Q03518	Antigen peptide transporter 1	0.994208	-0.00838	0.470401
P46459	Vesicle-fusing ATPase	0.993903	-0.00882238	0.310501
Q15717	ELAV-like protein 1	0.993639	-0.00920574	0.355205
Q8N1G4	Leucine-rich repeat-containing protein 47	0.993453	-0.00947623	0.491933
P31153	S-adenosylmethionine synthase isoform type-2	0.993388	-0.00957043	0.276226
O14545	TRAF-type zinc finger domain-containing protein 1	0.993368	-0.00960044	0.5
O75083	WD repeat-containing protein 1	0.993292	-0.00971031	0.470401
P29350	Tyrosine-protein phosphatase non-receptor type 6	0.993223	-0.00981098	0.5
P13489	Ribonuclease inhibitor	0.992807	-0.0104153	0.393546
Q13177	Serine/threonine-protein kinase PAK 2	0.992622	-0.0106831	0.45986
O15144	Actin-related protein 2/3 complex subunit 2	0.992543	-0.0107991	0.248401
Q07955	Serine/arginine-rich splicing factor 1	0.992463	-0.0109145	0.529158
Q92905	COP9 signalosome complex subunit 5	0.992425	-0.0109699	0.470401
Q96A33	Coiled-coil domain-containing protein 47	0.992406	-0.0109978	0.470401
Q9P035	Very-long-chain (3R)-3-hydroxyacyl-CoA dehydratase 3	0.992187	-0.0113164	0.470401
Q13636	Ras-related protein Rab-31	0.991924	-0.0116992	0.494223
Q13310	Polyadenylate-binding protein 4	0.99192	-0.0117044	0.5
Q9BYT8	Neurolysin, mitochondrial	0.991709	-0.0120119	0.470401
Q86VP6	Cullin-associated NEDD8-dissociated protein 1	0.991485	-0.0123364	0.440965
Q49A26	Putative oxidoreductase GLYR1	0.991474	-0.0123525	0.440965
P09211	Glutathione S-transferase P	0.991398	-0.0124635	0.440965
Q9HAB8	Phosphopantothenate--cysteine ligase	0.991361	-0.0125178	0.617778
O00487	26S proteasome non-ATPase regulatory subunit 14	0.991254	-0.0126729	0.45986
O95168	NADH dehydrogenase [ubiquinone] 1 beta subcomplex subunit 4	0.990958	-0.0131038	0.383216
P05455	Lupus La protein	0.990876	-0.0132235	0.491933
P39023	60S ribosomal protein L3	0.990744	-0.0134164	0.5
P31943	Heterogeneous nuclear ribonucleoprotein H	0.990537	-0.0137178	0.470401
Q96KC8	DnaJ homolog subfamily C member 1	0.990474	-0.0138085	0.383216
P08183	ATP-dependent translocase ABCB1	0.990473	-0.0138099	0.440965
P30566	Adenylosuccinate lyase	0.99043	-0.0138732	0.440965
P62750	60S ribosomal protein L23a	0.990404	-0.0139112	0.470401
Q92882	Osteoclast-stimulating factor 1	0.990231	-0.0141632	0.302346
P47985	Cytochrome b-c1 complex subunit Rieske, mitochondrial	0.990086	-0.0143748	0.411852
P55145	Mesencephalic astrocyte-derived neurotrophic factor	0.99008	-0.0143826	0.532808
Q9NTJ5	Phosphatidylinositol-3-phosphatase SAC1	0.990002	-0.0144966	0.529158
P23528	Cofilin-1	0.989924	-0.0146102	0.327955
P11766	Alcohol dehydrogenase class-3	0.989635	-0.0150314	0.426246
P07686	Beta-hexosaminidase subunit beta	0.989531	-0.0151833	0.470401
O00571	ATP-dependent RNA helicase DDX3X	0.989001	-0.0159568	0.440965
P25774	Cathepsin S	0.988842	-0.0161879	0.355205
Q96TA1	Protein Niban 2	0.988842	-0.0161886	0.529158
Q9Y2L1	Exosome complex exonuclease RRP44	0.988683	-0.0164208	0.661448
Q14683	Structural maintenance of chromosomes protein 1A	0.988587	-0.0165605	0.383216
P62495	Eukaryotic peptide chain release factor subunit 1	0.988553	-0.0166097	0.661448
Q86U42	Polyadenylate-binding protein 2	0.988387	-0.0168515	0.470401
Q9ULV4	Coronin-1C	0.988238	-0.0170689	0.426246
P39687	Acidic leucine-rich nuclear phosphoprotein 32 family member A	0.988196	-0.0171315	0.532808
Q4KMQ2	Anoctamin-6	0.988164	-0.0171782	0.5
P22681	E3 ubiquitin-protein ligase CBL	0.988028	-0.0173754	0.27463
P48637	Glutathione synthetase	0.987859	-0.017623	0.5
P61006	Ras-related protein Rab-8A	0.987505	-0.0181399	0.334348
P48739	Phosphatidylinositol transfer protein beta isoform	0.987115	-0.0187094	0.494223
P01111	GTPase NRas	0.987045	-0.0188122	0.5
P06748	Nucleophosmin	0.986978	-0.0189096	0.301592
Q9NX62	Golgi-resident adenosine 3',5'-bisphosphate 3'-phosphatase	0.986928	-0.0189833	0.5
P20618	Proteasome subunit beta type-1	0.986774	-0.019208	0.426246
Q92888	Rho guanine nucleotide exchange factor 1	0.986759	-0.0192308	0.440965
P05198	Eukaryotic translation initiation factor 2 subunit 1	0.986724	-0.0192811	0.5
Q27J81	Inverted formin-2	0.986574	-0.0195015	0.440965
Q16576	Histone-binding protein RBBP7	0.986537	-0.0195555	0.411852
O94788	Retinal dehydrogenase 2	0.986335	-0.0198503	0.440965
Q9UKU7	Isobutyryl-CoA dehydrogenase, mitochondrial	0.98619	-0.0200622	0.301592
Q96C19	EF-hand domain-containing protein D2	0.986106	-0.0201849	0.383216
O95772	STARD3 N-terminal-like protein	0.986045	-0.0202741	0.440965
P19623	Spermidine synthase	0.985966	-0.0203904	0.310501
P78371	T-complex protein 1 subunit beta	0.985839	-0.0205761	0.223715
P47897	Glutamine--tRNA ligase	0.985686	-0.0207995	0.470401
O75131	Copine-3	0.985625	-0.0208892	0.470401
P30084	Enoyl-CoA hydratase, mitochondrial	0.985621	-0.0208957	0.470401
Q9UBQ0	Vacuolar protein sorting-associated protein 29	0.985369	-0.0212635	0.574825
Q9NZM1	Myoferlin	0.985207	-0.0215009	0.411852
Q8N6L1	Keratinocyte-associated protein 2	0.984728	-0.0222033	0.301592
O75367	Core histone macro-H2A.1	0.984504	-0.0225311	0.5
P11413	Glucose-6-phosphate 1-dehydrogenase	0.984424	-0.0226481	0.470401
Q12965	Unconventional myosin-Ie	0.984313	-0.0228105	0.440965
P00505	Aspartate aminotransferase, mitochondrial	0.984203	-0.0229715	0.440965
Q4V328	GRIP1-associated protein 1	0.983993	-0.0232795	0.45986
P55263	Adenosine kinase	0.983743	-0.023647	0.355205
O00299	Chloride intracellular channel protein 1	0.983712	-0.0236915	0.494223
Q9H444	Charged multivesicular body protein 4b	0.98364	-0.0237974	0.302346
P29466	Caspase-1	0.983578	-0.0238891	0.440965
Q13905	Rap guanine nucleotide exchange factor 1	0.983424	-0.0241149	0.470401
O14964	Hepatocyte growth factor-regulated tyrosine kinase substrate	0.983371	-0.0241924	0.5
P78527	DNA-dependent protein kinase catalytic subunit	0.983305	-0.0242895	0.470401
P46776	60S ribosomal protein L27a	0.983043	-0.0246731	0.301592
Q9Y673	Dolichyl-phosphate beta-glucosyltransferase	0.982782	-0.025056	0.310501
Q13867	Bleomycin hydrolase	0.98273	-0.0251332	0.383216
Q5H9R7	Serine/threonine-protein phosphatase 6 regulatory subunit 3	0.98273	-0.0251336	0.383216
Q96A72	Protein mago nashi homolog 2	0.982709	-0.0251638	0.661448
P62277	40S ribosomal protein S13	0.982661	-0.025234	0.355205
Q9Y6K5	2'-5'-oligoadenylate synthase 3	0.982184	-0.0259347	0.440965
P23526	Adenosylhomocysteinase	0.982158	-0.0259723	0.470401
Q96RP9	Elongation factor G, mitochondrial	0.982082	-0.0260841	0.828679
O14979	Heterogeneous nuclear ribonucleoprotein D-like	0.981712	-0.0266278	0.440965
Q9HCN8	Stromal cell-derived factor 2-like protein 1	0.981702	-0.0266428	0.331472
Q6P2E9	Enhancer of mRNA-decapping protein 4	0.98148	-0.0269696	0.426246
Q9UI30	Multifunctional methyltransferase subunit TRM112-like protein	0.981466	-0.0269893	0.440965
P63241	Eukaryotic translation initiation factor 5A-1	0.981262	-0.0272895	0.251955
Q15121	Astrocytic phosphoprotein PEA-15	0.980963	-0.0277294	0.198986
Q3YEC7	Rab-like protein 6	0.980899	-0.0278238	0.41434
Q8NCA5	Protein FAM98A	0.980769	-0.0280142	0.45986
Q13131	5'-AMP-activated protein kinase catalytic subunit alpha-1	0.980711	-0.0280998	0.5
Q06830	Peroxiredoxin-1	0.980697	-0.0281211	0.276226
P18124	60S ribosomal protein L7	0.980618	-0.0282372	0.36191
Q9H6Z4	Ran-binding protein 3	0.980428	-0.028517	0.440965
P82979	SAP domain-containing ribonucleoprotein	0.980405	-0.0285506	0.383216
Q01105	Protein SET	0.980391	-0.0285715	0.383216
Q86UP2	Kinectin	0.980366	-0.0286071	0.200609
P49840	Glycogen synthase kinase-3 alpha	0.98035	-0.0286317	0.470401
Q96EP5	DAZ-associated protein 1	0.980115	-0.0289776	0.470401
Q02878	60S ribosomal protein L6	0.980055	-0.0290649	0.5
P62993	Growth factor receptor-bound protein 2	0.979996	-0.0291528	0.372858
Q15149	Plectin	0.979815	-0.0294193	0.470401
Q9UQ35	Serine/arginine repetitive matrix protein 2	0.979634	-0.0296856	0.411852
P50395	Rab GDP dissociation inhibitor beta	0.979486	-0.0299031	0.27463
P62195	26S proteasome regulatory subunit 8	0.979448	-0.0299592	0.5
P55072	Transitional endoplasmic reticulum ATPase	0.979352	-0.0300999	0.393546
Q9BUF5	Tubulin beta-6 chain	0.979118	-0.0304451	0.302346
P31930	Cytochrome b-c1 complex subunit 1, mitochondrial	0.979117	-0.0304469	0.452388
P62701	40S ribosomal protein S4, X isoform	0.979008	-0.0306068	0.494223
P20042	Eukaryotic translation initiation factor 2 subunit 2	0.978982	-0.0306461	0.532808
Q15437	Protein transport protein Sec23B	0.978527	-0.0313166	0.552453
Q5TEJ8	Protein THEMIS2	0.9785	-0.0313563	0.440965
Q15366	Poly(rC)-binding protein 2	0.977951	-0.0321653	0.440965
P47756	F-actin-capping protein subunit beta	0.977857	-0.0323043	0.331472
Q7Z6I6	Rho GTPase-activating protein 30	0.977785	-0.0324103	0.470401
Q15019	Septin-2	0.977641	-0.0326226	0.440965
Q96JB5	CDK5 regulatory subunit-associated protein 3	0.977593	-0.0326948	0.440965
Q15382	GTP-binding protein Rheb	0.977459	-0.0328923	0.470401
Q9GZY6	Linker for activation of T-cells family member 2	0.977289	-0.0331431	0.470401
Q10570	Cleavage and polyadenylation specificity factor subunit 1	0.97706	-0.0334811	0.393546
Q9BXP5	Serrate RNA effector molecule homolog	0.977018	-0.0335433	0.411852
O76021	Ribosomal L1 domain-containing protein 1	0.976607	-0.0341497	0.301592
Q9P0J1	[Pyruvate dehydrogenase [acetyl-transferring]]-phosphatase 1, mitochondrial	0.975937	-0.0351406	0.661448
P04080	Cystatin-B	0.975799	-0.0353442	0.355205
Q99829	Copine-1	0.975798	-0.0353457	0.470401
Q14696	LRP chaperone MESD	0.975726	-0.0354519	0.532808
O95881	Thioredoxin domain-containing protein 12	0.975711	-0.0354739	0.383216
P18583	Protein SON	0.975586	-0.0356585	0.377933
P17931	Galectin-3	0.975418	-0.0359073	0.411852
Q15020	Squamous cell carcinoma antigen recognized by T-cells 3	0.975188	-0.0362482	0.45986
Q96AE4	Far upstream element-binding protein 1	0.974867	-0.0367229	0.755866
Q8TD55	Pleckstrin homology domain-containing family O member 2	0.974849	-0.0367499	0.452388
P52756	RNA-binding protein 5	0.974759	-0.036883	0.470401
Q9Y3A5	Ribosome maturation protein SBDS	0.974743	-0.0369065	0.41434
P36578	60S ribosomal protein L4	0.974738	-0.0369134	0.494223
Q6ZS81	WD repeat- and FYVE domain-containing protein 4	0.974599	-0.0371198	0.532808
P38571	Lysosomal acid lipase/cholesteryl ester hydrolase	0.974458	-0.0373278	0.440965
Q12906	Interleukin enhancer-binding factor 3	0.974378	-0.0374461	0.355205
P40429	60S ribosomal protein L13a	0.974034	-0.037956	0.5
O43491	Band 4.1-like protein 2	0.973961	-0.0380643	0.532808
Q08AM6	Protein VAC14 homolog	0.973961	-0.0380648	0.383216
Q96KR1	Zinc finger RNA-binding protein	0.973882	-0.0381817	0.574825
Q86X76	Deaminated glutathione amidase	0.973616	-0.0385752	0.41434
P06737	Glycogen phosphorylase, liver form	0.973215	-0.0391689	0.27463
P20073	Annexin A7	0.972959	-0.039549	0.45986
Q9Y2Z0	Protein SGT1 homolog	0.972685	-0.0399555	0.529158
P37837	Transaldolase	0.972513	-0.0402101	0.411852
P55265	Double-stranded RNA-specific adenosine deaminase	0.972408	-0.040367	0.276226
P52272	Heterogeneous nuclear ribonucleoprotein M	0.972193	-0.0406856	0.250761
P35637	RNA-binding protein FUS	0.971939	-0.0410623	0.440965
P24539	ATP synthase F(0) complex subunit B1, mitochondrial	0.971826	-0.0412297	0.426246
Q92841	Probable ATP-dependent RNA helicase DDX17	0.971549	-0.0416419	0.302346
P07711	Cathepsin L1	0.97098	-0.0424863	0.5
P67775	Serine/threonine-protein phosphatase 2A catalytic subunit alpha isoform	0.970599	-0.0430527	0.228859
P53999	Activated RNA polymerase II transcriptional coactivator p15	0.970488	-0.0432182	0.27463
P22102	Trifunctional purine biosynthetic protein adenosine-3	0.970111	-0.0437788	0.331472
P09651	Heterogeneous nuclear ribonucleoprotein A1	0.969957	-0.0440067	0.411852
Q9Y3I0	RNA-splicing ligase RtcB homolog	0.969881	-0.0441202	0.310501
P62899	60S ribosomal protein L31	0.969744	-0.0443236	0.661448
P22087	rRNA 2'-O-methyltransferase fibrillarin	0.969689	-0.0444055	0.532808
Q14974	Importin subunit beta-1	0.969531	-0.0446411	0.355205
Q92900	Regulator of nonsense transcripts 1	0.969499	-0.0446889	0.470401
Q9GZZ1	N-alpha-acetyltransferase 50	0.969472	-0.0447289	0.355205
P54136	Arginine--tRNA ligase, cytoplasmic	0.969377	-0.0448701	0.440965
P51570	Galactokinase	0.969363	-0.0448909	0.617778
P04406	Glyceraldehyde-3-phosphate dehydrogenase	0.969222	-0.0451004	0.327955
P10599	Thioredoxin	0.968805	-0.0457213	0.181321
Q14814	Myocyte-specific enhancer factor 2D	0.968768	-0.045777	0.331472
O60762	Dolichol-phosphate mannosyltransferase subunit 1	0.968736	-0.045824	0.355205
P42224	Signal transducer and activator of transcription 1-alpha/beta	0.968634	-0.0459771	0.327955
P50225	Sulfotransferase 1A1	0.968194	-0.0466315	0.552453
O15357	Phosphatidylinositol 3,4,5-trisphosphate 5-phosphatase 2	0.968161	-0.0466809	0.491933
Q99536	Synaptic vesicle membrane protein VAT-1 homolog	0.967829	-0.0471754	0.276226
Q96AA3	Protein RFT1 homolog	0.967464	-0.0477203	0.440965
Q92552	28S ribosomal protein S27, mitochondrial	0.967397	-0.0478204	0.452388
O76031	ATP-dependent Clp protease ATP-binding subunit clpX-like, mitochondrial	0.967227	-0.0480735	0.343288
Q96BI3	Gamma-secretase subunit APH-1A	0.967055	-0.0483301	0.457717
P83111	Serine beta-lactamase-like protein LACTB, mitochondrial	0.966986	-0.0484337	0.470401
Q9Y295	Developmentally-regulated GTP-binding protein 1	0.966351	-0.0493805	0.470401
P53621	Coatomer subunit alpha	0.966001	-0.0499028	0.302346
Q99714	3-hydroxyacyl-CoA dehydrogenase type-2	0.965911	-0.0500385	0.494223
P07858	Cathepsin B	0.965793	-0.0502142	0.383216
O75427	Leucine-rich repeat and calponin homology domain-containing protein 4	0.965734	-0.0503024	0.45986
Q9Y3D6	Mitochondrial fission 1 protein	0.965724	-0.0503175	0.45986
O43292	Glycosylphosphatidylinositol anchor attachment 1 protein	0.965704	-0.0503469	0.383216
Q00534	Cyclin-dependent kinase 6	0.965276	-0.050987	0.494223
Q9NUQ9	CYFIP-related Rac1 interactor B	0.965219	-0.0510725	0.331472
Q8TEX9	Importin-4	0.965042	-0.051337	0.248401
P54920	Alpha-soluble NSF attachment protein	0.964888	-0.0515667	0.355205
P61353	60S ribosomal protein L27	0.964232	-0.0525481	0.529158
Q13620	Cullin-4B	0.964032	-0.0528473	0.45986
O95433	Activator of 90 kDa heat shock protein ATPase homolog 1	0.964006	-0.0528859	0.207001
Q9Y2W1	Thyroid hormone receptor-associated protein 3	0.963846	-0.0531259	0.45986
Q16555	Dihydropyrimidinase-related protein 2	0.963782	-0.0532213	0.279643
Q9NZT2	Opioid growth factor receptor	0.963387	-0.0538131	0.248401
P60174	Triosephosphate isomerase	0.963329	-0.0539001	0.301592
O14744	Protein arginine N-methyltransferase 5	0.963085	-0.0542643	0.5
Q5JTH9	RRP12-like protein	0.962903	-0.0545374	0.414002
O95786	Antiviral innate immune response receptor RIG-I	0.962873	-0.0545822	0.276226
Q9BW60	Elongation of very long chain fatty acids protein 1	0.962247	-0.0555212	0.470401
Q9BUB7	Transmembrane protein 70, mitochondrial	0.962154	-0.0556601	0.331472
O75663	TIP41-like protein	0.962091	-0.0557546	0.377933
Q9Y3C8	Ubiquitin-fold modifier-conjugating enzyme 1	0.962047	-0.05582	0.45986
P80217	Interferon-induced 35 kDa protein	0.961742	-0.0562776	0.440965
P12955	Xaa-Pro dipeptidase	0.961191	-0.0571051	0.393546
P09661	U2 small nuclear ribonucleoprotein A'	0.960914	-0.0575211	0.45986
Q9UJ70	N-acetyl-D-glucosamine kinase	0.960591	-0.0580063	0.440965
Q16181	Septin-7	0.960451	-0.0582156	0.470401
Q53H82	Endoribonuclease LACTB2	0.960444	-0.0582264	0.621003
P34932	Heat shock 70 kDa protein 4	0.960428	-0.0582509	0.228859
P50213	Isocitrate dehydrogenase [NAD] subunit alpha, mitochondrial	0.960193	-0.0586044	0.383216
Q9BW92	Threonine--tRNA ligase, mitochondrial	0.960067	-0.0587925	0.411852
Q15274	Nicotinate-nucleotide pyrophosphorylase [carboxylating]	0.959924	-0.059008	0.440965
O75844	CAAX prenyl protease 1 homolog	0.959795	-0.0592019	0.45986
P62424	60S ribosomal protein L7a	0.95956	-0.0595557	0.223715
O43813	Glutathione S-transferase LANCL1	0.959504	-0.0596395	0.452388
O60784	Target of Myb protein 1	0.959478	-0.059679	0.426246
Q9Y4X5	E3 ubiquitin-protein ligase ARIH1	0.959208	-0.0600847	0.343288
P15311	Ezrin	0.959159	-0.0601575	0.372858
P15170	Eukaryotic peptide chain release factor GTP-binding subunit ERF3A	0.959107	-0.0602362	0.50391
P06733	Alpha-enolase	0.959054	-0.0603166	0.355205
O00329	Phosphatidylinositol 4,5-bisphosphate 3-kinase catalytic subunit delta isoform	0.958993	-0.0604075	0.248401
Q99519	Sialidase-1	0.958757	-0.0607622	0.276226
Q8IWX8	Calcium homeostasis endoplasmic reticulum protein	0.95867	-0.0608939	0.50391
P08758	Annexin A5	0.958641	-0.0609379	0.276226
P06132	Uroporphyrinogen decarboxylase	0.958549	-0.0610756	0.331472
P60228	Eukaryotic translation initiation factor 3 subunit E	0.958524	-0.0611143	0.755866
P10619	Lysosomal protective protein	0.958364	-0.0613541	0.5
Q15393	Splicing factor 3B subunit 3	0.958022	-0.0618699	0.302346
Q14847	LIM and SH3 domain protein 1	0.957986	-0.0619229	0.50391
P12956	X-ray repair cross-complementing protein 6	0.957924	-0.0620164	0.223715
P07910	Heterogeneous nuclear ribonucleoproteins C1/C2	0.957859	-0.062115	0.27463
Q7L2E3	ATP-dependent RNA helicase DHX30	0.957798	-0.0622069	0.470401
P00558	Phosphoglycerate kinase 1	0.957769	-0.0622507	0.137485
P55160	Nck-associated protein 1-like	0.957725	-0.062316	0.5
Q9H3U1	Protein unc-45 homolog A	0.957552	-0.062577	0.327955
Q15102	Platelet-activating factor acetylhydrolase IB subunit gamma	0.9575	-0.0626555	0.494223
Q9NQW7	Xaa-Pro aminopeptidase 1	0.956849	-0.0636372	0.186429
P60866	40S ribosomal protein S20	0.956606	-0.0640036	0.331472
P08574	Cytochrome c1, heme protein, mitochondrial	0.956166	-0.0646677	0.414002
P22695	Cytochrome b-c1 complex subunit 2, mitochondrial	0.956163	-0.0646711	0.343288
Q05655	Protein kinase C delta type	0.956005	-0.0649099	0.411852
P00403	Cytochrome c oxidase subunit 2	0.955883	-0.0650941	0.343288
Q9NTK5	Obg-like ATPase 1	0.955471	-0.0657157	0.248401
Q5T0F9	Coiled-coil and C2 domain-containing protein 1B	0.955305	-0.0659673	0.470401
P17096	High mobility group protein HMG-I/HMG-Y	0.954673	-0.0669221	0.440965
Q15181	Inorganic pyrophosphatase	0.954075	-0.0678248	0.452388
P35998	26S proteasome regulatory subunit 7	0.953893	-0.0681011	0.377933
P46783	40S ribosomal protein S10	0.953873	-0.0681316	0.5
O94804	Serine/threonine-protein kinase 10	0.953777	-0.0682762	0.237385
P62873	Guanine nucleotide-binding protein G(I)/G(S)/G(T) subunit beta-1	0.953649	-0.06847	0.393546
P61158	Actin-related protein 3	0.953606	-0.0685355	0.355205
O43592	Exportin-T	0.953546	-0.0686262	0.27463
P28065	Proteasome subunit beta type-9	0.953331	-0.0689512	0.355205
P26038	Moesin	0.953321	-0.068966	0.414002
Q92930	Ras-related protein Rab-8B	0.952621	-0.0700259	0.383216
O00764	Pyridoxal kinase	0.951846	-0.0712003	0.440965
P21796	Voltage-dependent anion-selective channel protein 1	0.95182	-0.0712398	0.302346
Q9Y5M8	Signal recognition particle receptor subunit beta	0.951602	-0.0715698	0.302346
O43719	HIV Tat-specific factor 1	0.950855	-0.0727025	0.494223
Q9UBT2	SUMO-activating enzyme subunit 2	0.950394	-0.0734023	0.343288
Q99460	26S proteasome non-ATPase regulatory subunit 1	0.94995	-0.0740759	0.5
P62310	U6 snRNA-associated Sm-like protein LSm3	0.949858	-0.0742161	0.411852
P53634	Dipeptidyl peptidase 1	0.949565	-0.0746609	0.343288
P50452	Serpin B8	0.949253	-0.0751362	0.45986
Q01130	Serine/arginine-rich splicing factor 2	0.949092	-0.0753802	0.457717
Q13596	Sorting nexin-1	0.948726	-0.0759373	0.426246
Q7L9L4	MOB kinase activator 1B	0.948681	-0.0760051	0.426246
P00492	Hypoxanthine-guanine phosphoribosyltransferase	0.948535	-0.0762266	0.159189
Q13568	Interferon regulatory factor 5	0.948506	-0.0762705	0.27463
Q7Z5R6	Amyloid beta A4 precursor protein-binding family B member 1-interacting protein	0.948234	-0.0766853	0.223715
P52907	F-actin-capping protein subunit alpha-1	0.948164	-0.0767911	0.411852
Q9BVG4	Protein PBDC1	0.947561	-0.0777089	0.276226
Q9NRP0	Oligosaccharyltransferase complex subunitTC	0.94738	-0.0779855	0.41434
P23219	Prostaglandin G/H synthase 1	0.947353	-0.0780267	0.440965
Q9UJU6	Drebrin-like protein	0.947332	-0.0780575	0.248401
P78406	mRNA export factor	0.947101	-0.0784091	0.470401
Q8WW12	PEST proteolytic signal-containing nuclear protein	0.946942	-0.0786517	0.393546
Q9NSD9	Phenylalanine--tRNA ligase beta subunit	0.946898	-0.0787189	0.310501
Q03252	Lamin-B2	0.946871	-0.0787601	0.0657266
Q9Y262	Eukaryotic translation initiation factor 3 subunit L	0.946836	-0.0788137	0.234764
Q6P1N9	Putative deoxyribonuclease TATDN1	0.946499	-0.0793277	0.276226
Q92616	eIF-2-alpha kinase activator GCN1	0.946343	-0.0795647	0.470401
Q7L2H7	Eukaryotic translation initiation factor 3 subunit M	0.946209	-0.0797699	0.983866
Q5VWZ2	Lysophospholipase-like protein 1	0.946007	-0.0800766	0.491933
P16104	Histone H2AX	0.945624	-0.0806619	0.532808
Q9P2E9	Ribosome-binding protein 1	0.945268	-0.0812053	0.383216
O00442	RNA 3'-terminal phosphate cyclase	0.945204	-0.081303	0.372858
P21980	Protein-glutamine gamma-glutamyltransferase 2	0.945183	-0.0813351	0.532808
P32969	60S ribosomal protein L9	0.944787	-0.0819389	1
Q9UM00	Calcium load-activated calcium channel	0.944739	-0.0820117	0.470401
Q14203	Dynactin subunit 1	0.944257	-0.0827488	0.207001
Q9BUL8	Programmed cell death protein 10	0.944202	-0.0828325	0.452388
P53396	ATP-citrate synthase	0.942878	-0.0848565	0.310187
Q9UI10	Translation initiation factor eIF-2B subunit delta	0.94245	-0.0855121	0.276226
Q9Y376	Calcium-binding protein 39	0.942332	-0.0856923	0.234764
Q01813	ATP-dependent 6-phosphofructokinase, platelet type	0.942295	-0.0857491	0.470401
Q10713	Mitochondrial-processing peptidase subunit alpha	0.942218	-0.0858669	0.41434
Q12905	Interleukin enhancer-binding factor 2	0.942218	-0.0858673	0.234764
Q14139	Ubiquitin conjugation factor E4 A	0.942147	-0.0859755	0.470401
Q96AB3	Isochorismatase domain-containing protein 2	0.941792	-0.0865197	0.686576
P27816	Microtubule-associated protein 4	0.940529	-0.0884549	0.250761
Q86VS8	Protein Hook homolog 3	0.940409	-0.0886403	0.27463
Q02543	60S ribosomal protein L18a	0.940291	-0.0888213	0.411852
Q5K651	Sterile alpha motif domain-containing protein 9	0.940146	-0.089043	0.207001
P68363	Tubulin alpha-1B chain	0.939899	-0.0894229	0.470401
P30041	Peroxiredoxin-6	0.939894	-0.0894305	0.276226
P62312	U6 snRNA-associated Sm-like protein LSm6	0.939771	-0.0896187	0.301592
Q6XQN6	Nicotinate phosphoribosyltransferase	0.939732	-0.0896781	0.372858
Q08357	Sodium-dependent phosphate transporter 2	0.939264	-0.0903968	0.36191
Q9NR30	Nucleolar RNA helicase 2	0.938961	-0.0908624	0.704291
P23246	Splicing factor, proline- and glutamine-rich	0.938926	-0.0909173	0.393546
P28066	Proteasome subunit alpha type-5	0.938838	-0.0910526	0.250761
Q07866	Kinesin light chain 1	0.93882	-0.0910792	0.559287
Q9ULH1	Arf-GAP with SH3 domain, ANK repeat and PH domain-containing protein 1	0.938539	-0.0915116	0.178323
P52209	6-phosphogluconate dehydrogenase, decarboxylating	0.938487	-0.0915909	0.45986
Q9Y5B9	FACT complex subunit SPT16	0.938453	-0.0916433	0.383216
Q14790	Caspase-8	0.938408	-0.0917127	0.355205
P00441	Superoxide dismutase [Cu-Zn]	0.938396	-0.0917316	0.331472
P43243	Matrin-3	0.938316	-0.091854	0.2985
Q5VYK3	Proteasome adapter and scaffold protein ECM29	0.93782	-0.0926168	0.440965
O00148	ATP-dependent RNA helicase DDX39A	0.937601	-0.0929546	0.223875
P98171	Rho GTPase-activating protein 4	0.937384	-0.0932879	0.470401
P07737	Profilin-1	0.937042	-0.0938147	0.251955
Q9Y696	Chloride intracellular channel protein 4	0.937025	-0.0938412	0.1791
Q04637	Eukaryotic translation initiation factor 4 gamma 1	0.936716	-0.0943163	0.206228
Q93050	V-type proton ATPase 116 kDa subunit a1	0.936609	-0.0944819	0.36191
Q9NS69	Mitochondrial import receptor subunit TOM22 homolog	0.936358	-0.0948686	0.334348
P0DMV9	Heat shock 70 kDa protein 1B	0.936143	-0.0951996	0.198986
O75312	Zinc finger protein ZPR1	0.93606	-0.0953268	0.248401
P68371	Tubulin beta-4B chain	0.936057	-0.0953322	0.248401
P62805	Histone H4	0.935982	-0.0954479	0.27463
Q00839	Heterogeneous nuclear ribonucleoprotein U	0.935916	-0.0955495	0.271981
Q13616	Cullin-1	0.935848	-0.0956533	0.5
P61916	NPC intracellular cholesterol transporter 2	0.935461	-0.0962513	0.251955
Q15046	Lysine--tRNA ligase	0.935436	-0.096289	0.265315
P52597	Heterogeneous nuclear ribonucleoprotein F	0.935401	-0.0963438	0.228859
P52294	Importin subunit alpha-5	0.934978	-0.0969953	0.327955
P31150	Rab GDP dissociation inhibitor alpha	0.934926	-0.0970762	0.355205
P22307	Non-specific lipid-transfer protein	0.934816	-0.0972449	0.45986
P35236	Tyrosine-protein phosphatase non-receptor type 7	0.934801	-0.0972681	0.327955
Q15008	26S proteasome non-ATPase regulatory subunit 6	0.934635	-0.0975249	0.223715
P10321	HLA class I histocompatibility antigen, C alpha chain	0.934583	-0.0976058	0.470401
Q13094	Lymphocyte cytosolic protein 2	0.933886	-0.0986814	0.414002
O14879	Interferon-induced protein with tetratricopeptide repeats 3	0.933879	-0.0986932	0.440965
Q9Y3U8	60S ribosomal protein L36	0.933787	-0.0988344	0.301592
Q96C10	Probable ATP-dependent RNA helicase DHX58	0.933745	-0.0988995	0.279643
P53007	Tricarboxylate transport protein, mitochondrial	0.933678	-0.0990025	0.620374
O15027	Protein transport protein Sec16A	0.933254	-0.0996589	0.494223
P63208	S-phase kinase-associated protein 1	0.931845	-0.101839	0.301592
O75347	Tubulin-specific chaperone A	0.931721	-0.10203	0.140858
P62753	40S ribosomal protein S6	0.931327	-0.102641	0.176073
O43290	U4/U6.U5 tri-snRNP-associated protein 1	0.930949	-0.103227	0.470401
P20700	Lamin-B1	0.930407	-0.104066	0.440965
Q13045	Protein flightless-1 homolog	0.930314	-0.104211	0.250761
P27708	CAD protein	0.929005	-0.106241	0.44775
P24666	Low molecular weight phosphotyrosine protein phosphatase	0.928742	-0.10665	0.327955
O15498	Synaptobrevin homolog YKT6	0.927895	-0.107967	0.574825
P45974	Ubiquitin carboxyl-terminal hydrolase 5	0.927695	-0.108277	0.279643
P35658	Nuclear pore complex protein Nup214	0.927335	-0.108837	0.45986
Q66K14	TBC1 domain family member 9B	0.926993	-0.10937	0.355205
P55735	Protein SEC13 homolog	0.926868	-0.109564	0.248401
P62829	60S ribosomal protein L23	0.926783	-0.109697	0.176073
Q969T9	WW domain-binding protein 2	0.926698	-0.109829	0.234764
P60953	Cell division control protein 42 homolog	0.926681	-0.109856	0.393546
O95466	Formin-like protein 1	0.926581	-0.110011	0.27463
Q15257	Serine/threonine-protein phosphatase 2A activator	0.92655	-0.110059	0.532808
P43487	Ran-specific GTPase-activating protein	0.92606	-0.110823	0.27463
Q9Y570	Protein phosphatase methylesterase 1	0.926049	-0.110839	0.251955
P30405	Peptidyl-prolyl cis-trans isomerase F, mitochondrial	0.925568	-0.111589	0.343288
P49591	Serine--tRNA ligase, cytoplasmic	0.925535	-0.11164	0.343288
P25490	Transcriptional repressor protein YY1	0.925528	-0.111651	0.705602
P22059	Oxysterol-binding protein 1	0.925452	-0.11177	0.271981
Q01085	Nucleolysin TIAR	0.925418	-0.111823	0.411852
Q9UQ80	Proliferation-associated protein 2G4	0.925356	-0.11192	0.41434
P13639	Elongation factor 2	0.924985	-0.112498	0.0312738
Q15459	Splicing factor 3A subunit 1	0.924843	-0.11272	0.234764
P11177	Pyruvate dehydrogenase E1 component subunit beta, mitochondrial	0.924785	-0.112811	0.176073
P05388	60S acidic ribosomal protein P0	0.924703	-0.112938	0.223715
Q92522	Histone H1.10	0.924559	-0.113163	0.343288
Q9NVZ3	Adaptin ear-binding coat-associated protein 2	0.924329	-0.113522	0.131453
Q9Y4E8	Ubiquitin carboxyl-terminal hydrolase 15	0.924095	-0.113888	0.574825
Q9UI09	NADH dehydrogenase [ubiquinone] 1 alpha subcomplex subunit 12	0.923968	-0.114085	0.393546
O15258	Protein RER1	0.922718	-0.116038	0.45986
Q96IX5	ATP synthase membrane subunit DAPIT, mitochondrial	0.922444	-0.116467	0.343288
P40121	Macrophage-capping protein	0.921493	-0.117954	0.1791
Q9Y5X3	Sorting nexin-5	0.921417	-0.118075	0.279643
Q8WU79	Stromal membrane-associated protein 2	0.921308	-0.118245	0.265315
P30043	Flavin reductase (NADPH)	0.921229	-0.118369	0.276226
Q6NUK1	Calcium-binding mitochondrial carrier protein SCaMC-1	0.921176	-0.118451	0.265315
P63104	14-3-3 protein zeta/delta	0.920614	-0.119332	0.301592
Q05209	Tyrosine-protein phosphatase non-receptor type 12	0.920487	-0.11953	0.828679
Q9NP72	Ras-related protein Rab-18	0.919697	-0.120769	1
P62861	40S ribosomal protein S30	0.91914	-0.121643	0.494223
P26373	60S ribosomal protein L13	0.91909	-0.121723	0.355205
Q14019	Coactosin-like protein	0.918836	-0.122121	0.383216
P62937	Peptidyl-prolyl cis-trans isomerase A	0.918762	-0.122237	0.200609
Q3MHD2	Protein LSM12 homolog	0.918531	-0.122599	0.532808
O14773	Tripeptidyl-peptidase 1	0.918369	-0.122854	0.248401
Q10567	AP-1 complex subunit beta-1	0.918206	-0.12311	0.200609
P21399	Cytoplasmic aconitate hydratase	0.917982	-0.123462	0.440965
P00387	NADH-cytochrome b5 reductase 3	0.91798	-0.123465	0.36191
P62258	14-3-3 protein epsilon	0.917541	-0.124155	0.411852
Q5SW79	Centrosomal protein of 170 kDa	0.916872	-0.125207	0.36191
Q9P107	GEM-interacting protein	0.916714	-0.125456	0.135991
P29762	Cellular retinoic acid-binding protein 1	0.916571	-0.125681	0.65591
Q93009	Ubiquitin carboxyl-terminal hydrolase 7	0.91637	-0.125997	0.176073
O00410	Importin-5	0.916156	-0.126335	0.112767
P04424	Argininosuccinate lyase	0.916078	-0.126458	0.65591
P78417	Glutathione S-transferase omega-1	0.915806	-0.126886	0.135991
O95747	Serine/threonine-protein kinaseR1	0.915616	-0.127186	0.372858
Q96I99	Succinate--CoA ligase [GDP-forming] subunit beta, mitochondrial	0.915596	-0.127216	0.0469108
P55795	Heterogeneous nuclear ribonucleoprotein H2	0.9149	-0.128315	0.240094
P58546	Myotrophin	0.914723	-0.128593	0.27463
P27635	60S ribosomal protein L10	0.913858	-0.129958	0.159189
Q99729	Heterogeneous nuclear ribonucleoprotein A/B	0.913479	-0.130556	0.310187
Q8TB03	Uncharacterized protein CXorf38	0.913276	-0.130877	0.414002
P61962	DDB1- and CUL4-associated factor 7	0.912838	-0.13157	0.237385
Q15233	Non-POU domain-containing octamer-binding protein	0.912744	-0.131718	0.302346
Q8TAQ2	SWI/SNF complex subunit SMARCC2	0.912593	-0.131957	0.327955
Q9BTW9	Tubulin-specific chaperone D	0.911975	-0.132934	0.310501
P00491	Purine nucleoside phosphorylase	0.910856	-0.134705	0.251955
P51991	Heterogeneous nuclear ribonucleoprotein A3	0.910355	-0.135498	0.176073
P14866	Heterogeneous nuclear ribonucleoprotein L	0.909988	-0.136081	0.131453
Q9P2J5	Leucine--tRNA ligase, cytoplasmic	0.909397	-0.137017	0.895501
P30050	60S ribosomal protein L12	0.908983	-0.137675	0.334348
P40925	Malate dehydrogenase, cytoplasmic	0.908865	-0.137863	0.251955
P18085	ADP-ribosylation factor 4	0.908736	-0.138067	0.265315
Q13564	NEDD8-activating enzyme E1 regulatory subunit	0.908483	-0.138469	0.5
Q9UHG3	Prenylcysteine oxidase 1	0.908462	-0.138502	0.355205
Q15365	Poly(rC)-binding protein 1	0.907677	-0.139749	0.474769
Q9UJF2	Ras GTPase-activating protein nGAP	0.90736	-0.140252	0.223875
Q8WZA9	Immunity-related GTPase family Q protein	0.907348	-0.140272	0.414002
P62136	Serine/threonine-protein phosphatase PP1-alpha catalytic subunit	0.906768	-0.141195	0.501521
P19971	Thymidine phosphorylase	0.90666	-0.141367	0.276226
P60842	Eukaryotic initiation factor 4A-I	0.906491	-0.141636	1
P29590	Protein PML	0.906218	-0.142071	0.223875
Q9Y263	Phospholipase A-2-activating protein	0.906013	-0.142396	0.532808
P53004	Biliverdin reductase A	0.905962	-0.142477	0.27463
Q13151	Heterogeneous nuclear ribonucleoprotein A0	0.905803	-0.142731	0.331472
Q14914	Prostaglandin reductase 1	0.904854	-0.144242	0.198986
Q13185	Chromobox protein homolog 3	0.904306	-0.145117	0.131453
Q9UBR2	Cathepsin Z	0.904219	-0.145257	0.302346
O75170	Serine/threonine-protein phosphatase 6 regulatory subunit 2	0.904027	-0.145562	0.279643
P22033	Methylmalonyl-CoA mutase, mitochondrial	0.903392	-0.146576	0.331472
P62304	Small nuclear ribonucleoprotein E	0.902841	-0.147456	0.228859
Q99766	ATP synthase subunit s, mitochondrial	0.902276	-0.148359	0.440965
P40926	Malate dehydrogenase, mitochondrial	0.90213	-0.148592	0.112059
O94776	Metastasis-associated protein MTA2	0.900681	-0.150912	0.310501
P35908	Keratin, type II cytoskeletal 2 epidermal	0.900376	-0.1514	0.41434
P30046	D-dopachrome decarboxylase	0.90015	-0.151762	0.223715
Q96I24	Far upstream element-binding protein 3	0.899809	-0.15231	0.532808
Q6FI81	Anamorsin	0.899735	-0.152429	0.705602
Q13619	Cullin-4A	0.898955	-0.153679	0.755866
Q8TAT6	Nuclear protein localization protein 4 homolog	0.898657	-0.154158	0.224118
P62330	ADP-ribosylation factor 6	0.898317	-0.154704	0.223715
Q9UL25	Ras-related protein Rab-21	0.897981	-0.155243	0.552453
Q53EL6	Programmed cell death protein 4	0.897883	-0.1554	0.45986
Q15185	Prostaglandin E synthase 3	0.897768	-0.155585	0.65591
Q7KZI7	Serine/threonine-protein kinase MARK2	0.897408	-0.156164	0.279643
Q9P015	39S ribosomal protein L15, mitochondrial	0.896877	-0.157017	1
O75534	Cold shock domain-containing protein E1	0.896369	-0.157836	0.0747059
P08670	Vimentin	0.895597	-0.159078	0.181321
Q8TC12	Retinol dehydrogenase 11	0.895147	-0.159803	1
Q92974	Rho guanine nucleotide exchange factor 2	0.895119	-0.159848	0.411852
Q9Y5Y2	Cytosolic Fe-S cluster assembly factor NUBP2	0.894635	-0.160629	0.620374
Q6L8Q7	2',5'-phosphodiesterase 12	0.894374	-0.161049	0.200609
P62906	60S ribosomal protein L10a	0.894238	-0.16127	0.224118
O43639	Cytoplasmic protein NCK2	0.893881	-0.161846	0.124075
P61247	40S ribosomal protein S3a	0.893764	-0.162034	0.206791
P61160	Actin-related protein 2	0.893462	-0.162521	0.135991
Q9HD20	Manganese-transporting ATPase 13A1	0.892505	-0.164068	0.5
Q4G0N4	NAD kinase 2, mitochondrial	0.892332	-0.164348	0.176073
P55010	Eukaryotic translation initiation factor 5	0.892017	-0.164857	0.27463
Q16186	Proteasomal ubiquitin receptor ADRM1	0.891552	-0.165609	0.552453
O43447	Peptidyl-prolyl cis-trans isomerase H	0.891154	-0.166253	0.124075
O15294	UDP-N-acetylglucosamine--peptide N-acetylglucosaminyltransferase 110 kDa subunit	0.890735	-0.166931	0.234764
Q00341	Vigilin	0.889477	-0.168971	0.158256
Q04760	Lactoylglutathione lyase	0.88939	-0.169112	0.137485
P61758	Prefoldin subunit 3	0.889352	-0.169174	0.5
Q96M27	Protein PRRC1	0.88924	-0.169355	0.36191
Q9NZ08	Endoplasmic reticulum aminopeptidase 1	0.888652	-0.170309	0.223715
Q05823	2-5A-dependent ribonuclease	0.888539	-0.170493	0.377933
P21964	Catechol O-methyltransferase	0.888395	-0.170727	0.412456
Q9H2H8	Peptidyl-prolyl cis-trans isomerase-like 3	0.887678	-0.171892	0.334348
P31949	Protein S100-A11	0.887315	-0.172481	0.36191
P26639	Threonine--tRNA ligase 1, cytoplasmic	0.887207	-0.172657	0.223875
P14678	Small nuclear ribonucleoprotein-associated proteins B and B'	0.887182	-0.172698	0.178323
Q9Y2U8	Inner nuclear membrane protein Man1	0.887017	-0.172967	0.234764
O75190	DnaJ homolog subfamily B member 6	0.886627	-0.173601	1
P62140	Serine/threonine-protein phosphatase PP1-beta catalytic subunit	0.885949	-0.174704	0.155093
P52298	Nuclear cap-binding protein subunit 2	0.885867	-0.174838	0.440965
O75396	Vesicle-trafficking protein SEC22b	0.88521	-0.175909	0.198986
O14579	Coatomer subunit epsilon	0.884774	-0.17662	0.206228
O14980	Exportin-1	0.883765	-0.178265	0.206791
O75348	V-type proton ATPase subunit G 1	0.883141	-0.179285	0.301592
Q8NBJ5	Procollagen galactosyltransferase 1	0.883051	-0.179431	0.265315
Q92608	Dedicator of cytokinesis protein 2	0.88283	-0.179792	0.45986
Q9H2K8	Serine/threonine-protein kinase TAO3	0.882507	-0.180321	0.310501
Q9Y6Y8	SEC23-interacting protein	0.881936	-0.181254	0.755866
Q13595	Transformer-2 protein homolog alpha	0.881412	-0.182111	0.331472
Q6DD88	Atlastin-3	0.881394	-0.182142	0.181321
Q07812	Apoptosis regulator BAX	0.880837	-0.183054	0.0950678
Q9NR50	Translation initiation factor eIF-2B subunit gamma	0.880441	-0.183702	0.334348
P18621	60S ribosomal protein L17	0.880119	-0.184229	0.176073
Q9BXJ9	N-alpha-acetyltransferase 15, NatA auxiliary subunit	0.879835	-0.184696	0.0950678
P61026	Ras-related protein Rab-10	0.87913	-0.185851	0.795946
Q15056	Eukaryotic translation initiation factor 4H	0.879018	-0.186035	0.250761
O75306	NADH dehydrogenase [ubiquinone] iron-sulfur protein 2, mitochondrial	0.878654	-0.186633	0.355205
Q9NXG2	THUMP domain-containing protein 1	0.878111	-0.187525	0.377933
Q9UII4	E3 ISG15--protein ligase HERC5	0.876611	-0.189992	0.302346
Q8NE71	ATP-binding cassette sub-family F member 1	0.876534	-0.190119	0.310501
P53367	Arfaptin-1	0.87621	-0.190652	0.301592
O00154	Cytosolic acyl coenzyme A thioester hydrolase	0.875728	-0.191446	0.552453
P30040	Endoplasmic reticulum resident protein 29	0.87542	-0.191952	0.206791
Q92538	Golgi-specific brefeldin A-resistance guanine nucleotide exchange factor 1	0.873882	-0.194489	0.352145
P49757	Protein numb homolog	0.873825	-0.194584	0.135991
P24844	Myosin regulatory light polypeptide 9	0.873758	-0.194694	0.372858
Q9NYF8	Bcl-2-associated transcription factor 1	0.872766	-0.196334	0.178323
Q13630	GDP-L-fucose synthase	0.871057	-0.199161	0.198986
P04075	Fructose-bisphosphate aldolase A	0.870818	-0.199556	0.137485
P62851	40S ribosomal protein S25	0.870739	-0.199688	0.45986
P62244	40S ribosomal protein S15a	0.870624	-0.199879	0.135991
P54819	Adenylate kinase 2, mitochondrial	0.870528	-0.200037	0.302346
Q16658	Fascin	0.869751	-0.201326	0.134873
P54687	Branched-chain-amino-acid aminotransferase, cytosolic	0.869672	-0.201457	0.356647
O43395	U4/U6 small nuclear ribonucleoprotein Prp3	0.86945	-0.201824	0.36191
P08567	Pleckstrin	0.869319	-0.202042	0.103114
Q9BUH6	Protein PAXX	0.869199	-0.202242	0.250761
Q8WXG1	Radical S-adenosyl methionine domain-containing protein 2	0.868799	-0.202906	0.41434
Q9BUN8	Derlin-1	0.868481	-0.203434	0.343288
Q96HE7	ERO1-like protein alpha	0.867391	-0.205246	0.331472
Q7Z2W4	Zinc finger CCCH-type antiviral protein 1	0.867312	-0.205377	0.0449578
P01040	Cystatin-A	0.866472	-0.206775	0.494223
Q9HB71	Calcyclin-binding protein	0.866286	-0.207085	0.248401
Q96GX9	Methylthioribulose-1-phosphate dehydratase	0.865787	-0.207916	1
P20020	Plasma membrane calcium-transporting ATPase 1	0.86483	-0.209511	0.207001
P30044	Peroxiredoxin-5, mitochondrial	0.863799	-0.211232	0.198986
Q8WXI9	Transcriptional repressor p66-beta	0.863056	-0.212474	0.118692
P13645	Keratin, type I cytoskeletal 10	0.862298	-0.213742	0.426246
P32455	Guanylate-binding protein 1	0.860601	-0.216583	0.411852
P46926	Glucosamine-6-phosphate isomerase 1	0.859847	-0.217849	0.1791
Q9H061	Transmembrane protein 126A	0.859476	-0.218471	0.262907
Q9UHV9	Prefoldin subunit 2	0.857879	-0.221154	0.276226
P46087	Probable 28S rRNA (cytosine(4447)-C(5))-methyltransferase	0.857394	-0.22197	0.44775
Q9BVK6	Transmembrane emp24 domain-containing protein 9	0.856186	-0.224004	0.265315
Q13148	TAR DNA-binding protein 43	0.854854	-0.22625	0.271981
P62987	Ubiquitin-60S ribosomal protein L40	0.852788	-0.229741	0.331472
Q96QR8	Transcriptional activator protein Pur-beta	0.851568	-0.231806	0.2985
Q9GZS3	WD repeat-containing protein 61	0.851543	-0.231848	0.206791
P14174	Macrophage migration inhibitory factor	0.850059	-0.234365	0.1791
Q8N1G2	Cap-specific mRNA (nucleoside-2'-O-)-methyltransferase 1	0.84968	-0.235009	0.327955
O43765	Small glutamine-rich tetratricopeptide repeat-containing protein alpha	0.848668	-0.236729	0.223875
Q9Y2B0	Protein canopy homolog 2	0.848281	-0.237386	1
P51452	Dual specificity protein phosphatase 3	0.847825	-0.238162	0.279643
P61163	Alpha-centractin	0.845651	-0.241866	0.334348
O95573	Long-chain-fatty-acid--CoA ligase 3	0.845119	-0.242773	0.343288
Q969Q0	60S ribosomal protein L36a-like	0.844135	-0.244455	0.250761
Q9NRW7	Vacuolar protein sorting-associated protein 45	0.843914	-0.244831	0.310187
P53041	Serine/threonine-protein phosphatase 5	0.843669	-0.245251	0.331472
Q00403	Transcription initiation factor IIB	0.842578	-0.247118	0.176073
Q00059	Transcription factor A, mitochondrial	0.842489	-0.247271	0.552453
Q14498	RNA-binding protein 39	0.841506	-0.248955	0.426246
Q14669	E3 ubiquitin-protein ligase TRIP12	0.840604	-0.250502	0.181321
P33121	Long-chain-fatty-acid--CoA ligase 1	0.840429	-0.250803	0.250761
Q14103	Heterogeneous nuclear ribonucleoprotein D0	0.84035	-0.250938	0.118882
Q9NT62	Ubiquitin-like-conjugating enzyme ATG3	0.838962	-0.253323	0.352145
P62847	40S ribosomal protein S24	0.838941	-0.253359	0.36191
Q15293	Reticulocalbin-1	0.838559	-0.254015	0.155093
P35030	Trypsin-3	0.838242	-0.254561	0.621003
P08779	Keratin, type I cytoskeletal 16	0.838073	-0.254851	0.440965
P13995	Bifunctional methylenetetrahydrofolate dehydrogenase/cyclohydrolase, mitochondrial	0.837742	-0.255422	0.223715
P49756	RNA-binding protein 25	0.835343	-0.259559	0.155093
P26572	Alpha-1,3-mannosyl-glycoprotein 2-beta-N-acetylglucosaminyltransferase	0.834486	-0.261041	0.343288
P18754	Regulator of chromosome condensation	0.834463	-0.26108	0.356647
Q5VTU8	ATP synthase subunit epsilon-like protein, mitochondrial	0.834396	-0.261195	0.331472
P42566	Epidermal growth factor receptor substrate 15	0.833967	-0.261938	1
P43490	Nicotinamide phosphoribosyltransferase	0.833273	-0.263138	0.200609
P84077	ADP-ribosylation factor 1	0.831136	-0.266843	0.140858
Q9HAV7	GrpE protein homolog 1, mitochondrial	0.827172	-0.273741	0.426246
Q10469	Alpha-1,6-mannosyl-glycoprotein 2-beta-N-acetylglucosaminyltransferase	0.827086	-0.273891	0.118692
P06865	Beta-hexosaminidase subunit alpha	0.824742	-0.277986	0.343288
O00303	Eukaryotic translation initiation factor 3 subunit F	0.824383	-0.278613	0.331472
P06756	Integrin alpha-V	0.823693	-0.279821	0.0475339
P68036	Ubiquitin-conjugating enzyme E2 L3	0.823382	-0.280366	0.301592
Q99439	Calponin-2	0.822827	-0.281339	0.200609
A3KN83	Protein strawberry notch homolog 1	0.822764	-0.281449	0.397973
Q9NR31	GTP-binding protein SAR1a	0.821707	-0.283304	0.160528
Q5BKZ1	DBIRD complex subunit ZNF326	0.821616	-0.283464	0.426246
Q00796	Sorbitol dehydrogenase	0.818994	-0.288075	0.310501
P23381	Tryptophan--tRNA ligase, cytoplasmic	0.818615	-0.288743	0.186429
P13796	Plastin-2	0.818274	-0.289345	0.135991
P49720	Proteasome subunit beta type-3	0.817702	-0.290354	0.181321
P10606	Cytochrome c oxidase subunit 5B, mitochondrial	0.817654	-0.290438	0.426246
Q16881	Thioredoxin reductase 1, cytoplasmic	0.817145	-0.291335	0.0225261
Q8N5M9	Protein jagunal homolog 1	0.814	-0.296899	0.159189
P20290	Transcription factor BTF3	0.8138	-0.297253	0.301592
Q8N766	ER membrane protein complex subunit 1	0.812431	-0.299683	0.377933
Q14980	Nuclear mitotic apparatus protein 1	0.81243	-0.299685	0.234764
P35237	Serpin B6	0.812009	-0.300433	0.377933
P51606	N-acylglucosamine 2-epimerase	0.81127	-0.301746	0.686576
Q99459	Cell division cycle 5-like protein	0.810726	-0.302713	0.426246
P08962	CD63 antigen	0.808749	-0.306236	0.302346
Q9UIJ7	GTP:AMP phosphotransferase AK3, mitochondrial	0.80797	-0.307626	0.155093
O43318	Mitogen-activated protein kinase kinase kinase 7	0.80786	-0.307823	0.306938
Q9UMX0	Ubiquilin-1	0.807486	-0.308492	0.411852
P62306	Small nuclear ribonucleoprotein F	0.80426	-0.314265	0.248401
Q08379	Golgin subfamily A member 2	0.80385	-0.315001	0.352145
P84095	Rho-related GTP-binding protein RhoG	0.803052	-0.316435	0.080264
Q9H1C4	Protein unc-93 homolog B1	0.802489	-0.317447	0.1791
P49902	Cytosolic purine 5'-nucleotidase	0.801839	-0.318616	0.0633785
P13861	cAMP-dependent protein kinase type II-alpha regulatory subunit	0.800384	-0.321235	0.140858
P42677	40S ribosomal protein S27	0.800241	-0.321493	0.1791
P15090	Fatty acid-binding protein, adipocyte	0.797469	-0.3265	0.117382
P09913	Interferon-induced protein with tetratricopeptide repeats 2	0.796257	-0.328693	0.159189
Q8TE77	Protein phosphatase Slingshot homolog 3	0.79	-0.340075	0.377933
P46060	Ran GTPase-activating protein 1	0.788981	-0.341937	0.574825
Q9Y5A7	NEDD8 ultimate buster 1	0.788122	-0.34351	0.0891617
P49321	Nuclear autoantigenic sperm protein	0.787612	-0.344442	0.237385
P98179	RNA-binding protein 3	0.785489	-0.348336	0.135991
P30520	Adenylosuccinate synthetase isozyme 2	0.783063	-0.3528	0.36191
P26196	Probable ATP-dependent RNA helicase DDX6	0.781996	-0.354767	0.153469
P49821	NADH dehydrogenase [ubiquinone] flavoprotein 1, mitochondrial	0.781726	-0.355265	0.5
Q15363	Transmembrane emp24 domain-containing protein 2	0.778633	-0.360984	0.108793
Q96HC4	PDZ and LIM domain protein 5	0.777128	-0.363775	0.134873
Q9ULA0	Aspartyl aminopeptidase	0.776676	-0.364615	0.310501
O43172	U4/U6 small nuclear ribonucleoprotein Prp4	0.776088	-0.365708	0.155093
Q8IZC6	Collagen alpha-1(XXVII) chain	0.775933	-0.365997	0.372858
Q99497	Parkinson disease protein 7	0.77496	-0.367806	0.621003
P30740	Leukocyte elastase inhibitor	0.77148	-0.374299	0.190136
Q15646	2'-5'-oligoadenylate synthase-like protein	0.766465	-0.383708	0.248401
Q14137	Ribosome biogenesis protein BOP1	0.766208	-0.384193	0.564482
P62942	Peptidyl-prolyl cis-trans isomerase FKBP1A	0.761986	-0.392164	0.327955
P32456	Guanylate-binding protein 2	0.761463	-0.393154	0.0657266
Q12797	Aspartyl/asparaginyl beta-hydroxylase	0.761142	-0.393762	0.250761
O00232	26S proteasome non-ATPase regulatory subunit 12	0.760743	-0.39452	0.234764
Q9BZZ5	Apoptosis inhibitor 5	0.760655	-0.394686	0.200609
Q15785	Mitochondrial import receptor subunit TOM34	0.758612	-0.398566	0.251955
P35241	Radixin	0.758013	-0.399706	0.234764
Q9H2W6	39S ribosomal protein L46, mitochondrial	0.756243	-0.403078	0.383216
Q8WZA0	Protein LZIC	0.755651	-0.404208	0.248401
Q07020	60S ribosomal protein L18	0.755249	-0.404976	0.356647
Q9Y5L0	Transportin-3	0.751263	-0.41261	0.262907
P46779	60S ribosomal protein L28	0.751045	-0.413028	1
O60499	Syntaxin-10	0.748224	-0.418457	0.474769
O15533	Tapasin	0.747504	-0.419846	0.112059
P30085	UMP-CMP kinase	0.742844	-0.428869	0.137485
P49792	E3 SUMO-protein ligase RanBP2	0.738567	-0.4372	0.279643
Q96KP4	Cytosolic non-specific dipeptidase	0.737798	-0.438703	0.137485
Q29RF7	Sister chromatid cohesion protein PDS5 homolog A	0.73722	-0.439832	1
Q9GZT8	NIF3-like protein 1	0.735978	-0.442265	0.491933
P18669	Phosphoglycerate mutase 1	0.733375	-0.447378	0.302346
A6NC98	Coiled-coil domain-containing protein 88B	0.730746	-0.452558	0.372858
P37802	Transgelin-2	0.728427	-0.457143	0.200609
P29966	Myristoylated alanine-rich C-kinase substrate	0.727683	-0.458617	0.103114
O94903	Pyridoxal phosphate homeostasis protein	0.725151	-0.463646	0.393546
P18510	Interleukin-1 receptor antagonist protein	0.722259	-0.469411	0.251955
Q9BXK5	Bcl-2-like protein 13	0.720316	-0.473299	0.0143211
P29401	Transketolase	0.718357	-0.477227	0.080264
P23497	Nuclear autoantigen Sp-100	0.71502	-0.483944	0.112059
Q9UNP9	Peptidyl-prolyl cis-trans isomerase E	0.714668	-0.484654	0.355205
Q8WVM8	Sec1 family domain-containing protein 1	0.713503	-0.487008	0.153469
P53992	Protein transport protein Sec24C	0.709336	-0.495459	0.160528
P19878	Neutrophil cytosol factor 2	0.701836	-0.510795	0.0347217
P07948	Tyrosine-protein kinase Lyn	0.698708	-0.517238	0.223715
P61586	Transforming protein RhoA	0.6902	-0.534914	0.0747059
Q13435	Splicing factor 3B subunit 2	0.68382	-0.548311	0.181321
Q96RT1	Erbin	0.683646	-0.548678	1
O15162	Phospholipid scramblase 1	0.683493	-0.549002	0.27463
Q12800	Alpha-globin transcription factor CP2	0.679692	-0.557046	0.5
Q6PKG0	La-related protein 1	0.676587	-0.563653	0.372858
P63220	40S ribosomal protein S21	0.673505	-0.570238	0.159189
P68104	Elongation factor 1-alpha 1	0.671814	-0.573865	0.135991
Q96RQ9	L-amino-acid oxidase	0.67017	-0.577401	0.0824911
P40222	Alpha-taxilin	0.657824	-0.604226	0.36191
Q5H9U9	Probable ATP-dependent RNA helicase DDX60-like	0.654673	-0.611155	0.118882
Q9UJY5	ADP-ribosylation factor-binding protein GGA1	0.646309	-0.629705	0.0563833
Q13868	Exosome complex component RRP4	0.645289	-0.631982	0.529158
Q9BYX4	Interferon-induced helicase C domain-containing protein 1	0.64339	-0.636235	0.15409
O95989	Diphosphoinositol polyphosphate phosphohydrolase 1	0.621793	-0.685493	1
Q9NUQ6	SPATS2-like protein	0.604241	-0.726804	0.0535093
Q8IVG5	Sterile alpha motif domain-containing protein 9-like	0.599097	-0.739139	0.118692
P48643	T-complex protein 1 subunit epsilon	0.597811	-0.742239	0.080264
Q13885	Tubulin beta-2A chain	0.595511	-0.7478	0.176073
Q9BW83	Intraflagellar transport protein 27 homolog	0.589273	-0.762991	0.301592
Q96PP9	Guanylate-binding protein 4	0.588793	-0.764166	0.0469108
Q01432	AMP deaminase 3	0.586558	-0.769655	0.118692
P32321	Deoxycytidylate deaminase	0.577318	-0.792562	0.176073
Q14789	Golgin subfamily B member 1	0.577171	-0.79293	0.158256
P08240	Signal recognition particle receptor subunit alpha	0.57621	-0.795332	0.310187
Q9Y285	Phenylalanine--tRNA ligase alpha subunit	0.574915	-0.79858	0.310187
P12277	Creatine kinase B-type	0.568245	-0.815414	0.0657266
Q9Y6M9	NADH dehydrogenase [ubiquinone] 1 beta subcomplex subunit 9	0.562407	-0.830313	0.102313
P14598	Neutrophil cytosol factor 1	0.560231	-0.835907	0.0767345
P27701	CD82 antigen	0.559686	-0.83731	0.155093
P16070	CD44 antigen	0.551229	-0.859276	0.0891617
Q9Y5X1	Sorting nexin-9	0.534779	-0.902985	0.00900335
Q00653	Nuclear factor NF-kappa-B p100 subunit	0.532588	-0.908909	0.040132
P05362	Intercellular adhesion molecule 1	0.529668	-0.91684	0.117382
O43432	Eukaryotic translation initiation factor 4 gamma 3	0.528015	-0.921349	0.262907
P35269	General transcription factor IIF subunit 1	0.527662	-0.922313	0.621003
P78536	Disintegrin and metalloproteinase domain-containing protein 17	0.524395	-0.931275	0.45986
Q9Y520	Protein PRRC2C	0.520498	-0.942035	0.0173609
Q9H4E7	Differentially expressed in FDCP 6 homolog	0.518348	-0.948006	0.159189
Q460N5	Protein mono-ADP-ribosyltransferase PARP14	0.516601	-0.952877	0.41434
Q96HY6	DDRGK domain-containing protein 1	0.515963	-0.95466	0.301592
P09132	Signal recognition particle 19 kDa protein	0.510664	-0.969553	0.153469
Q9H4M9	EH domain-containing protein 1	0.49896	-1.003	0.103114
Q96C86	m7GpppX diphosphatase	0.493926	-1.01763	0.411852
P60709	Actin, cytoplasmic 1	0.475611	-1.07215	0.0747059
Q9BQE3	Tubulin alpha-1C chain	0.440378	-1.18318	0.137485
Q9NYK5	39S ribosomal protein L39, mitochondrial	0.408799	-1.29054	0.118882
P32970	CD70 antigen	0.386234	-1.37245	0.0427837
P01584	Interleukin-1 beta	0.384049	-1.38064	0.0633785
Q03169	Tumor necrosis factor alpha-induced protein 2	0.371089	-1.43016	0.140858
P04179	Superoxide dismutase [Mn], mitochondrial	0.367615	-1.44373	0.103114
P05026	Sodium/potassium-transporting ATPase subunit beta-1	0.316786	-1.65842	0.0140188
O15305	Phosphomannomutase 2	0.290859	-1.78161	0.223715
P14902	Indoleamine 2,3-dioxygenase 1	0.260828	-1.93883	0.0213299
Q16719	Kynureninase	0.219576	-2.18721	0.542999
Q9UHY7	Enolase-phosphatase E1	0.212179	-2.23665	0.112059
O14907	Tax1-binding protein 3	0.196868	-2.3447	0.237385
Q13077	TNF receptor-associated factor 1	0.189068	-2.40303	0.0657266
O75436	Vacuolar protein sorting-associated protein 26A	0.179464	-2.47823	0.137485
Q3LXA3	Triokinase/FMN cyclase	0.146183	-2.77416	0.0633785
Q9NY12	H/ACA ribonucleoprotein complex subunit 1	0.126628	-2.98133	0.271981

## Sheet: Sheet4
UniProt_Acession	Name	Fold change (R.ma./R.p.)	LOG2 (R.ma./R.p.)	P-value (R.ma./R.p.)
P52434	DNA-directed RNA polymerases I, II, and III subunit RPABC3	20.4047	4.35083	0.331472
Q16401	26S proteasome non-ATPase regulatory subunit 5	12.6335	3.65918	0.00422079
Q8WZA0	Protein LZIC	3.82448	1.93526	0.250761
Q13442	28 kDa heat- and acid-stable phosphoprotein	3.62287	1.85713	0.080264
Q9Y2L9	Leucine-rich repeat and calponin homology domain-containing protein 1	2.99239	1.5813	0.306938
Q9NVT9	Armadillo repeat-containing protein 1	2.92628	1.54907	0.153469
Q9Y6E2	Basic leucine zipper and W2 domain-containing protein 2	2.44879	1.29207	0.271981
P80723	Brain acid soluble protein 1	2.37674	1.24898	0.026227
Q9Y646	Carboxypeptidase Q	2.25954	1.17603	0.118882
Q15050	Ribosome biogenesis regulatory protein homolog	2.21778	1.14911	0.0449578
P01584	Interleukin-1 beta	2.16382	1.11358	0.140858
P49006	MARCKS-related protein	2.05664	1.04029	0.112059
Q9UH99	SUN domain-containing protein 2	2.01469	1.01056	0.248401
A6NDG6	Glycerol-3-phosphate phosphatase	1.9609	0.971514	0.377933
O75608	Acyl-protein thioesterase 1	1.95958	0.970548	0.248401
P15374	Ubiquitin carboxyl-terminal hydrolase isozyme L3	1.94586	0.960406	0.00698729
Q99653	Calcineurin B homologous protein 1	1.88943	0.917949	0.0213918
O15173	Membrane-associated progesterone receptor component 2	1.83212	0.873517	0.412456
P14174	Macrophage migration inhibitory factor	1.82127	0.864943	0.0535093
Q15819	Ubiquitin-conjugating enzyme E2 variant 2	1.80207	0.849658	0.102313
P37802	Transgelin-2	1.79568	0.844527	0.135991
P62942	Peptidyl-prolyl cis-trans isomerase FKBP1A	1.79249	0.841962	0.040132
Q96JH7	Deubiquitinating protein VCIP135	1.77765	0.829969	0.397973
Q13243	Serine/arginine-rich splicing factor 5	1.76452	0.819272	0.00892113
Q9NY12	H/ACA ribonucleoprotein complex subunit 1	1.75285	0.809705	0.27463
P20138	Myeloid cell surface antigen CD33	1.75139	0.808501	0.118692
P55209	Nucleosome assembly protein 1-like 1	1.74693	0.804823	0.052454
Q96HY6	DDRGK domain-containing protein 1	1.71975	0.782198	0.0319949
P20645	Cation-dependent mannose-6-phosphate receptor	1.70836	0.772615	0.00698729
Q5VSL9	Striatin-interacting protein 1	1.68679	0.75428	0.190136
P35237	Serpin B6	1.66363	0.734335	0.372858
Q53FT3	Protein Hikeshi	1.64961	0.722126	0.306938
P17655	Calpain-2 catalytic subunit	1.64786	0.720596	0.0225261
P01040	Cystatin-A	1.64144	0.71496	0.0747059
P31946	14-3-3 protein beta/alpha	1.63451	0.708861	0.224118
Q9NQG5	Regulation of nuclear pre-mRNA domain-containing protein 1B	1.63448	0.708828	0.190136
Q13884	Beta-1-syntrophin	1.62782	0.702943	0.27463
Q9BWF3	RNA-binding protein 4	1.59954	0.677656	0.118882
P02788	Lactotransferrin	1.56507	0.646231	0.137485
P84077	ADP-ribosylation factor 1	1.55784	0.639544	0.0633785
O00161	Synaptosomal-associated protein 23	1.55627	0.63809	0.00698729
P51858	Hepatoma-derived growth factor	1.5389	0.6219	0.0140188
O43837	Isocitrate dehydrogenase [NAD] subunit beta, mitochondrial	1.52173	0.605717	0.491933
O95782	AP-2 complex subunit alpha-1	1.51602	0.600286	0.393546
Q6FI81	Anamorsin	1.5118	0.596266	1
O95881	Thioredoxin domain-containing protein 12	1.50746	0.592123	0.026227
P55060	Exportin-2	1.50477	0.589547	0.178323
O14907	Tax1-binding protein 3	1.50467	0.589448	0.301592
Q9UHB9	Signal recognition particle subunit SRP68	1.50289	0.587741	0.200609
Q9NVS9	Pyridoxine-5'-phosphate oxidase	1.49293	0.578148	0.310187
O43852	Calumenin	1.49138	0.576647	0.026227
P19823	Inter-alpha-trypsin inhibitor heavy chain H2	1.49054	0.575839	0.265315
P02768	Albumin	1.48963	0.57495	0.237385
P62910	60S ribosomal protein L32	1.48118	0.566749	0.352145
Q03405	Urokinase plasminogen activator surface receptor	1.48073	0.566313	0.0563833
P63220	40S ribosomal protein S21	1.46285	0.548783	0.103114
Q9BVM4	Gamma-glutamylaminecyclotransferase	1.46202	0.547964	0.0280375
P62258	14-3-3 protein epsilon	1.46008	0.546045	0.112059
Q8TCD5	5'(3')-deoxyribonucleotidase, cytosolic type	1.45866	0.544646	0.0173609
Q9BRK5	45 kDa calcium-binding protein	1.45736	0.543354	0.011332
P62306	Small nuclear ribonucleoprotein F	1.45734	0.543339	0.103114
P06753	Tropomyosin alpha-3 chain	1.45641	0.542421	0.0014476
Q9UPN3	Microtubule-actin cross-linking factor 1, isoforms 1/2/3/5	1.45569	0.541706	0.5
Q14444	Caprin-1	1.45331	0.539339	0.206228
Q9BVK6	Transmembrane emp24 domain-containing protein 9	1.44955	0.535607	0.302346
O15511	Actin-related protein 2/3 complex subunit 5	1.44949	0.535548	0.0180067
Q04760	Lactoylglutathione lyase	1.44934	0.535398	0.198986
Q12846	Syntaxin-4	1.44573	0.531802	0.052454
Q96JJ3	Engulfment and cell motility protein 2	1.44135	0.52742	0.206791
P37108	Signal recognition particle 14 kDa protein	1.43362	0.519667	0.0312738
P62241	40S ribosomal protein S8	1.43198	0.518012	0.198986
Q06830	Peroxiredoxin-1	1.42901	0.515012	0.137485
P42677	40S ribosomal protein S27	1.4278	0.513789	0.118692
P07737	Profilin-1	1.42732	0.513309	0.112059
P02765	Alpha-2-HS-glycoprotein	1.42252	0.508448	0.206228
P09496	Clathrin light chain A	1.42018	0.506074	0.052454
Q06033	Inter-alpha-trypsin inhibitor heavy chain H3	1.41736	0.503201	0.2985
P60660	Myosin light polypeptide 6	1.41722	0.503065	0.0143211
Q9H1E3	Nuclear ubiquitous casein and cyclin-dependent kinase substrate 1	1.41146	0.497191	0.00698729
Q7L5D6	Golgi to ER traffic protein 4 homolog	1.40846	0.494121	0.265315
Q8N2K0	Lysophosphatidylserine lipase ABHD12	1.40749	0.493129	0.265315
P84098	60S ribosomal protein L19	1.4051	0.490671	0.0225261
Q96H20	Vacuolar-sorting protein SNF8	1.40462	0.490182	0.0639898
Q9UI09	NADH dehydrogenase [ubiquinone] 1 alpha subcomplex subunit 12	1.40412	0.489664	0.135991
O15400	Syntaxin-7	1.40345	0.488982	0.0776752
Q9Y316	Protein MEMO1	1.40154	0.487008	0.131453
Q9HC35	Echinoderm microtubule-associated protein-like 4	1.39734	0.48268	0.302346
P55957	BH3-interacting domain death agonist	1.39696	0.482287	0.0469108
P05387	60S acidic ribosomal protein P2	1.39485	0.480113	0.0639898
O14950	Myosin regulatory light chain 12B	1.38625	0.471192	0.00190638
P01889	HLA class I histocompatibility antigen, B alpha chain	1.38524	0.470141	0.00698729
Q9H307	Pinin	1.3845	0.469362	0.44775
O75348	V-type proton ATPase subunit G 1	1.38287	0.467665	0.0563833
Q9UNH7	Sorting nexin-6	1.3824	0.467179	0.470401
P61289	Proteasome activator complex subunit 3	1.38049	0.465185	0.310501
P84090	Enhancer of rudimentary homolog	1.3769	0.461421	0.0347217
P04080	Cystatin-B	1.37655	0.461056	0.0469108
P27701	CD82 antigen	1.37646	0.460963	0.14925
Q15370	Elongin-B	1.37627	0.460759	0.158256
Q8TAQ2	SWI/SNF complex subunit SMARCC2	1.3755	0.459953	0.0319949
Q15121	Astrocytic phosphoprotein PEA-15	1.37518	0.45962	0.0633785
Q9H4M9	EH domain-containing protein 1	1.37061	0.45482	0.140858
Q8N9T8	Protein KRI1 homolog	1.36994	0.454111	0.603184
Q96HE7	ERO1-like protein alpha	1.36931	0.453449	0.137485
Q9UBC2	Epidermal growth factor receptor substrate 15-like 1	1.36847	0.452562	0.44775
O75935	Dynactin subunit 3	1.36654	0.450526	0.620374
Q9UL46	Proteasome activator complex subunit 2	1.36243	0.446182	0.0173609
P09382	Galectin-1	1.36192	0.445643	0.0427837
P24534	Elongation factor 1-beta	1.35938	0.442948	0.0938215
P16949	Stathmin	1.35719	0.440623	0.0535093
Q96FZ7	Charged multivesicular body protein 6	1.35306	0.436225	0.234764
P61224	Ras-related protein Rap-1b	1.35222	0.435334	0.0747059
O43399	Tumor protein D54	1.35097	0.433995	0.234764
P16070	CD44 antigen	1.35021	0.43318	0.1791
Q06323	Proteasome activator complex subunit 1	1.34302	0.425479	0.0258917
P05091	Aldehyde dehydrogenase, mitochondrial	1.34149	0.423836	0.474769
P27635	60S ribosomal protein L10	1.3399	0.422125	0.176073
P28062	Proteasome subunit beta type-8	1.33549	0.417365	0.2985
Q14789	Golgin subfamily B member 1	1.33498	0.416822	0.223875
P62805	Histone H4	1.33438	0.416174	0.0388376
P25786	Proteasome subunit alpha type-1	1.33036	0.411813	0.0427837
Q12913	Receptor-type tyrosine-protein phosphatase eta	1.33017	0.411609	0.271981
P13647	Keratin, type II cytoskeletal 5	1.32991	0.411327	0.279643
P61020	Ras-related protein Rab-5B	1.32679	0.407935	0.134873
P15090	Fatty acid-binding protein, adipocyte	1.32552	0.406558	0.140858
P60983	Glia maturation factor beta	1.32318	0.404011	0.134873
P30520	Adenylosuccinate synthetase isozyme 2	1.32179	0.402493	0.0375889
P50454	Serpin H1	1.32022	0.400776	1
Q6IAA8	Ragulator complex protein LAMTOR1	1.31966	0.400171	0.0950678
P78417	Glutathione S-transferase omega-1	1.31802	0.398372	0.158256
Q01432	AMP deaminase 3	1.31741	0.397701	0.140858
Q9UNP9	Peptidyl-prolyl cis-trans isomerase E	1.31665	0.396868	0.118692
Q6BCY4	NADH-cytochrome b5 reductase 2	1.3162	0.39638	0.0938215
Q03169	Tumor necrosis factor alpha-induced protein 2	1.313	0.392867	0.155093
Q6UX53	Methyltransferase-like protein 7B	1.3124	0.39221	0.0657266
P43487	Ran-specific GTPase-activating protein	1.31004	0.389611	0.080264
O75947	ATP synthase subunit d, mitochondrial	1.30984	0.389387	0.052454
P15498	Proto-oncogene vav	1.3094	0.388902	0.153469
Q15363	Transmembrane emp24 domain-containing protein 2	1.30921	0.388701	0.178323
Q13200	26S proteasome non-ATPase regulatory subunit 2	1.30857	0.387992	0.200609
O94874	E3 UFM1-protein ligase 1	1.30715	0.386425	0.412456
P18510	Interleukin-1 receptor antagonist protein	1.30706	0.38633	0.135991
P32321	Deoxycytidylate deaminase	1.30558	0.384691	0.118882
P07108	Acyl-CoA-binding protein	1.30427	0.383238	0.271981
Q99615	DnaJ homolog subfamily C member 7	1.30336	0.382233	0.224118
Q9BTT0	Acidic leucine-rich nuclear phosphoprotein 32 family member E	1.3007	0.379287	0.0639898
P08708	40S ribosomal protein S17	1.29833	0.376662	0.223875
P35527	Keratin, type I cytoskeletal 9	1.29483	0.372758	1
Q9H0E2	Toll-interacting protein	1.29244	0.370099	0.0891617
Q9H299	SH3 domain-binding glutamic acid-rich-like protein 3	1.28939	0.366691	0.080264
Q15785	Mitochondrial import receptor subunit TOM34	1.28808	0.365217	0.112059
P00491	Purine nucleoside phosphorylase	1.28709	0.364113	0.0891617
Q9UI30	Multifunctional methyltransferase subunit TRM112-like protein	1.28601	0.362905	0.895501
P16104	Histone H2AX	1.28211	0.358525	0.334348
O00178	GTP-binding protein 1	1.28121	0.357508	0.383216
O60664	Perilipin-3	1.28059	0.356808	0.0449578
O15347	High mobility group protein B3	1.28024	0.356409	0.377933
Q9Y5K8	V-type proton ATPase subunit D	1.27769	0.35354	0.0347217
Q13740	CD166 antigen	1.27717	0.352956	0.0535093
P46926	Glucosamine-6-phosphate isomerase 1	1.27451	0.349941	0.155093
Q9UDW1	Cytochrome b-c1 complex subunit 9	1.27423	0.349623	0.306938
Q15427	Splicing factor 3B subunit 4	1.27146	0.346481	0.153469
Q16740	ATP-dependent Clp protease proteolytic subunit, mitochondrial	1.27143	0.346448	0.160528
Q9Y3U8	60S ribosomal protein L36	1.27126	0.346253	0.198986
Q9Y3E7	Charged multivesicular body protein 3	1.26781	0.342341	0.0347217
P22061	Protein-L-isoaspartate(D-aspartate) O-methyltransferase	1.26679	0.341174	0.795946
Q9HAV7	GrpE protein homolog 1, mitochondrial	1.26608	0.340365	0.0633785
Q96K17	Transcription factor BTF3 homolog 4	1.26604	0.340322	0.397973
Q9UBV2	Protein sel-1 homolog 1	1.26548	0.339681	0.237385
P35221	Catenin alpha-1	1.26509	0.339244	0.327955
P63241	Eukaryotic translation initiation factor 5A-1	1.26417	0.338186	0.0388376
P60709	Actin, cytoplasmic 1	1.26377	0.337736	0.276226
Q8WW12	PEST proteolytic signal-containing nuclear protein	1.26293	0.336779	0.501521
P37235	Hippocalcin-like protein 1	1.26237	0.336134	0.0776752
P33316	Deoxyuridine 5'-triphosphate nucleotidohydrolase, mitochondrial	1.26227	0.336024	0.102313
Q9H5X1	Cytosolic iron-sulfur assembly component 2A	1.26067	0.334186	0.310187
P29692	Elongation factor 1-delta	1.26026	0.333727	0.00716055
Q13077	TNF receptor-associated factor 1	1.26007	0.333506	0.327955
Q9UKT5	F-box only protein 4	1.26	0.333427	0.206791
Q9UKY7	Protein CDV3 homolog	1.25972	0.333104	0.0347217
P04439	HLA class I histocompatibility antigen, A alpha chain	1.25918	0.332486	0.118882
P67936	Tropomyosin alpha-4 chain	1.25878	0.332024	0.178323
O43865	S-adenosylhomocysteine hydrolase-like protein 1	1.25757	0.330641	0.118882
P98179	RNA-binding protein 3	1.25734	0.330371	0.102313
Q8NC56	LEM domain-containing protein 2	1.25614	0.328996	0.112767
P0DP25	Calmodulin-3	1.25532	0.328058	0.206228
Q9BRT8	COBW domain-containing protein 1	1.25422	0.326795	0.178323
Q96IJ6	Mannose-1-phosphate guanyltransferase alpha	1.25338	0.325828	0.310187
O43242	26S proteasome non-ATPase regulatory subunit 3	1.2522	0.324466	0.140858
P20339	Ras-related protein Rab-5A	1.25216	0.324417	0.0427837
P00338	L-lactate dehydrogenase A chain	1.25194	0.324168	0.0225261
Q8NC51	Plasminogen activator inhibitor 1 RNA-binding protein	1.25152	0.323681	0.0213918
P62304	Small nuclear ribonucleoprotein E	1.25089	0.322954	0.223715
Q04917	14-3-3 protein eta	1.24924	0.321047	0.134873
P05362	Intercellular adhesion molecule 1	1.24836	0.320035	0.140858
Q9UHV9	Prefoldin subunit 2	1.24665	0.318061	0.102313
O43169	Cytochrome b5 type B	1.2466	0.318004	0.0938215
P39687	Acidic leucine-rich nuclear phosphoprotein 32 family member A	1.24533	0.316523	0.118882
Q86VX2	COMM domain-containing protein 7	1.24516	0.316329	0.112767
Q02818	Nucleobindin-1	1.24376	0.314709	0.271981
Q9UQE7	Structural maintenance of chromosomes protein 3	1.2437	0.314638	0.178323
P61201	COP9 signalosome complex subunit 2	1.24367	0.314605	0.224118
Q6ZSR9	Uncharacterized protein FLJ45252	1.24017	0.310543	0.397973
P63104	14-3-3 protein zeta/delta	1.24006	0.310408	0.103114
P04179	Superoxide dismutase [Mn], mitochondrial	1.23933	0.309556	0.276226
P39019	40S ribosomal protein S19	1.23898	0.309158	0.153469
P42858	Huntingtin	1.23755	0.307483	0.36191
Q00535	Cyclin-dependent-like kinase 5	1.23739	0.307304	0.501521
P25098	Beta-adrenergic receptor kinase 1	1.23729	0.307188	0.176073
Q96EP5	DAZ-associated protein 1	1.23645	0.306207	0.0563833
P68371	Tubulin beta-4B chain	1.23595	0.305616	0.155093
P62857	40S ribosomal protein S28	1.23411	0.303473	0.224118
P68036	Ubiquitin-conjugating enzyme E2 L3	1.2335	0.30276	0.1791
P84103	Serine/arginine-rich splicing factor 3	1.23284	0.301982	0.103114
Q969G3	SWI/SNF-related matrix-associated actin-dependent regulator of chromatin subfamily E member 1	1.23283	0.301973	0.080264
E9PAV3	Nascent polypeptide-associated complex subunit alpha, muscle-specific form	1.23244	0.301517	0.0375889
A6NC98	Coiled-coil domain-containing protein 88B	1.23209	0.301104	0.27463
O43447	Peptidyl-prolyl cis-trans isomerase H	1.23117	0.300032	0.118692
P27348	14-3-3 protein theta	1.23068	0.299455	0.112767
Q9BT09	Protein canopy homolog 3	1.2285	0.296899	0.0938215
P24666	Low molecular weight phosphotyrosine protein phosphatase	1.22793	0.29623	0.36191
P13796	Plastin-2	1.22769	0.295945	0.0876355
Q92878	DNA repair protein RAD50	1.22721	0.295378	0.543963
P17931	Galectin-3	1.22703	0.295165	0.0747059
P61981	14-3-3 protein gamma	1.22574	0.293648	0.0639898
P53990	IST1 homolog	1.22553	0.293401	0.559287
O43583	Density-regulated protein	1.22549	0.293354	0.306938
O75396	Vesicle-trafficking protein SEC22b	1.22538	0.293233	0.158256
Q9Y295	Developmentally-regulated GTP-binding protein 1	1.22509	0.292891	0.237385
P60174	Triosephosphate isomerase	1.22443	0.292114	0.112059
O14966	Ras-related protein Rab-7L1	1.22406	0.291669	0.112059
Q13094	Lymphocyte cytosolic protein 2	1.2238	0.291372	0.343288
Q15691	Microtubule-associated protein RP/EB family member 1	1.22268	0.290045	0.262907
Q8TBA6	Golgin subfamily A member 5	1.22261	0.289964	0.234764
P48426	Phosphatidylinositol 5-phosphate 4-kinase type-2 alpha	1.22226	0.289547	0.206228
P35613	Basigin	1.2217	0.288893	0.250761
P51149	Ras-related protein Rab-7a	1.22138	0.288513	0.393546
Q13459	Unconventional myosin-IXb	1.22133	0.288448	0.356647
Q00534	Cyclin-dependent kinase 6	1.22023	0.287152	0.620374
O00483	Cytochrome c oxidase subunit NDUFA4	1.2192	0.28593	0.0563833
P16402	Histone H1.3	1.21893	0.285613	0.206791
Q8NCW5	NAD(P)H-hydrate epimerase	1.21863	0.285257	0.0173609
Q92896	Golgi apparatus protein 1	1.21811	0.284646	0.352145
P78536	Disintegrin and metalloproteinase domain-containing protein 17	1.21686	0.283167	0.279643
P58546	Myotrophin	1.21556	0.281621	0.0258917
P62244	40S ribosomal protein S15a	1.2148	0.280723	0.124075
Q3V6T2	Girdin	1.21468	0.280572	0.118882
P61604	10 kDa heat shock protein, mitochondrial	1.21451	0.280378	0.0280375
P61513	60S ribosomal protein L37a	1.21431	0.280132	0.080264
Q9Y450	HBS1-like protein	1.21376	0.279482	0.532808
P09211	Glutathione S-transferase P	1.21249	0.277974	0.0388376
Q96AG4	Leucine-rich repeat-containing protein 59	1.211	0.276203	0.262907
Q9BRJ2	39S ribosomal protein L45, mitochondrial	1.20994	0.274934	0.44775
P02647	Apolipoprotein A-I	1.20824	0.272907	0.331472
P07355	Annexin A2	1.20791	0.272515	0.112059
P31150	Rab GDP dissociation inhibitor alpha	1.20748	0.271997	0.0657266
P06748	Nucleophosmin	1.20685	0.27125	0.0950678
P23919	Thymidylate kinase	1.20623	0.27051	0.112767
Q93052	Lipoma-preferred partner	1.20435	0.268253	0.0225261
O94903	Pyridoxal phosphate homeostasis protein	1.20395	0.267771	0.0747059
Q6P1N9	Putative deoxyribonuclease TATDN1	1.20134	0.264642	0.181321
O43914	TYRO protein tyrosine kinase-binding protein	1.20116	0.264424	0.334348
P22307	Non-specific lipid-transfer protein	1.20112	0.26438	0.0475339
Q9H2W6	39S ribosomal protein L46, mitochondrial	1.20104	0.264284	0.279643
O00303	Eukaryotic translation initiation factor 3 subunit F	1.20095	0.26418	0.040132
Q14157	Ubiquitin-associated protein 2-like	1.20028	0.263372	0.262907
O15127	Secretory carrier-associated membrane protein 2	1.19917	0.262037	0.248401
P62829	60S ribosomal protein L23	1.19914	0.262003	0.206791
Q99426	Tubulin-folding cofactor B	1.1981	0.260754	0.198986
P61011	Signal recognition particle 54 kDa protein	1.19798	0.260608	0.44775
Q14011	Cold-inducible RNA-binding protein	1.19692	0.259331	0.0375889
P61088	Ubiquitin-conjugating enzyme E2 N	1.19686	0.259255	0.0776752
Q9P0J1	[Pyruvate dehydrogenase [acetyl-transferring]]-phosphatase 1, mitochondrial	1.1967	0.25906	0.564482
P43686	26S proteasome regulatory subunit 6B	1.19664	0.258985	0.310187
O43237	Cytoplasmic dynein 1 light intermediate chain 2	1.19583	0.258008	0.532808
P13073	Cytochrome c oxidase subunit 4 isoform 1, mitochondrial	1.19577	0.257936	0.310187
P51398	28S ribosomal protein S29, mitochondrial	1.19438	0.256261	0.44775
P68402	Platelet-activating factor acetylhydrolase IB subunit beta	1.19352	0.255221	0.306938
P78371	T-complex protein 1 subunit beta	1.19348	0.255177	0.118882
P33993	DNA replication licensing factor MCM7	1.1934	0.255078	0.155093
P61586	Transforming protein RhoA	1.19308	0.254685	0.248401
Q8NBF2	NHL repeat-containing protein 2	1.19265	0.254176	0.137485
P55010	Eukaryotic translation initiation factor 5	1.19255	0.254056	0.0375889
Q15233	Non-POU domain-containing octamer-binding protein	1.19254	0.254034	0.470401
P62263	40S ribosomal protein S14	1.19196	0.253339	0.0427837
P52566	Rho GDP-dissociation inhibitor 2	1.19184	0.253185	0.0143211
Q9UIA9	Exportin-7	1.19095	0.252111	0.621003
P51991	Heterogeneous nuclear ribonucleoprotein A3	1.18973	0.25064	0.0449578
P29966	Myristoylated alanine-rich C-kinase substrate	1.18967	0.250561	0.276226
P63208	S-phase kinase-associated protein 1	1.18876	0.24946	0.0560294
O15042	U2 snRNP-associated SURP motif-containing protein	1.18746	0.247883	0.343288
P07203	Glutathione peroxidase 1	1.18662	0.24686	0.0747059
Q9Y5S2	Serine/threonine-protein kinase MRCK beta	1.18643	0.246621	0.440965
P08758	Annexin A5	1.1862	0.246342	0.137485
O00499	Myc box-dependent-interacting protein 1	1.18613	0.246257	0.529158
P54709	Sodium/potassium-transporting ATPase subunit beta-3	1.18604	0.246158	0.0427837
Q96C19	EF-hand domain-containing protein D2	1.18591	0.245992	0.0747059
Q99570	Phosphoinositide 3-kinase regulatory subunit 4	1.18569	0.245733	0.265315
Q13561	Dynactin subunit 2	1.1841	0.243795	0.452388
Q12904	Aminoacyl tRNA synthase complex-interacting multifunctional protein 1	1.18211	0.241366	0.118692
P62937	Peptidyl-prolyl cis-trans isomerase A	1.18169	0.240853	0.0560294
Q9H444	Charged multivesicular body protein 4b	1.18073	0.239682	0.153469
Q92688	Acidic leucine-rich nuclear phosphoprotein 32 family member B	1.18061	0.239536	0.310501
O96000	NADH dehydrogenase [ubiquinone] 1 beta subcomplex subunit 10	1.18028	0.239129	0.44775
Q14137	Ribosome biogenesis protein BOP1	1.17946	0.238128	0.206791
Q92882	Osteoclast-stimulating factor 1	1.17918	0.237782	0.377933
P30086	Phosphatidylethanolamine-binding protein 1	1.17891	0.237453	0.0319949
P68104	Elongation factor 1-alpha 1	1.17815	0.236522	0.158256
P30043	Flavin reductase (NADPH)	1.17815	0.236517	0.080264
P62750	60S ribosomal protein L23a	1.1774	0.2356	0.040132
P04150	Glucocorticoid receptor	1.1769	0.234997	0.414002
P61009	Signal peptidase complex subunit 3	1.17644	0.234426	0.262907
P62987	Ubiquitin-60S ribosomal protein L40	1.17603	0.23393	0.237385
O75347	Tubulin-specific chaperone A	1.17587	0.233727	0.0747059
O95825	Quinone oxidoreductase-like protein 1	1.17585	0.233709	0.234764
Q9UBB4	Ataxin-10	1.17459	0.232158	0.137485
P30511	HLA class I histocompatibility antigen, alpha chain F	1.17458	0.232143	0.414002
P49207	60S ribosomal protein L34	1.17433	0.231834	0.158256
Q9Y570	Protein phosphatase methylesterase 1	1.17373	0.231101	0.118882
Q9BRG1	Vacuolar protein-sorting-associated protein 25	1.17361	0.230956	0.377933
Q13616	Cullin-1	1.17329	0.230564	0.306938
P00492	Hypoxanthine-guanine phosphoribosyltransferase	1.17325	0.230506	0.198986
O76003	Glutaredoxin-3	1.17303	0.230239	0.155093
Q96FN4	Copine-2	1.17273	0.229875	0.0876355
P62316	Small nuclear ribonucleoprotein Sm D2	1.17162	0.228507	0.306938
P36639	7,8-dihydro-8-oxoguanine triphosphatase	1.17113	0.227897	0.50391
P78324	Tyrosine-protein phosphatase non-receptor type substrate 1	1.17028	0.226859	0.250761
P31153	S-adenosylmethionine synthase isoform type-2	1.16874	0.224953	0.237385
P61158	Actin-related protein 3	1.16858	0.224762	0.178323
O60234	Glia maturation factor gamma	1.16814	0.224214	0.026227
Q86V81	THO complex subunit 4	1.16789	0.223909	0.574825
Q9Y5Z4	Heme-binding protein 2	1.16768	0.223647	0.160528
O95232	Luc7-like protein 3	1.16746	0.223369	0.44775
Q8N5M9	Protein jagunal homolog 1	1.16707	0.222887	0.102313
Q96KP4	Cytosolic non-specific dipeptidase	1.16613	0.221724	0.1791
Q8TE77	Protein phosphatase Slingshot homolog 3	1.16601	0.221578	0.457717
Q9BRA2	Thioredoxin domain-containing protein 17	1.16561	0.221081	0.118882
Q9Y696	Chloride intracellular channel protein 4	1.16466	0.219912	0.135991
Q8WUM9	Sodium-dependent phosphate transporter 1	1.1643	0.219462	0.276226
O60701	UDP-glucose 6-dehydrogenase	1.16375	0.218786	0.452388
P46778	60S ribosomal protein L21	1.16267	0.217439	0.310187
P30041	Peroxiredoxin-6	1.16249	0.217221	0.103114
P30405	Peptidyl-prolyl cis-trans isomerase F, mitochondrial	1.1624	0.21711	0.158256
Q9Y237	Peptidyl-prolyl cis-trans isomerase NIMA-interacting 4	1.16205	0.216677	0.377933
P67809	Y-box-binding protein 1	1.16187	0.216447	0.040132
P25398	40S ribosomal protein S12	1.16126	0.215695	0.190136
P18669	Phosphoglycerate mutase 1	1.16101	0.215379	0.206228
P61086	Ubiquitin-conjugating enzyme E2 K	1.1609	0.215243	0.134873
P30084	Enoyl-CoA hydratase, mitochondrial	1.1608	0.215122	0.412456
Q9UHD2	Serine/threonine-protein kinase TBK1	1.1607	0.215	0.491933
Q13464	Rho-associated protein kinase 1	1.16065	0.214931	0.377933
Q00688	Peptidyl-prolyl cis-trans isomerase FKBP3	1.16045	0.21468	0.0388376
Q99805	Transmembrane 9 superfamily member 2	1.16033	0.214533	0.452388
Q8IZC6	Collagen alpha-1(XXVII) chain	1.16016	0.214327	0.377933
P54819	Adenylate kinase 2, mitochondrial	1.15958	0.213607	0.0747059
P55854	Small ubiquitin-related modifier 3	1.1589	0.212755	0.134873
P08195	4F2 cell-surface antigen heavy chain	1.15848	0.212232	0.71041
P10599	Thioredoxin	1.15674	0.210062	0.36191
Q53GQ0	Very-long-chain 3-oxoacyl-CoA reductase	1.15629	0.2095	0.271981
Q96GX9	Methylthioribulose-1-phosphate dehydratase	1.15568	0.208747	0.470401
Q9BY44	Eukaryotic translation initiation factor 2A	1.15559	0.208632	0.36191
Q9Y5S9	RNA-binding protein 8A	1.15352	0.206048	0.0174847
P26373	60S ribosomal protein L13	1.15343	0.205927	0.0213299
Q9GZR7	ATP-dependent RNA helicase DDX24	1.15292	0.205295	0.2985
Q9UNM6	26S proteasome non-ATPase regulatory subunit 13	1.15273	0.205058	0.0449578
Q07955	Serine/arginine-rich splicing factor 1	1.15134	0.203318	0.0159974
Q15833	Syntaxin-binding protein 2	1.15004	0.201685	0.0563833
Q9Y3C8	Ubiquitin-fold modifier-conjugating enzyme 1	1.14887	0.200218	0.0657266
Q9NUQ9	CYFIP-related Rac1 interactor B	1.14777	0.198838	0.0449578
P52209	6-phosphogluconate dehydrogenase, decarboxylating	1.14712	0.198018	0.223875
P20290	Transcription factor BTF3	1.14697	0.197822	0.118882
P04406	Glyceraldehyde-3-phosphate dehydrogenase	1.14695	0.197801	0.112059
P61160	Actin-related protein 2	1.1468	0.197612	0.228859
Q9NP79	Vacuolar protein sorting-associated protein VTA1 homolog	1.14562	0.196126	0.0747059
O00170	AH receptor-interacting protein	1.14561	0.196121	0.271981
Q9P0J0	NADH dehydrogenase [ubiquinone] 1 alpha subcomplex subunit 13	1.14525	0.195667	0.223715
P82979	SAP domain-containing ribonucleoprotein	1.14441	0.194609	0.040132
P24539	ATP synthase F(0) complex subunit B1, mitochondrial	1.1433	0.193208	0.040132
P50897	Palmitoyl-protein thioesterase 1	1.14315	0.193016	0.0633785
P21980	Protein-glutamine gamma-glutamyltransferase 2	1.14314	0.192998	0.181321
P26447	Protein S100-A4	1.14238	0.192039	0.491933
P14317	Hematopoietic lineage cell-specific protein	1.14217	0.191773	0.0180067
Q9NRV9	Heme-binding protein 1	1.14189	0.19142	0.279643
Q8TC07	TBC1 domain family member 15	1.14149	0.190918	0.248401
P00441	Superoxide dismutase [Cu-Zn]	1.14122	0.190572	0.135991
P62753	40S ribosomal protein S6	1.14092	0.190196	0.200609
P26599	Polypyrimidine tract-binding protein 1	1.14055	0.189731	0.0950678
P62277	40S ribosomal protein S13	1.1401	0.189166	0.0950678
P04075	Fructose-bisphosphate aldolase A	1.13979	0.188763	0.377933
P15309	Prostatic acid phosphatase	1.13974	0.188702	0.27463
P17812	CTP synthase 1	1.13948	0.18838	0.0876355
P09661	U2 small nuclear ribonucleoprotein A'	1.13917	0.187988	0.206791
P63279	SUMO-conjugating enzyme UBC9	1.13896	0.187717	0.198986
Q52LJ0	Protein FAM98B	1.13876	0.187462	0.190136
Q9BQE3	Tubulin alpha-1C chain	1.13853	0.187173	0.41434
P08865	40S ribosomal protein SA	1.1385	0.187136	0.352145
Q53GL7	Protein mono-ADP-ribosyltransferase PARP10	1.13843	0.187042	0.529158
P12004	Proliferating cell nuclear antigen	1.13835	0.186941	0.108793
O96008	Mitochondrial import receptor subunit TOM40 homolog	1.13819	0.186741	0.2985
P49023	Paxillin	1.13786	0.186326	0.331472
Q15056	Eukaryotic translation initiation factor 4H	1.13773	0.186164	0.137485
P04083	Annexin A1	1.13731	0.185623	0.397973
P42285	Exosome RNA helicase MTR4	1.13699	0.185217	0.27463
Q96JB5	CDK5 regulatory subunit-associated protein 3	1.13677	0.184938	0.080264
Q99816	Tumor susceptibility gene 101 protein	1.13635	0.184409	0.310501
Q969V3	Nicalin	1.13605	0.184022	0.44775
Q9NR28	Diablo homolog, mitochondrial	1.13562	0.18348	0.474769
P09012	U1 small nuclear ribonucleoprotein A	1.13523	0.182987	0.158256
Q9H4G4	Golgi-associated plant pathogenesis-related protein 1	1.13465	0.182247	0.140858
O14818	Proteasome subunit alpha type-7	1.13381	0.181173	0.0776752
P10809	60 kDa heat shock protein, mitochondrial	1.13347	0.180743	0.0280375
P02786	Transferrin receptor protein 1	1.13332	0.180559	0.452388
Q9BVG4	Protein PBDC1	1.13293	0.180064	0.223875
P51148	Ras-related protein Rab-5C	1.13257	0.1796	0.112059
Q92572	AP-3 complex subunit sigma-1	1.13226	0.179207	0.491933
Q8WVY7	Ubiquitin-like domain-containing CTD phosphatase 1	1.13221	0.179138	0.470401
Q96C86	m7GpppX diphosphatase	1.13205	0.178933	0.36191
Q96G03	Phosphoglucomutase-2	1.13202	0.178901	0.895501
P16152	Carbonyl reductase [NADPH] 1	1.13202	0.178898	0.552453
Q9BT78	COP9 signalosome complex subunit 4	1.13181	0.178632	0.250761
P13693	Translationally-controlled tumor protein	1.13158	0.178337	0.620374
P34741	Syndecan-2	1.1314	0.178112	0.228859
Q8IWT6	Volume-regulated anion channel subunit LRRC8A	1.13081	0.17736	0.529158
P62269	40S ribosomal protein S18	1.13073	0.177252	0.412456
P39748	Flap endonuclease 1	1.13058	0.17706	0.343288
Q9Y376	Calcium-binding protein 39	1.13048	0.176936	0.426246
Q86VS8	Protein Hook homolog 3	1.13041	0.176852	0.301592
Q01105	Protein SET	1.13038	0.176812	0.0337184
Q9UHD8	Septin-9	1.13003	0.176366	0.306938
Q16630	Cleavage and polyadenylation specificity factor subunit 6	1.13	0.176327	0.334348
P23588	Eukaryotic translation initiation factor 4B	1.12941	0.175565	0.983866
P08567	Pleckstrin	1.12888	0.174893	0.276226
O43633	Charged multivesicular body protein 2a	1.12842	0.174309	0.331472
P38159	RNA-binding motif protein, X chromosome	1.12778	0.173482	0.118882
P62917	60S ribosomal protein L8	1.12743	0.173037	0.2985
Q14152	Eukaryotic translation initiation factor 3 subunit A	1.12648	0.171818	0.0776752
P69905	Hemoglobin subunit alpha	1.12589	0.171066	0.310501
P25789	Proteasome subunit alpha type-4	1.12549	0.170558	0.0938215
P09651	Heterogeneous nuclear ribonucleoprotein A1	1.12542	0.170467	0.0388376
Q15366	Poly(rC)-binding protein 2	1.12538	0.170413	0.112059
P35268	60S ribosomal protein L22	1.1251	0.170048	0.474769
Q12979	Active breakpoint cluster region-related protein	1.12505	0.169992	0.491933
P62993	Growth factor receptor-bound protein 2	1.12484	0.169718	0.302346
Q14232	Translation initiation factor eIF-2B subunit alpha	1.12475	0.169606	0.414002
P48047	ATP synthase subunit O, mitochondrial	1.12468	0.169511	0.198986
P47914	60S ribosomal protein L29	1.12436	0.169105	0.397973
P60891	Ribose-phosphate pyrophosphokinase 1	1.12427	0.168986	0.155093
Q92597	Protein NDRG1	1.12382	0.168415	0.343288
Q9NUJ1	Mycophenolic acid acyl-glucuronide esterase, mitochondrial	1.12351	0.168014	0.543963
Q96SB3	Neurabin-2	1.12333	0.167781	0.564482
P52597	Heterogeneous nuclear ribonucleoprotein F	1.1228	0.167103	0.102313
P06733	Alpha-enolase	1.12255	0.166775	0.0469108
P04632	Calpain small subunit 1	1.12247	0.16668	0.543963
P84095	Rho-related GTP-binding protein RhoG	1.12235	0.166519	0.331472
P46783	40S ribosomal protein S10	1.12208	0.166179	0.491933
P49721	Proteasome subunit beta type-2	1.1219	0.165939	0.0563833
O43396	Thioredoxin-like protein 1	1.12182	0.16584	0.0674367
Q6PK18	2-oxoglutarate and iron-dependent oxygenase domain-containing protein 3	1.12159	0.165542	0.426246
P10644	cAMP-dependent protein kinase type I-alpha regulatory subunit	1.12159	0.165541	0.223715
P47756	F-actin-capping protein subunit beta	1.11977	0.163201	0.0657266
P30046	D-dopachrome decarboxylase	1.1192	0.162471	0.0657266
Q9Y5R8	Trafficking protein particle complex subunit 1	1.11909	0.162332	0.158256
Q14019	Coactosin-like protein	1.11883	0.16199	0.0563833
P05388	60S acidic ribosomal protein P0	1.11877	0.161912	0.0449578
Q9Y6M7	Sodium bicarbonate cotransporter 3	1.11876	0.161906	0.27463
O60313	Dynamin-like 120 kDa protein, mitochondrial	1.11875	0.161886	0.302346
P07195	L-lactate dehydrogenase B chain	1.11852	0.161589	0.160528
Q15907	Ras-related protein Rab-11B	1.11823	0.161218	0.0347217
P20020	Plasma membrane calcium-transporting ATPase 1	1.11778	0.160633	0.250761
Q32MZ4	Leucine-rich repeat flightless-interacting protein 1	1.11739	0.160139	0.237385
O95758	Polypyrimidine tract-binding protein 3	1.11686	0.159452	0.377933
O15144	Actin-related protein 2/3 complex subunit 2	1.11623	0.158638	0.135991
Q9BSJ8	Extended synaptotagmin-1	1.11599	0.158321	0.181321
Q9UI08	Ena/VASP-like protein	1.11596	0.158288	0.372858
Q5BKZ1	DBIRD complex subunit ZNF326	1.11567	0.157917	0.2985
Q14166	Tubulin--tyrosine ligase-like protein 12	1.11565	0.157887	0.552453
Q14103	Heterogeneous nuclear ribonucleoprotein D0	1.11558	0.157796	0.223715
Q9UMX0	Ubiquilin-1	1.11403	0.155783	0.393546
Q99877	Histone H2B type 1-N	1.113	0.154455	0.134873
O43488	Aflatoxin B1 aldehyde reductase member 2	1.11258	0.15391	0.237385
P48059	LIM and senescent cell antigen-like-containing domain protein 1	1.11231	0.153564	0.186429
Q13564	NEDD8-activating enzyme E1 regulatory subunit	1.11219	0.153402	0.206791
Q9NUU7	ATP-dependent RNA helicase DDX19A	1.11199	0.153145	0.158256
P36542	ATP synthase subunit gamma, mitochondrial	1.11166	0.152721	0.234764
P06454	Prothymosin alpha	1.11165	0.152708	0.250761
Q96D71	RalBP1-associated Eps domain-containing protein 1	1.11145	0.15244	0.397973
Q13185	Chromobox protein homolog 3	1.11136	0.152331	0.27463
Q00722	1-phosphatidylinositol 4,5-bisphosphate phosphodiesterase beta-2	1.11118	0.152092	0.574825
O75170	Serine/threonine-protein phosphatase 6 regulatory subunit 2	1.11114	0.15204	0.372858
P04792	Heat shock protein beta-1	1.11042	0.151104	0.0469108
Q8NBU5	ATPase family AAA domain-containing protein 1	1.11024	0.150872	0.271981
P29373	Cellular retinoic acid-binding protein 2	1.11015	0.150754	0.552453
P14314	Glucosidase 2 subunit beta	1.10873	0.148902	0.334348
O00231	26S proteasome non-ATPase regulatory subunit 11	1.10849	0.148599	0.250761
P30044	Peroxiredoxin-5, mitochondrial	1.10821	0.148227	0.301592
O75400	Pre-mRNA-processing factor 40 homolog A	1.10733	0.147083	0.494223
P40222	Alpha-taxilin	1.10603	0.145389	0.223875
O00232	26S proteasome non-ATPase regulatory subunit 12	1.10581	0.1451	0.343288
P16401	Histone H1.5	1.10568	0.144934	0.414002
Q7Z3E5	LisH domain-containing protein ARMC9	1.1056	0.144836	0.559287
Q9NPA0	ER membrane protein complex subunit 7	1.10529	0.144421	0.248401
P07954	Fumarate hydratase, mitochondrial	1.10528	0.144407	0.134873
Q9H936	Mitochondrial glutamate carrier 1	1.10525	0.144368	0.0674367
Q9UBE0	SUMO-activating enzyme subunit 1	1.10505	0.144111	0.223715
P55795	Heterogeneous nuclear ribonucleoprotein H2	1.10502	0.144069	0.16509
P09525	Annexin A4	1.10475	0.143721	0.0776752
Q15637	Splicing factor 1	1.1047	0.143657	0.279643
O00560	Syntenin-1	1.10396	0.142685	0.135991
Q16643	Drebrin	1.10361	0.142235	0.372858
Q9H3U1	Protein unc-45 homolog A	1.10353	0.142123	0.248401
Q9UH62	Armadillo repeat-containing X-linked protein 3	1.10341	0.141969	0.426246
Q13907	Isopentenyl-diphosphate Delta-isomerase 1	1.1034	0.141957	0.118882
Q92734	Protein TFG	1.10339	0.141944	0.153469
O43252	Bifunctional 3'-phosphoadenosine 5'-phosphosulfate synthase 1	1.1033	0.141823	0.302346
Q7L2E3	ATP-dependent RNA helicase DHX30	1.10289	0.14129	0.50391
Q9Y3T9	Nucleolar complex protein 2 homolog	1.10271	0.141048	0.559287
Q9BZZ5	Apoptosis inhibitor 5	1.10248	0.140758	0.228859
O00267	Transcription elongation factor SPT5	1.10245	0.140708	0.904776
P61313	60S ribosomal protein L15	1.10244	0.140704	0.271981
P23396	40S ribosomal protein S3	1.10227	0.140479	0.0427837
O95168	NADH dehydrogenase [ubiquinone] 1 beta subcomplex subunit 4	1.1017	0.139733	0.372858
Q13263	Transcription intermediary factor 1-beta	1.10168	0.139704	0.617778
P61923	Coatomer subunit zeta-1	1.1016	0.1396	0.118882
P16930	Fumarylacetoacetase	1.1014	0.139334	0.895501
Q8N1F7	Nuclear pore complex protein Nup93	1.10128	0.139188	0.377933
P34910	Protein EVI2B	1.10106	0.138897	0.198986
P61247	40S ribosomal protein S3a	1.10088	0.138653	0.310501
P55265	Double-stranded RNA-specific adenosine deaminase	1.10049	0.138151	0.155093
Q9P0L0	Vesicle-associated membrane protein-associated protein A	1.09992	0.137405	0.158256
P38606	V-type proton ATPase catalytic subunit A	1.09985	0.137308	0.795946
P62280	40S ribosomal protein S11	1.09985	0.137308	0.452388
P42704	Leucine-rich PPR motif-containing protein, mitochondrial	1.09943	0.13676	0.895501
Q12800	Alpha-globin transcription factor CP2	1.09939	0.136702	0.279643
P49588	Alanine--tRNA ligase, cytoplasmic	1.099	0.136192	0.200609
P00918	Carbonic anhydrase 2	1.09896	0.136141	0.27463
O60568	Multifunctional procollagen lysine hydroxylase and glycosyltransferase LH3	1.09869	0.135778	0.41434
P46109	Crk-like protein	1.09844	0.135457	0.178323
Q9BUH6	Protein PAXX	1.09831	0.135288	0.265315
P06576	ATP synthase subunit beta, mitochondrial	1.09823	0.135183	0.155093
Q9UHA4	Ragulator complex protein LAMTOR3	1.09767	0.13445	0.331472
P06703	Protein S100-A6	1.0976	0.134358	0.271981
P28065	Proteasome subunit beta type-9	1.09744	0.134141	0.372858
Q9Y6M1	Insulin-like growth factor 2 mRNA-binding protein 2	1.09737	0.134053	0.250761
O75964	ATP synthase subunit g, mitochondrial	1.09726	0.133902	0.343288
Q9Y6C9	Mitochondrial carrier homolog 2	1.09689	0.13342	0.334348
P62330	ADP-ribosylation factor 6	1.09663	0.133081	0.279643
Q9HC38	Glyoxalase domain-containing protein 4	1.09612	0.132404	0.44775
Q13885	Tubulin beta-2A chain	1.09588	0.13209	0.228859
P68133	Actin, alpha skeletal muscle	1.0958	0.131989	0.265315
O60506	Heterogeneous nuclear ribonucleoprotein Q	1.09547	0.131545	0.795946
P14678	Small nuclear ribonucleoprotein-associated proteins B and B'	1.09523	0.131231	0.1791
Q99436	Proteasome subunit beta type-7	1.09501	0.130945	0.603184
Q9Y547	Intraflagellar transport protein 25 homolog	1.09483	0.130701	0.279643
P00558	Phosphoglycerate kinase 1	1.09451	0.130288	0.176073
O75368	SH3 domain-binding glutamic acid-rich-like protein	1.09421	0.129887	0.352145
P51571	Translocon-associated protein subunit delta	1.09411	0.129759	0.234764
Q15293	Reticulocalbin-1	1.09389	0.129465	0.14925
Q14974	Importin subunit beta-1	1.09385	0.129409	0.393546
Q96IX5	ATP synthase membrane subunit DAPIT, mitochondrial	1.09379	0.129331	0.331472
Q5RKV6	Exosome complex component MTR3	1.09354	0.129007	0.452388
P52298	Nuclear cap-binding protein subunit 2	1.09311	0.128444	0.279643
P61106	Ras-related protein Rab-14	1.09254	0.127682	0.356647
P09429	High mobility group protein B1	1.09243	0.127546	0.262907
Q9UIJ7	GTP:AMP phosphotransferase AK3, mitochondrial	1.09227	0.127332	0.276226
Q14344	Guanine nucleotide-binding protein subunit alpha-13	1.09216	0.127187	0.271981
P04899	Guanine nucleotide-binding protein G(i) subunit alpha-2	1.09211	0.127119	0.393546
Q9NZL9	Methionine adenosyltransferase 2 subunit beta	1.09193	0.126882	0.052454
Q9NT62	Ubiquitin-like-conjugating enzyme ATG3	1.09192	0.126872	0.248401
P11940	Polyadenylate-binding protein 1	1.09131	0.12606	0.302346
O00299	Chloride intracellular channel protein 1	1.09128	0.126026	0.137485
Q7L014	Probable ATP-dependent RNA helicase DDX46	1.09114	0.125839	0.491933
Q99536	Synaptic vesicle membrane protein VAT-1 homolog	1.09069	0.125244	0.159189
P28066	Proteasome subunit alpha type-5	1.09069	0.125243	0.118882
Q9BTW9	Tubulin-specific chaperone D	1.09021	0.124606	0.334348
P09601	Heme oxygenase 1	1.09006	0.124401	0.411852
P28072	Proteasome subunit beta type-6	1.08964	0.123848	0.223875
P38646	Stress-70 protein, mitochondrial	1.08952	0.123694	0.102313
Q13905	Rap guanine nucleotide exchange factor 1	1.08951	0.123681	0.686576
P10768	S-formylglutathione hydrolase	1.08929	0.12339	0.36191
Q9NYL9	Tropomodulin-3	1.08922	0.123297	0.2985
O43290	U4/U6.U5 tri-snRNP-associated protein 1	1.08847	0.122301	0.2985
P05023	Sodium/potassium-transporting ATPase subunit alpha-1	1.08801	0.121695	0.470401
P62995	Transformer-2 protein homolog beta	1.08778	0.121381	0.112059
Q12788	Transducin beta-like protein 3	1.08768	0.121257	0.301592
Q15008	26S proteasome non-ATPase regulatory subunit 6	1.08764	0.121204	0.198986
P49840	Glycogen synthase kinase-3 alpha	1.08659	0.119804	0.176073
Q96JY6	PDZ and LIM domain protein 2	1.08612	0.119185	0.393546
O95336	6-phosphogluconolactonase	1.08602	0.119054	0.543963
Q9UBQ7	Glyoxylate reductase/hydroxypyruvate reductase	1.08581	0.118769	0.131453
P07948	Tyrosine-protein kinase Lyn	1.08576	0.118711	0.135991
Q01469	Fatty acid-binding protein 5	1.08562	0.118525	0.41434
P28482	Mitogen-activated protein kinase 1	1.08553	0.118404	0.200609
Q9NX63	MICOS complex subunit MIC19	1.08537	0.118192	0.474769
P63244	Receptor of activated protein C kinase 1	1.08528	0.118072	0.198986
P13861	cAMP-dependent protein kinase type II-alpha regulatory subunit	1.08517	0.117919	0.327955
P37837	Transaldolase	1.08516	0.117911	0.265315
P63173	60S ribosomal protein L38	1.08493	0.117605	0.564482
O00743	Serine/threonine-protein phosphatase 6 catalytic subunit	1.08491	0.117573	0.159189
O14979	Heterogeneous nuclear ribonucleoprotein D-like	1.08481	0.117449	0.135991
Q06210	Glutamine--fructose-6-phosphate aminotransferase [isomerizing] 1	1.08432	0.116794	0.234764
O75489	NADH dehydrogenase [ubiquinone] iron-sulfur protein 3, mitochondrial	1.08429	0.116755	0.271981
P30050	60S ribosomal protein L12	1.08426	0.116714	0.343288
O15305	Phosphomannomutase 2	1.08376	0.116046	0.411852
P29218	Inositol monophosphatase 1	1.0835	0.115697	0.617778
P22392	Nucleoside diphosphate kinase B	1.08349	0.115692	0.795946
Q9NZB2	Constitutive coactivator of PPAR-gamma-like protein 1	1.08323	0.115344	0.470401
P36543	V-type proton ATPase subunit E 1	1.08315	0.11523	0.452388
Q9BW83	Intraflagellar transport protein 27 homolog	1.08302	0.115054	0.223715
O95466	Formin-like protein 1	1.08196	0.113649	0.440965
P61916	NPC intracellular cholesterol transporter 2	1.08162	0.113198	0.302346
Q15029	116 kDa U5 small nuclear ribonucleoprotein component	1.08139	0.112884	0.559287
Q9NZL4	Hsp70-binding protein 1	1.08119	0.112619	0.543963
P17987	T-complex protein 1 subunit alpha	1.08116	0.112576	0.306938
Q96AE4	Far upstream element-binding protein 1	1.08111	0.112507	0.529158
Q02750	Dual specificity mitogen-activated protein kinase kinase 1	1.08101	0.112381	0.302346
P23528	Cofilin-1	1.08099	0.112348	0.159189
Q01629	Interferon-induced transmembrane protein 2	1.08074	0.112017	0.564482
Q8IVG5	Sterile alpha motif domain-containing protein 9-like	1.08051	0.111719	0.331472
Q09028	Histone-binding protein RBBP4	1.08051	0.111706	0.704291
P55036	26S proteasome non-ATPase regulatory subunit 4	1.08004	0.111082	1
P12814	Alpha-actinin-1	1.07999	0.111018	0.158256
P42126	Enoyl-CoA delta isomerase 1, mitochondrial	1.07972	0.110658	0.178323
P08648	Integrin alpha-5	1.07917	0.109923	0.1791
P17858	ATP-dependent 6-phosphofructokinase, liver type	1.07908	0.109797	0.470401
P31948	Stress-induced-phosphoprotein 1	1.07906	0.109778	0.50391
P35659	Protein DEK	1.07889	0.109547	0.155093
P25787	Proteasome subunit alpha type-2	1.07813	0.108529	0.271981
Q92598	Heat shock protein 105 kDa	1.07794	0.108283	0.412456
Q01813	ATP-dependent 6-phosphofructokinase, platelet type	1.07787	0.108177	0.501521
Q9ULA0	Aspartyl aminopeptidase	1.07777	0.10805	0.302346
Q9GZY6	Linker for activation of T-cells family member 2	1.07764	0.107875	0.412456
P08754	Guanine nucleotide-binding protein G(i) subunit alpha	1.07755	0.107749	0.248401
P50914	60S ribosomal protein L14	1.07742	0.107587	0.265315
Q9GZZ1	N-alpha-acetyltransferase 50	1.07657	0.106438	0.176073
P15104	Glutamine synthetase	1.07652	0.10638	0.440965
O00429	Dynamin-1-like protein	1.07642	0.106244	0.452388
Q9NXG2	THUMP domain-containing protein 1	1.07607	0.105769	0.45986
P36957	Dihydrolipoyllysine-residue succinyltransferase component of 2-oxoglutarate dehydrogenase complex, mitochondrial	1.07596	0.105625	0.310501
O60271	C-Jun-amino-terminal kinase-interacting protein 4	1.07582	0.105433	0.377933
O43670	BUB3-interacting and GLEBS motif-containing protein ZNF207	1.07563	0.105176	0.383216
P51665	26S proteasome non-ATPase regulatory subunit 7	1.0755	0.105005	0.5
Q5BJH7	Protein YIF1B	1.07503	0.10438	0.248401
Q92945	Far upstream element-binding protein 2	1.07498	0.104311	0.271981
O60488	Long-chain-fatty-acid--CoA ligase 4	1.0749	0.104209	0.223715
Q14738	Serine/threonine-protein phosphatase 2A 56 kDa regulatory subunit delta isoform	1.07448	0.103641	0.200609
P08574	Cytochrome c1, heme protein, mitochondrial	1.07395	0.102929	0.41434
P52565	Rho GDP-dissociation inhibitor 1	1.07387	0.102823	0.155093
P51659	Peroxisomal multifunctional enzyme type 2	1.07344	0.102248	0.310501
Q13283	Ras GTPase-activating protein-binding protein 1	1.07333	0.102091	0.310501
Q15019	Septin-2	1.07289	0.101496	0.250761
P47755	F-actin-capping protein subunit alpha-2	1.07274	0.101298	0.206791
Q9Y2Q3	Glutathione S-transferase kappa 1	1.07227	0.100664	0.250761
Q9NZ01	Very-long-chain enoyl-CoA reductase	1.07222	0.100601	0.414002
Q01844	RNA-binding protein EWS	1.07189	0.100151	0.372858
P33991	DNA replication licensing factor MCM4	1.07101	0.0989745	0.223715
P07910	Heterogeneous nuclear ribonucleoproteins C1/C2	1.07002	0.0976365	0.223875
P21796	Voltage-dependent anion-selective channel protein 1	1.06993	0.0975147	0.383216
Q16555	Dihydropyrimidinase-related protein 2	1.06987	0.0974409	0.334348
P48681	Nestin	1.06978	0.0973115	0.529158
Q96DB5	Regulator of microtubule dynamics protein 1	1.06902	0.096295	0.574825
Q92620	Pre-mRNA-splicing factor ATP-dependent RNA helicase PRP16	1.06855	0.0956587	0.377933
Q10469	Alpha-1,6-mannosyl-glycoprotein 2-beta-N-acetylglucosaminyltransferase	1.06855	0.0956578	0.470401
P20810	Calpastatin	1.06838	0.0954234	0.206228
P13716	Delta-aminolevulinic acid dehydratase	1.06801	0.094929	0.5
Q9UBS4	DnaJ homolog subfamily B member 11	1.06796	0.0948623	0.248401
Q15813	Tubulin-specific chaperone E	1.06731	0.0939781	0.470401
P49589	Cysteine--tRNA ligase, cytoplasmic	1.06692	0.0934487	0.440965
Q9Y6M9	NADH dehydrogenase [ubiquinone] 1 beta subcomplex subunit 9	1.06673	0.0931987	0.331472
Q9Y3L3	SH3 domain-binding protein 1	1.06613	0.0923869	0.1791
P09960	Leukotriene A-4 hydrolase	1.06606	0.0922865	0.279643
Q9BVJ7	Dual specificity protein phosphatase 23	1.06593	0.0921145	0.41434
O43765	Small glutamine-rich tetratricopeptide repeat-containing protein alpha	1.06591	0.0920872	0.355205
Q9H2U2	Inorganic pyrophosphatase 2, mitochondrial	1.06589	0.0920558	0.155093
Q5GLZ8	Probable E3 ubiquitin-protein ligase HERC4	1.06545	0.0914601	0.470401
Q969T9	WW domain-binding protein 2	1.06527	0.0912154	0.393546
P00568	Adenylate kinase isoenzyme 1	1.06508	0.0909643	0.5
P46776	60S ribosomal protein L27a	1.06474	0.0904951	0.206791
P48556	26S proteasome non-ATPase regulatory subunit 8	1.06429	0.0898886	0.343288
Q7Z2W9	39S ribosomal protein L21, mitochondrial	1.06417	0.0897324	0.237385
O75323	Protein NipSnap homolog 2	1.0641	0.089635	0.411852
Q13557	Calcium/calmodulin-dependent protein kinase type II subunit delta	1.06394	0.0894156	0.355205
P15121	Aldo-keto reductase family 1 member B1	1.06362	0.0889887	0.559287
O00754	Lysosomal alpha-mannosidase	1.06343	0.0887207	0.301592
Q66K74	Microtubule-associated protein 1S	1.06326	0.0884957	0.411852
O95197	Reticulon-3	1.06209	0.0869075	0.559287
P08962	CD63 antigen	1.06206	0.0868705	0.355205
Q969H8	Myeloid-derived growth factor	1.06142	0.0859928	0.383216
Q10570	Cleavage and polyadenylation specificity factor subunit 1	1.0613	0.0858362	0.491933
Q99497	Parkinson disease protein 7	1.06098	0.085403	0.470401
P99999	Cytochrome c	1.06022	0.0843642	0.383216
Q9NTX5	Ethylmalonyl-CoA decarboxylase	1.05968	0.0836325	0.343288
P61769	Beta-2-microglobulin	1.0595	0.0833789	0.470401
P10606	Cytochrome c oxidase subunit 5B, mitochondrial	1.05939	0.0832362	1
P22626	Heterogeneous nuclear ribonucleoproteins A2/B1	1.05932	0.0831342	0.621003
Q12906	Interleukin enhancer-binding factor 3	1.05892	0.0825894	0.155093
Q5R372	Rab GTPase-activating protein 1-like	1.05891	0.0825748	0.331472
P22234	Multifunctional protein ADE2	1.0586	0.0821575	0.190136
Q9BXJ9	N-alpha-acetyltransferase 15, NatA auxiliary subunit	1.05858	0.0821281	0.411852
Q9Y5M8	Signal recognition particle receptor subunit beta	1.05849	0.0820023	0.234764
Q9Y266	Nuclear migration protein nudC	1.05833	0.0817837	0.206228
Q9UJU6	Drebrin-like protein	1.0583	0.0817444	0.271981
Q12905	Interleukin enhancer-binding factor 2	1.05825	0.0816742	0.1791
Q9HCN8	Stromal cell-derived factor 2-like protein 1	1.05791	0.0812129	0.279643
Q8NI36	WD repeat-containing protein 36	1.05723	0.0802954	0.440965
Q9NTK5	Obg-like ATPase 1	1.05627	0.0789779	0.228859
P49720	Proteasome subunit beta type-3	1.05591	0.0784859	0.302346
P61019	Ras-related protein Rab-2A	1.05583	0.0783779	0.0747059
P31943	Heterogeneous nuclear ribonucleoprotein H	1.05574	0.0782595	0.302346
Q9P1F3	Costars family protein ABRACL	1.05527	0.0776173	0.621003
P01024	Complement C3	1.055	0.0772433	0.383216
Q15075	Early endosome antigen 1	1.05495	0.0771784	0.377933
Q9UKM9	RNA-binding protein Raly	1.05476	0.07692	0.248401
P30876	DNA-directed RNA polymerase II subunit RPB2	1.05411	0.0760288	0.302346
P23246	Splicing factor, proline- and glutamine-rich	1.05367	0.0754187	0.457717
O94888	UBX domain-containing protein 7	1.05342	0.0750806	0.452388
O00182	Galectin-9	1.05318	0.0747467	0.327955
P12081	Histidine--tRNA ligase, cytoplasmic	1.05314	0.0747019	0.234764
P52594	Arf-GAP domain and FG repeat-containing protein 1	1.05311	0.0746516	0.491933
Q13724	Mannosyl-oligosaccharide glucosidase	1.05306	0.0745816	0.383216
P61978	Heterogeneous nuclear ribonucleoprotein K	1.05303	0.0745472	0.160528
Q14C86	GTPase-activating protein and VPS9 domain-containing protein 1	1.05295	0.074439	0.331472
P16885	1-phosphatidylinositol 4,5-bisphosphate phosphodiesterase gamma-2	1.0529	0.07437	0.250761
Q9H0U4	Ras-related protein Rab-1B	1.05277	0.074187	0.617778
Q99439	Calponin-2	1.05272	0.0741231	0.383216
P51812	Ribosomal protein S6 kinase alpha-3	1.0525	0.0738215	0.552453
Q7Z6Z7	E3 ubiquitin-protein ligase HUWE1	1.05241	0.0736996	0.617778
Q9Y5K5	Ubiquitin carboxyl-terminal hydrolase isozyme L5	1.05238	0.0736624	0.411852
P48739	Phosphatidylinositol transfer protein beta isoform	1.05235	0.0736078	0.237385
O75718	Cartilage-associated protein	1.05205	0.0732065	0.45986
Q8N684	Cleavage and polyadenylation specificity factor subunit 7	1.05176	0.0728038	0.383216
P49757	Protein numb homolog	1.05163	0.0726276	0.331472
O95433	Activator of 90 kDa heat shock protein ATPase homolog 1	1.05156	0.0725322	0.248401
Q15274	Nicotinate-nucleotide pyrophosphorylase [carboxylating]	1.05154	0.0725046	0.393546
P34932	Heat shock 70 kDa protein 4	1.05114	0.0719601	0.140858
P21266	Glutathione S-transferase Mu 3	1.05097	0.0717271	0.265315
Q8WWQ0	PH-interacting protein	1.05085	0.0715594	0.411852
P56134	ATP synthase subunit f, mitochondrial	1.05046	0.0710193	0.426246
P06280	Alpha-galactosidase A	1.05036	0.0708791	0.41434
P20618	Proteasome subunit beta type-1	1.05031	0.0708211	0.237385
Q99623	Prohibitin-2	1.05013	0.0705729	0.414002
P21399	Cytoplasmic aconitate hydratase	1.04996	0.07034	0.755866
Q7Z739	YTH domain-containing family protein 3	1.04966	0.0699195	0.65591
O75340	Programmed cell death protein 6	1.04961	0.0698541	0.5
Q9UKU7	Isobutyryl-CoA dehydrogenase, mitochondrial	1.04886	0.0688235	0.265315
P18124	60S ribosomal protein L7	1.04883	0.0687805	0.250761
O95834	Echinoderm microtubule-associated protein-like 2	1.04869	0.0685922	0.828679
Q96M27	Protein PRRC1	1.04853	0.0683631	0.377933
Q96IU4	Protein ABHD14B	1.04846	0.0682783	0.393546
P49368	T-complex protein 1 subunit gamma	1.04842	0.0682208	0.155093
P18085	ADP-ribosylation factor 4	1.0482	0.0679095	0.200609
P12270	Nucleoprotein TPR	1.048	0.0676328	0.393546
P51606	N-acylglucosamine 2-epimerase	1.04794	0.0675525	0.426246
O94788	Retinal dehydrogenase 2	1.0477	0.0672278	0.372858
Q5T0F9	Coiled-coil and C2 domain-containing protein 1B	1.04739	0.0668031	0.457717
Q15435	Protein phosphatase 1 regulatory subunit 7	1.04692	0.0661461	0.393546
P62249	40S ribosomal protein S16	1.04645	0.0654981	0.310501
Q9BUF5	Tubulin beta-6 chain	1.0464	0.0654354	0.223875
Q08J23	RNA cytosine C(5)-methyltransferase NSUN2	1.04597	0.0648357	0.621003
Q96CS3	FAS-associated factor 2	1.04552	0.064214	0.574825
P60981	Destrin	1.04547	0.0641517	0.27463
Q14116	Interleukin-18	1.04529	0.0639035	0.310501
O14773	Tripeptidyl-peptidase 1	1.04476	0.0631773	0.228859
P43307	Translocon-associated protein subunit alpha	1.04436	0.0626195	0.302346
Q96CW1	AP-2 complex subunit mu	1.04417	0.0623605	0.45986
O75390	Citrate synthase, mitochondrial	1.04414	0.062318	0.36191
Q9Y6W5	Wiskott-Aldrich syndrome protein family member 2	1.04396	0.0620644	0.223715
P55145	Mesencephalic astrocyte-derived neurotrophic factor	1.04393	0.0620212	0.71041
Q8WZA9	Immunity-related GTPase family Q protein	1.04389	0.061972	0.491933
P35236	Tyrosine-protein phosphatase non-receptor type 7	1.04376	0.061784	0.36191
P21283	V-type proton ATPase subunit C 1	1.04361	0.0615796	0.895501
Q9H4X1	Regulator of cell cycle RGCC	1.04295	0.0606745	0.895501
P38117	Electron transfer flavoprotein subunit beta	1.04288	0.0605763	0.334348
P50502	Hsc70-interacting protein	1.0428	0.0604649	0.470401
O43175	D-3-phosphoglycerate dehydrogenase	1.04238	0.0598783	0.5
Q02543	60S ribosomal protein L18a	1.04163	0.058836	0.310501
P40121	Macrophage-capping protein	1.04152	0.058696	0.276226
A6NHR9	Structural maintenance of chromosomes flexible hinge domain-containing protein 1	1.04143	0.0585601	0.5
O95373	Importin-7	1.04133	0.0584253	0.41434
P83731	60S ribosomal protein L24	1.0413	0.05838	0.377933
P13798	Acylamino-acid-releasing enzyme	1.04088	0.0578064	0.331472
Q13596	Sorting nexin-1	1.04075	0.0576226	0.383216
Q05655	Protein kinase C delta type	1.04058	0.0573868	0.494223
P62140	Serine/threonine-protein phosphatase PP1-beta catalytic subunit	1.0405	0.0572727	0.223715
Q16718	NADH dehydrogenase [ubiquinone] 1 alpha subcomplex subunit 5	1.04031	0.0570094	0.491933
P16284	Platelet endothelial cell adhesion molecule	1.03992	0.056475	0.45986
Q15382	GTP-binding protein Rheb	1.03983	0.0563414	0.904776
P11142	Heat shock cognate 71 kDa protein	1.03976	0.05625	0.532808
Q9Y262	Eukaryotic translation initiation factor 3 subunit L	1.03962	0.0560496	0.223715
P26640	Valine--tRNA ligase	1.03945	0.0558223	0.529158
P50552	Vasodilator-stimulated phosphoprotein	1.03932	0.0556395	0.983866
P25788	Proteasome subunit alpha type-3	1.03898	0.0551645	0.352145
P14598	Neutrophil cytosol factor 1	1.03885	0.0549887	0.383216
O43760	Synaptogyrin-2	1.03865	0.0547103	0.440965
P06132	Uroporphyrinogen decarboxylase	1.03841	0.0543693	0.383216
P06396	Gelsolin	1.03823	0.0541222	0.159189
P06400	Retinoblastoma-associated protein	1.0382	0.0540806	0.155093
P50213	Isocitrate dehydrogenase [NAD] subunit alpha, mitochondrial	1.03795	0.053739	0.393546
P40926	Malate dehydrogenase, mitochondrial	1.03782	0.053555	0.440965
O14656	Torsin-1A	1.03769	0.0533741	0.452388
Q14108	Lysosome membrane protein 2	1.03734	0.0528837	0.411852
O60925	Prefoldin subunit 1	1.03724	0.0527548	0.355205
P59998	Actin-related protein 2/3 complex subunit 4	1.03714	0.0526175	0.452388
P40939	Trifunctional enzyme subunit alpha, mitochondrial	1.03707	0.0525154	0.621003
P08670	Vimentin	1.03701	0.0524253	0.301592
Q8IXJ6	NAD-dependent protein deacetylase sirtuin-2	1.0367	0.0519977	0.223875
P42167	Lamina-associated polypeptide 2, isoforms beta/gamma	1.03665	0.0519308	0.426246
Q9BTZ2	Dehydrogenase/reductase SDR family member 4	1.03636	0.051527	0.411852
O75223	Gamma-glutamylcyclotransferase	1.03616	0.0512457	0.36191
P22314	Ubiquitin-like modifier-activating enzyme 1	1.03597	0.0509793	0.795946
P08238	Heat shock protein HSP 90-beta	1.0358	0.0507466	0.250761
P56377	AP-1 complex subunit sigma-2	1.0358	0.050745	0.440965
Q15185	Prostaglandin E synthase 3	1.03548	0.0503001	0.529158
Q09666	Neuroblast differentiation-associated protein AHNAK	1.03532	0.0500715	0.41434
O00505	Importin subunit alpha-4	1.0353	0.0500433	0.470401
P62847	40S ribosomal protein S24	1.0352	0.0499131	0.2985
P54920	Alpha-soluble NSF attachment protein	1.0348	0.04935	0.331472
P48595	Serpin B10	1.03472	0.0492399	0.393546
Q8WY22	BRI3-binding protein	1.03454	0.0489836	0.411852
O15355	Protein phosphatase 1G	1.03441	0.0488101	0.36191
O75436	Vacuolar protein sorting-associated protein 26A	1.03432	0.0486875	0.327955
Q9H6R4	Nucleolar protein 6	1.03417	0.0484785	0.617778
P55884	Eukaryotic translation initiation factor 3 subunit B	1.03392	0.0481308	0.705602
Q9BRF8	Serine/threonine-protein phosphatase CPPED1	1.03381	0.0479679	0.574825
Q14139	Ubiquitin conjugation factor E4 A	1.03369	0.0477968	0.766433
O43493	Trans-Golgi network integral membrane protein 2	1.03357	0.0476421	0.355205
P52907	F-actin-capping protein subunit alpha-1	1.03353	0.0475781	0.159189
Q27J81	Inverted formin-2	1.03308	0.0469533	0.532808
P23284	Peptidyl-prolyl cis-trans isomerase B	1.0329	0.0466954	0.564482
Q96EY1	DnaJ homolog subfamily A member 3, mitochondrial	1.03269	0.0464063	0.617778
P40925	Malate dehydrogenase, cytoplasmic	1.03266	0.0463649	0.302346
Q12874	Splicing factor 3A subunit 3	1.03264	0.0463443	0.36191
O15371	Eukaryotic translation initiation factor 3 subunit D	1.03257	0.0462359	0.5
P54886	Delta-1-pyrroline-5-carboxylate synthase	1.03234	0.0459168	0.372858
Q0VD83	Apolipoprotein B receptor	1.03206	0.045521	0.36191
O95819	Mitogen-activated protein kinase kinase kinase kinase 4	1.03204	0.0455033	0.36191
Q9UJZ1	Stomatin-like protein 2, mitochondrial	1.03188	0.0452819	0.279643
Q9NR30	Nucleolar RNA helicase 2	1.03184	0.0452175	0.50391
Q68EM7	Rho GTPase-activating protein 17	1.03158	0.0448495	0.393546
P62310	U6 snRNA-associated Sm-like protein LSm3	1.03147	0.0447009	0.377933
O15498	Synaptobrevin homolog YKT6	1.03136	0.0445419	0.494223
O60841	Eukaryotic translation initiation factor 5B	1.03134	0.044517	0.529158
P67775	Serine/threonine-protein phosphatase 2A catalytic subunit alpha isoform	1.03109	0.0441663	0.248401
P13804	Electron transfer flavoprotein subunit alpha, mitochondrial	1.03107	0.0441407	0.494223
P13639	Elongation factor 2	1.03105	0.0441179	0.532808
P40227	T-complex protein 1 subunit zeta	1.03055	0.0434107	0.574825
O75534	Cold shock domain-containing protein E1	1.03033	0.0431101	0.491933
Q16543	Hsp90 co-chaperone Cdc37	1.0301	0.042778	0.661448
Q8NBS9	Thioredoxin domain-containing protein 5	1.03008	0.0427614	0.440965
Q96FW1	Ubiquitin thioesterase OTUB1	1.03003	0.0426826	0.250761
P11908	Ribose-phosphate pyrophosphokinase 2	1.02967	0.0421868	0.440965
Q9NQR4	Omega-amidase NIT2	1.0296	0.042086	0.491933
Q9H2J4	Phosducin-like protein 3	1.02954	0.0419965	0.41434
P21291	Cysteine and glycine-rich protein 1	1.0295	0.0419412	0.440965
Q12907	Vesicular integral-membrane protein VIP36	1.02948	0.0419141	0.532808
Q9Y285	Phenylalanine--tRNA ligase alpha subunit	1.02929	0.0416469	0.355205
Q12996	Cleavage stimulation factor subunit 3	1.02911	0.0413908	0.355205
P35232	Prohibitin	1.02907	0.0413392	0.343288
Q96L58	Beta-1,3-galactosyltransferase 6	1.02891	0.0411174	0.491933
Q9UM54	Unconventional myosin-VI	1.0289	0.0410999	0.411852
P41227	N-alpha-acetyltransferase 10	1.02884	0.0410176	0.65591
Q13867	Bleomycin hydrolase	1.02863	0.040727	0.621003
P35241	Radixin	1.02808	0.0399496	0.383216
O75821	Eukaryotic translation initiation factor 3 subunit G	1.0279	0.0397024	0.327955
O95772	STARD3 N-terminal-like protein	1.02736	0.0389419	0.494223
P20073	Annexin A7	1.02704	0.0384923	0.377933
P83111	Serine beta-lactamase-like protein LACTB, mitochondrial	1.02704	0.0384872	0.491933
Q15717	ELAV-like protein 1	1.02703	0.0384759	0.36191
P10321	HLA class I histocompatibility antigen, C alpha chain	1.0269	0.038289	0.426246
Q9NR12	PDZ and LIM domain protein 7	1.02663	0.037914	0.411852
Q8NE71	ATP-binding cassette sub-family F member 1	1.02649	0.0377132	0.393546
O14579	Coatomer subunit epsilon	1.02635	0.0375172	0.301592
P47813	Eukaryotic translation initiation factor 1A, X-chromosomal	1.02571	0.0366199	0.470401
P49321	Nuclear autoantigenic sperm protein	1.0257	0.0366063	0.327955
P62333	26S proteasome regulatory subunit 10B	1.0256	0.036464	0.372858
Q8N163	Cell cycle and apoptosis regulator protein 2	1.02546	0.0362666	0.529158
P49585	Choline-phosphate cytidylyltransferase A	1.02545	0.0362566	0.617778
Q9NVA2	Septin-11	1.02507	0.035724	0.5
P27105	Erythrocyte band 7 integral membrane protein	1.02485	0.0354123	0.470401
P52888	Thimet oligopeptidase	1.02469	0.0351853	0.36191
Q15287	RNA-binding protein with serine-rich domain 1	1.0245	0.0349209	0.200609
P14550	Aldo-keto reductase family 1 member A1	1.02436	0.0347173	0.795946
P11172	Uridine 5'-monophosphate synthase	1.0243	0.034634	0.276226
Q99733	Nucleosome assembly protein 1-like 4	1.02362	0.0336751	0.355205
Q96HS1	Serine/threonine-protein phosphatase PGAM5, mitochondrial	1.02337	0.0333326	0.383216
P54578	Ubiquitin carboxyl-terminal hydrolase 14	1.02335	0.0332947	0.377933
P26038	Moesin	1.02285	0.032595	0.491933
Q3KQV9	UDP-N-acetylhexosamine pyrophosphorylase-like protein 1	1.0225	0.0321079	0.41434
Q9H1C4	Protein unc-93 homolog B1	1.02238	0.0319321	0.440965
Q13011	Delta(3,5)-Delta(2,4)-dienoyl-CoA isomerase, mitochondrial	1.02237	0.0319138	0.393546
Q9H173	Nucleotide exchange factor SIL1	1.02197	0.0313532	0.383216
P05026	Sodium/potassium-transporting ATPase subunit beta-1	1.02147	0.0306505	0.440965
Q00653	Nuclear factor NF-kappa-B p100 subunit	1.02143	0.0305896	0.383216
Q9UNL2	Translocon-associated protein subunit gamma	1.02137	0.0305001	0.45986
P50991	T-complex protein 1 subunit delta	1.021	0.0299827	0.440965
Q8IWX8	Calcium homeostasis endoplasmic reticulum protein	1.02094	0.029899	0.564482
P41252	Isoleucine--tRNA ligase, cytoplasmic	1.02071	0.0295736	0.27463
O60784	Target of Myb protein 1	1.0207	0.0295615	0.383216
P04844	Dolichyl-diphosphooligosaccharide--protein glycosyltransferase subunit 2	1.02069	0.0295378	0.383216
P07741	Adenine phosphoribosyltransferase	1.02065	0.0294894	0.393546
Q99729	Heterogeneous nuclear ribonucleoprotein A/B	1.02064	0.0294786	0.426246
Q7L9L4	MOB kinase activator 1B	1.0206	0.0294196	0.440965
Q7L2H7	Eukaryotic translation initiation factor 3 subunit M	1.02056	0.0293658	0.617778
Q13510	Acid ceramidase	1.02004	0.0286206	0.223715
P12277	Creatine kinase B-type	1.01983	0.028323	0.440965
Q13123	Protein Red	1.01919	0.0274272	0.574825
P15153	Ras-related C3 botulinum toxin substrate 2	1.0191	0.0272905	0.661448
Q13107	Ubiquitin carboxyl-terminal hydrolase 4	1.01892	0.0270364	0.661448
P27816	Microtubule-associated protein 4	1.01882	0.0268923	0.5
Q9NY33	Dipeptidyl peptidase 3	1.01861	0.0266031	0.251955
O75694	Nuclear pore complex protein Nup155	1.01833	0.0262093	0.529158
Q5T1M5	FK506-binding protein 15	1.01789	0.0255864	0.440965
Q7Z4W1	L-xylulose reductase	1.01769	0.025293	0.36191
O75439	Mitochondrial-processing peptidase subunit beta	1.01738	0.0248529	0.440965
Q9Y2Z0	Protein SGT1 homolog	1.01709	0.0244452	0.661448
Q9NX40	OCIA domain-containing protein 1	1.01688	0.0241511	0.411852
O43776	Asparagine--tRNA ligase, cytoplasmic	1.01682	0.0240662	0.411852
P80217	Interferon-induced 35 kDa protein	1.01661	0.0237602	0.529158
Q96C23	Galactose mutarotase	1.01638	0.0234404	0.574825
Q13177	Serine/threonine-protein kinase PAK 2	1.01635	0.0233917	0.491933
Q92522	Histone H1.10	1.01599	0.0228806	0.440965
Q9NR50	Translation initiation factor eIF-2B subunit gamma	1.01596	0.02285	0.36191
Q13404	Ubiquitin-conjugating enzyme E2 variant 1	1.01594	0.0228215	0.532808
P48147	Prolyl endopeptidase	1.01572	0.0225074	0.426246
Q13951	Core-binding factor subunit beta	1.01571	0.0224863	0.574825
Q86W42	THO complex subunit 6 homolog	1.01466	0.0209957	0.5
Q8WU79	Stromal membrane-associated protein 2	1.01441	0.0206477	0.310501
Q9UHX1	Poly(U)-binding-splicing factor PUF60	1.01416	0.0202833	0.393546
Q7KZF4	Staphylococcal nuclease domain-containing protein 1	1.01389	0.0199057	0.27463
Q15257	Serine/threonine-protein phosphatase 2A activator	1.01356	0.0194382	0.457717
Q8NF50	Dedicator of cytokinesis protein 8	1.01353	0.0193854	0.393546
Q9Y394	Dehydrogenase/reductase SDR family member 7	1.01348	0.0193154	0.470401
Q9H3N1	Thioredoxin-related transmembrane protein 1	1.0127	0.0182093	0.65591
Q9Y383	Putative RNA-binding protein Luc7-like 2	1.01228	0.0176066	0.302346
P52306	Rap1 GTPase-GDP dissociation stimulator 1	1.01216	0.0174373	0.470401
Q9BUJ2	Heterogeneous nuclear ribonucleoprotein U-like protein 1	1.01206	0.0172926	0.383216
Q96T51	RUN and FYVE domain-containing protein 1	1.01194	0.0171214	0.470401
O95479	GDH/6PGL endoplasmic bifunctional protein	1.0119	0.0170607	0.45986
Q9Y3D6	Mitochondrial fission 1 protein	1.01178	0.0169012	0.65591
Q9H0C8	Integrin-linked kinase-associated serine/threonine phosphatase 2C	1.01165	0.0167066	0.393546
Q99714	3-hydroxyacyl-CoA dehydrogenase type-2	1.01161	0.0166587	0.532808
Q96GQ7	Probable ATP-dependent RNA helicase DDX27	1.01151	0.016511	0.411852
P41091	Eukaryotic translation initiation factor 2 subunit 3	1.01143	0.0164008	0.617778
P51570	Galactokinase	1.01125	0.0161347	0.470401
Q5VWZ2	Lysophospholipase-like protein 1	1.01123	0.0161173	0.426246
P32119	Peroxiredoxin-2	1.01122	0.0160948	0.470401
O15357	Phosphatidylinositol 3,4,5-trisphosphate 5-phosphatase 2	1.01119	0.0160526	0.440965
Q99798	Aconitate hydratase, mitochondrial	1.01069	0.015344	0.36191
Q07021	Complement component 1 Q subcomponent-binding protein, mitochondrial	1.01068	0.0153309	0.494223
Q16881	Thioredoxin reductase 1, cytoplasmic	1.01056	0.0151621	0.470401
P06744	Glucose-6-phosphate isomerase	1.01005	0.0144319	0.494223
Q92614	Unconventional myosin-XVIIIa	1.01003	0.0143936	0.470401
Q07812	Apoptosis regulator BAX	1.00968	0.0138966	0.383216
P22102	Trifunctional purine biosynthetic protein adenosine-3	1.00953	0.0136858	0.411852
O94905	Erlin-2	1.00947	0.0135976	0.411852
Q9Y6I9	Testis-expressed protein 264	1.00944	0.0135516	0.383216
Q6PKG0	La-related protein 1	1.00943	0.0135467	0.45986
O43264	Centromere/kinetochore protein zw10 homolog	1.00943	0.0135399	0.411852
P25325	3-mercaptopyruvate sulfurtransferase	1.00915	0.0131398	0.301592
Q15149	Plectin	1.00893	0.0128309	1
Q9GZS3	WD repeat-containing protein 61	1.00843	0.0121106	0.41434
Q9UKK9	ADP-sugar pyrophosphatase	1.00824	0.0118426	0.383216
P50990	T-complex protein 1 subunit theta	1.00823	0.0118241	0.5
Q15084	Protein disulfide-isomerase A6	1.00822	0.0118094	0.331472
P78406	mRNA export factor	1.0082	0.0117855	0.494223
Q6XQN6	Nicotinate phosphoribosyltransferase	1.00774	0.0111164	0.426246
Q03154	Aminoacylase-1	1.00761	0.0109314	0.327955
Q9H0U6	39S ribosomal protein L18, mitochondrial	1.00754	0.0108312	0.426246
Q8TAT6	Nuclear protein localization protein 4 homolog	1.00723	0.0103915	0.302346
P26641	Elongation factor 1-gamma	1.00706	0.0101508	0.45986
P50416	Carnitine O-palmitoyltransferase 1, liver isoform	1.0069	0.00991618	0.5
O75592	E3 ubiquitin-protein ligase MYCBP2	1.00682	0.00980935	0.491933
O60610	Protein diaphanous homolog 1	1.00663	0.00953533	0.440965
Q13813	Spectrin alpha chain, non-erythrocytic 1	1.00654	0.00941065	0.5
O00116	Alkyldihydroxyacetonephosphate synthase, peroxisomal	1.00635	0.0091344	0.440965
P10253	Lysosomal alpha-glucosidase	1.00632	0.00909392	0.494223
P18583	Protein SON	1.0062	0.00891445	0.383216
Q8WXF1	Paraspeckle component 1	1.00598	0.00859738	0.491933
Q9NQX3	Gephyrin	1.00586	0.00842762	0.411852
P07686	Beta-hexosaminidase subunit beta	1.00583	0.00838174	0.564482
Q13571	Lysosomal-associated transmembrane protein 5	1.00578	0.00831908	0.383216
O94925	Glutaminase kidney isoform, mitochondrial	1.00565	0.00813072	0.470401
P31930	Cytochrome b-c1 complex subunit 1, mitochondrial	1.00523	0.00753102	0.426246
P53999	Activated RNA polymerase II transcriptional coactivator p15	1.00493	0.00710188	0.355205
P35030	Trypsin-3	1.00493	0.00708795	0.383216
Q14847	LIM and SH3 domain protein 1	1.00478	0.00687427	0.411852
P05455	Lupus La protein	1.00448	0.00645336	0.411852
Q9H4E7	Differentially expressed in FDCP 6 homolog	1.00446	0.00642467	0.440965
P60900	Proteasome subunit alpha type-6	1.00445	0.00640421	0.440965
Q9H8Y8	Golgi reassembly-stacking protein 2	1.00438	0.00630217	0.5
Q96TA1	Protein Niban 2	1.00429	0.00618199	0.574825
P54687	Branched-chain-amino-acid aminotransferase, cytosolic	1.00384	0.00552979	0.331472
Q96B97	SH3 domain-containing kinase-binding protein 1	1.0034	0.00490367	0.5
P61353	60S ribosomal protein L27	1.00329	0.00473814	0.617778
Q9Y230	RuvB-like 2	1.00324	0.00467112	0.494223
P62899	60S ribosomal protein L31	1.00311	0.004481	0.823704
O95104	SR-related and CTD-associated factor 4	1.0026	0.00375181	0.552453
Q9UKK3	Protein mono-ADP-ribosyltransferase PARP4	1.00253	0.00364037	0.251955
Q4G0J3	La-related protein 7	1.00246	0.00354845	0.411852
Q96I99	Succinate--CoA ligase [GDP-forming] subunit beta, mitochondrial	1.00212	0.00305411	0.5
Q9NXH8	Torsin-4A	1.00201	0.00288981	0.5
P30101	Protein disulfide-isomerase A3	1.00186	0.00268307	0.393546
P50995	Annexin A11	1.00172	0.00247716	0.327955
Q92973	Transportin-1	1.0016	0.00231063	0.383216
Q9H3U5	Major facilitator superfamily domain-containing protein 1	1.00152	0.00219676	0.470401
Q9H8H3	Methyltransferase-like protein 7A	1.00147	0.0021232	0.440965
P27824	Calnexin	1.00145	0.00208797	0.470401
P07237	Protein disulfide-isomerase	1.00141	0.00202583	0.470401
Q15365	Poly(rC)-binding protein 1	1.00132	0.00190315	0.36191
P24844	Myosin regulatory light polypeptide 9	1.00128	0.00185109	0.393546
P62888	60S ribosomal protein L30	1.00121	0.00174748	0.411852
P30048	Thioredoxin-dependent peroxide reductase, mitochondrial	1.00116	0.0016747	0.393546
O75152	Zinc finger CCCH domain-containing protein 11A	1.00054	0.000781665	0.383216
Q9H2M9	Rab3 GTPase-activating protein non-catalytic subunit	1.0005	0.000717117	0.529158
P26572	Alpha-1,3-mannosyl-glycoprotein 2-beta-N-acetylglucosaminyltransferase	1.00042	0.000601839	0.276226
P13489	Ribonuclease inhibitor	1.00036	0.000515301	0.470401
P57737	Coronin-7	1.00014	0.000203205	0.5
P55072	Transitional endoplasmic reticulum ATPase	1.0001	0.000140497	0.440965
Q06124	Tyrosine-protein phosphatase non-receptor type 11	0.999585	-0.000598392	0.470401
Q96A72	Protein mago nashi homolog 2	0.999062	-0.0013536	0.564482
Q07866	Kinesin light chain 1	0.998995	-0.00145084	0.411852
P23469	Receptor-type tyrosine-protein phosphatase epsilon	0.998672	-0.00191676	0.491933
Q8N1G4	Leucine-rich repeat-containing protein 47	0.998654	-0.00194317	0.494223
P20042	Eukaryotic translation initiation factor 2 subunit 2	0.998626	-0.00198332	0.440965
O15260	Surfeit locus protein 4	0.998604	-0.00201557	0.426246
O43813	Glutathione S-transferase LANCL1	0.998401	-0.00230837	0.440965
Q13151	Heterogeneous nuclear ribonucleoprotein A0	0.998371	-0.00235226	0.411852
Q9BZQ8	Protein Niban 1	0.998308	-0.0024424	0.440965
Q08945	FACT complex subunit SSRP1	0.998179	-0.00262937	0.411852
Q9Y2L1	Exosome complex exonuclease RRP44	0.99808	-0.00277336	0.5
P53611	Geranylgeranyl transferase type-2 subunit beta	0.998018	-0.0028618	0.470401
Q3YEC7	Rab-like protein 6	0.997918	-0.00300719	0.470401
Q9H4A6	Golgi phosphoprotein 3	0.997801	-0.00317541	0.529158
Q8IV08	5'-3' exonuclease PLD3	0.997173	-0.00408469	0.383216
Q9UNF0	Protein kinase C and casein kinase substrate in neurons protein 2	0.997143	-0.00412702	0.440965
P62195	26S proteasome regulatory subunit 8	0.997085	-0.00421173	0.617778
O60496	Docking protein 2	0.996924	-0.00444416	0.411852
P46379	Large proline-rich protein BAG6	0.996881	-0.00450688	0.45986
P01111	GTPase NRas	0.996827	-0.00458452	0.828679
Q9Y3I0	RNA-splicing ligase RtcB homolog	0.996394	-0.00521219	0.355205
Q9UQB8	Brain-specific angiogenesis inhibitor 1-associated protein 2	0.996305	-0.00534079	0.5
O95831	Apoptosis-inducing factor 1, mitochondrial	0.99613	-0.00559456	0.5
O60763	General vesicular transport factor p115	0.995854	-0.00599357	0.355205
Q16658	Fascin	0.995816	-0.0060482	0.383216
P60228	Eukaryotic translation initiation factor 3 subunit E	0.99575	-0.00614522	0.5
O95747	Serine/threonine-protein kinaseR1	0.995701	-0.00621494	0.383216
O14828	Secretory carrier-associated membrane protein 3	0.995547	-0.00643812	0.45986
O60716	Catenin delta-1	0.995481	-0.006535	0.552453
P61421	V-type proton ATPase subunit d 1	0.995287	-0.00681541	0.383216
Q9Y678	Coatomer subunit gamma-1	0.995231	-0.00689598	0.45986
P53634	Dipeptidyl peptidase 1	0.99523	-0.0068979	0.426246
Q86W92	Liprin-beta-1	0.99509	-0.00710045	0.5
Q15404	Ras suppressor protein 1	0.995068	-0.00713291	0.470401
Q9BU23	Lipase maturation factor 2	0.995033	-0.00718329	0.574825
Q9Y490	Talin-1	0.995002	-0.00722801	0.36191
Q9BWM7	Sideroflexin-3	0.994875	-0.00741331	0.383216
Q86UX7	Fermitin family homolog 3	0.994753	-0.00759033	0.494223
P62136	Serine/threonine-protein phosphatase PP1-alpha catalytic subunit	0.994732	-0.00762073	0.355205
B0I1T2	Unconventional myosin-Ig	0.994379	-0.00813249	0.440965
O15427	Monocarboxylate transporter 4	0.994163	-0.00844615	0.331472
Q9Y277	Voltage-dependent anion-selective channel protein 3	0.994056	-0.00860043	0.5
Q9UGN4	CMRF35-like molecule 8	0.993979	-0.00871312	0.440965
P29350	Tyrosine-protein phosphatase non-receptor type 6	0.99363	-0.00921933	0.661448
P62826	GTP-binding nuclear protein Ran	0.993608	-0.00925085	0.559287
P61221	ATP-binding cassette sub-family E member 1	0.993206	-0.00983501	0.603184
Q8TD55	Pleckstrin homology domain-containing family O member 2	0.993173	-0.00988287	0.440965
Q92615	La-related protein 4B	0.992817	-0.0103998	0.393546
P46781	40S ribosomal protein S9	0.992626	-0.0106774	0.564482
Q92619	Rho GTPase-activating protein 45	0.99257	-0.0107586	0.36191
Q9HB71	Calcyclin-binding protein	0.992529	-0.0108188	0.327955
P26639	Threonine--tRNA ligase 1, cytoplasmic	0.992466	-0.0109108	0.440965
Q15046	Lysine--tRNA ligase	0.9921	-0.0114424	0.327955
Q13438	Protein-9	0.991931	-0.0116876	0.426246
P62191	26S proteasome regulatory subunit 4	0.991838	-0.011824	0.411852
P41250	Glycine--tRNA ligase	0.991751	-0.0119507	0.45986
P15880	40S ribosomal protein S2	0.99092	-0.0131589	0.529158
Q9BTV4	Transmembrane protein 43	0.990426	-0.0138791	0.45986
P61254	60S ribosomal protein L26	0.990369	-0.0139625	0.355205
O75367	Core histone macro-H2A.1	0.99033	-0.0140194	0.532808
Q09161	Nuclear cap-binding protein subunit 1	0.99032	-0.0140337	0.470401
Q15154	Pericentriolar material 1 protein	0.990085	-0.0143759	0.355205
P09467	Fructose-1,6-bisphosphatase 1	0.989988	-0.0145169	0.5
P51153	Ras-related protein Rab-13	0.989804	-0.0147854	0.5
Q3LXA3	Triokinase/FMN cyclase	0.989769	-0.0148368	0.383216
Q8N392	Rho GTPase-activating protein 18	0.989719	-0.0149085	0.440965
Q00839	Heterogeneous nuclear ribonucleoprotein U	0.989677	-0.0149709	0.331472
Q13636	Ras-related protein Rab-31	0.988667	-0.0164438	0.532808
O75312	Zinc finger protein ZPR1	0.988395	-0.0168406	0.470401
P53396	ATP-citrate synthase	0.988198	-0.0171282	0.355205
Q96QK1	Vacuolar protein sorting-associated protein 35	0.987978	-0.0174485	0.383216
O43707	Alpha-actinin-4	0.987747	-0.017786	0.470401
Q96PK6	RNA-binding protein 14	0.987706	-0.0178462	0.271981
Q5JTV8	Torsin-1A-interacting protein 1	0.987613	-0.0179825	0.383216
P62820	Ras-related protein Rab-1A	0.987267	-0.0184875	0.411852
Q15437	Protein transport protein Sec23B	0.987134	-0.0186827	0.755866
P33176	Kinesin-1 heavy chain	0.98688	-0.0190531	0.603184
O60264	SWI/SNF-related matrix-associated actin-dependent regulator of chromatin subfamily A member 5	0.986854	-0.0190919	0.426246
Q13242	Serine/arginine-rich splicing factor 9	0.986769	-0.019215	0.440965
Q13232	Nucleoside diphosphate kinase 3	0.986671	-0.0193585	0.470401
Q02878	60S ribosomal protein L6	0.986507	-0.0195992	0.705602
Q9P2J5	Leucine--tRNA ligase, cytoplasmic	0.9865	-0.0196091	0.426246
O00584	Ribonuclease T2	0.986486	-0.0196297	0.705602
Q9NVP1	ATP-dependent RNA helicase DDX18	0.98606	-0.0202522	0.494223
P45974	Ubiquitin carboxyl-terminal hydrolase 5	0.985917	-0.0204624	0.440965
Q92769	Histone deacetylase 2	0.985902	-0.0204843	0.276226
P40306	Proteasome subunit beta type-10	0.985411	-0.021202	0.470401
Q14566	DNA replication licensing factor MCM6	0.985379	-0.0212498	0.5
P49755	Transmembrane emp24 domain-containing protein 10	0.985326	-0.021327	0.2985
O95861	3'(2'),5'-bisphosphate nucleotidase 1	0.985266	-0.0214154	0.452388
P49257	Protein ERGIC-53	0.985132	-0.0216109	0.470401
Q02978	Mitochondrial 2-oxoglutarate/malate carrier protein	0.985003	-0.0218	0.470401
O15523	ATP-dependent RNA helicase DDX3Y	0.9849	-0.0219509	0.470401
P00387	NADH-cytochrome b5 reductase 3	0.98483	-0.022053	0.411852
P62495	Eukaryotic peptide chain release factor subunit 1	0.984429	-0.0226407	0.823704
P41240	Tyrosine-protein kinase CSK	0.983908	-0.023404	0.27463
P11586	C-1-tetrahydrofolate synthase, cytoplasmic	0.983775	-0.0236002	0.36191
Q7L1Q6	Basic leucine zipper and W2 domain-containing protein 1	0.983251	-0.0243681	0.564482
P68363	Tubulin alpha-1B chain	0.983216	-0.0244198	0.574825
P16278	Beta-galactosidase	0.982867	-0.0249316	0.331472
P33121	Long-chain-fatty-acid--CoA ligase 1	0.982867	-0.0249325	0.248401
Q01518	Adenylyl cyclase-associated protein 1	0.98235	-0.0256911	0.529158
Q5JVF3	PCI domain-containing protein 2	0.982121	-0.0260273	0.411852
Q9HBI0	Gamma-parvin	0.981946	-0.0262851	0.5
Q9Y265	RuvB-like 1	0.981863	-0.0264061	0.276226
P62081	40S ribosomal protein S7	0.981829	-0.0264563	0.36191
P29401	Transketolase	0.98179	-0.0265143	0.393546
Q96BI3	Gamma-secretase subunit APH-1A	0.981231	-0.0273359	0.440965
P27708	CAD protein	0.981205	-0.0273731	0.393546
P14866	Heterogeneous nuclear ribonucleoprotein L	0.981148	-0.0274573	0.383216
P25205	DNA replication licensing factor MCM3	0.98107	-0.0275726	0.36191
O75494	Serine/arginine-rich splicing factor 10	0.981036	-0.0276219	0.310501
O60762	Dolichol-phosphate mannosyltransferase subunit 1	0.981015	-0.0276526	0.393546
P06756	Integrin alpha-V	0.981004	-0.0276695	0.470401
Q9NSE4	Isoleucine--tRNA ligase, mitochondrial	0.980945	-0.0277557	0.36191
P18887	DNA repair protein XRCC1	0.980801	-0.0279683	0.440965
Q9NVZ3	Adaptin ear-binding coat-associated protein 2	0.980729	-0.0280743	0.327955
Q02880	DNA topoisomerase 2-beta	0.980312	-0.0286874	0.5
P55769	NHP2-like protein 1	0.980258	-0.0287664	0.529158
P42566	Epidermal growth factor receptor substrate 15	0.98025	-0.0287782	0.491933
Q9H7D7	WD repeat-containing protein 26	0.980195	-0.0288597	0.327955
P60510	Serine/threonine-protein phosphatase 4 catalytic subunit	0.980099	-0.0290006	0.302346
P48643	T-complex protein 1 subunit epsilon	0.980031	-0.0291	0.393546
P61962	DDB1- and CUL4-associated factor 7	0.980004	-0.0291402	0.36191
P61006	Ras-related protein Rab-8A	0.979817	-0.0294151	0.543963
Q9H2G2	STE20-like serine/threonine-protein kinase	0.979716	-0.0295647	0.532808
Q14240	Eukaryotic initiation factor 4A-II	0.97969	-0.0296025	0.411852
Q13573	SNW domain-containing protein 1	0.979267	-0.0302257	0.470401
Q13310	Polyadenylate-binding protein 4	0.979098	-0.0304753	0.310501
P49406	39S ribosomal protein L19, mitochondrial	0.97897	-0.0306634	0.45986
P49821	NADH dehydrogenase [ubiquinone] flavoprotein 1, mitochondrial	0.978931	-0.0307206	0.617778
Q96N66	Lysophospholipid acyltransferase 7	0.978814	-0.0308941	0.426246
Q86WV6	Stimulator of interferon genes protein	0.978624	-0.0311738	0.574825
Q4V328	GRIP1-associated protein 1	0.978185	-0.031821	0.491933
P35269	General transcription factor IIF subunit 1	0.978083	-0.0319714	0.45986
Q9Y385	Ubiquitin-conjugating enzyme E2 J1	0.977995	-0.0321005	0.383216
O75844	CAAX prenyl protease 1 homolog	0.977961	-0.0321506	0.470401
Q92552	28S ribosomal protein S27, mitochondrial	0.977929	-0.0321984	0.45986
P60842	Eukaryotic initiation factor 4A-I	0.97761	-0.0326684	0.5
O94804	Serine/threonine-protein kinase 10	0.977518	-0.0328049	0.470401
P49590	Histidine--tRNA ligase, mitochondrial	0.9774	-0.032979	0.440965
Q14161	ARF GTPase-activating protein GIT2	0.977259	-0.0331864	0.36191
P57740	Nuclear pore complex protein Nup107	0.977186	-0.0332946	0.343288
P62913	60S ribosomal protein L11	0.977051	-0.0334949	0.603184
A0AVT1	Ubiquitin-like modifier-activating enzyme 6	0.976812	-0.0338473	0.45986
P46940	Ras GTPase-activating-like protein IQGAP1	0.97666	-0.0340723	0.411852
O00487	26S proteasome non-ATPase regulatory subunit 14	0.976477	-0.0343424	0.491933
P23141	Liver carboxylesterase 1	0.976041	-0.0349861	0.36191
O60749	Sorting nexin-2	0.976006	-0.0350378	0.470401
O00214	Galectin-8	0.975694	-0.0355001	0.355205
O75131	Copine-3	0.975667	-0.035539	0.491933
O43491	Band 4.1-like protein 2	0.975611	-0.0356216	0.5
P18206	Vinculin	0.975433	-0.035885	0.331472
Q9BUN8	Derlin-1	0.975368	-0.0359821	0.440965
O94979	Protein transport protein Sec31A	0.974972	-0.0365673	0.50391
O00139	Kinesin-like protein KIF2A	0.974576	-0.0371539	0.983866
P46779	60S ribosomal protein L28	0.974567	-0.0371662	0.5
Q07960	Rho GTPase-activating protein 1	0.974486	-0.0372872	0.41434
Q00059	Transcription factor A, mitochondrial	0.974141	-0.0377979	0.470401
P32969	60S ribosomal protein L9	0.974051	-0.0379313	0.470401
Q13409	Cytoplasmic dynein 1 intermediate chain 2	0.97391	-0.0381393	0.470401
P27695	DNA-(apurinic or apyrimidinic site) endonuclease	0.973857	-0.0382183	0.71041
O00203	AP-3 complex subunit beta-1	0.97374	-0.0383916	0.355205
Q96A33	Coiled-coil domain-containing protein 47	0.973552	-0.0386701	0.529158
O75487	Glypican-4	0.973362	-0.0389509	0.45986
P48735	Isocitrate dehydrogenase [NADP], mitochondrial	0.972881	-0.0396641	0.45986
P26368	Splicing factor U2AF 65 kDa subunit	0.97269	-0.0399482	0.248401
Q10713	Mitochondrial-processing peptidase subunit alpha	0.972554	-0.0401493	0.470401
Q9UJS0	Calcium-binding mitochondrial carrier protein Aralar2	0.972151	-0.040747	0.45986
Q92499	ATP-dependent RNA helicase DDX1	0.972086	-0.040844	0.766433
P22695	Cytochrome b-c1 complex subunit 2, mitochondrial	0.972022	-0.0409395	0.414002
Q9H9B4	Sideroflexin-1	0.971941	-0.0410588	0.661448
P22087	rRNA 2'-O-methyltransferase fibrillarin	0.971869	-0.0411668	0.494223
Q14012	Calcium/calmodulin-dependent protein kinase type 1	0.971802	-0.0412663	0.393546
P30040	Endoplasmic reticulum resident protein 29	0.971154	-0.0422279	0.301592
O94973	AP-2 complex subunit alpha-2	0.970476	-0.0432357	0.603184
P20292	Arachidonate 5-lipoxygenase-activating protein	0.970405	-0.043341	0.327955
Q9HAB8	Phosphopantothenate--cysteine ligase	0.970338	-0.0434405	0.983866
Q15181	Inorganic pyrophosphatase	0.970322	-0.0434639	0.470401
P25490	Transcriptional repressor protein YY1	0.969974	-0.0439821	0.5
Q53H82	Endoribonuclease LACTB2	0.969956	-0.0440088	0.494223
P29762	Cellular retinoic acid-binding protein 1	0.969913	-0.0440723	0.5
O75643	U5 small nuclear ribonucleoprotein 200 kDa helicase	0.969509	-0.0446743	0.372858
P09874	Poly [ADP-ribose] polymerase 1	0.969351	-0.0449086	0.470401
Q9BWS9	Chitinase domain-containing protein 1	0.968843	-0.0456656	0.414002
Q15102	Platelet-activating factor acetylhydrolase IB subunit gamma	0.96881	-0.0457145	0.766433
Q9Y371	Endophilin-B1	0.968788	-0.0457472	0.355205
O43719	HIV Tat-specific factor 1	0.968785	-0.0457517	0.470401
Q7Z6I6	Rho GTPase-activating protein 30	0.968501	-0.046174	0.494223
Q9Y3Z3	Deoxynucleoside triphosphate triphosphohydrolase SAMHD1	0.968365	-0.0463776	0.36191
P07384	Calpain-1 catalytic subunit	0.967825	-0.0471815	0.2985
Q9Y2X3	Nucleolar protein 58	0.96772	-0.047339	0.50391
Q15942	Zyxin	0.967709	-0.0473544	0.331472
P07900	Heat shock protein HSP 90-alpha	0.967687	-0.0473869	0.603184
P11279	Lysosome-associated membrane glycoprotein 1	0.967627	-0.0474777	0.279643
P35579	Myosin-9	0.967553	-0.0475877	0.331472
Q5K4L6	Solute carrier family 27 member 3	0.967462	-0.0477238	0.118692
Q9Y3F4	Serine-threonine kinase receptor-associated protein	0.967075	-0.0482997	0.331472
P14324	Farnesyl pyrophosphate synthase	0.966911	-0.0485445	0.383216
P05198	Eukaryotic translation initiation factor 2 subunit 1	0.966797	-0.0487147	0.44775
Q01081	Splicing factor U2AF 35 kDa subunit	0.96662	-0.0489787	0.440965
P15586	N-acetylglucosamine-6-sulfatase	0.966563	-0.0490648	0.393546
Q4G0F5	Vacuolar protein sorting-associated protein 26B	0.966511	-0.0491416	0.393546
P0DMV9	Heat shock 70 kDa protein 1B	0.966386	-0.049328	0.302346
Q14677	Clathrin interactor 1	0.966234	-0.0495549	0.426246
Q9UJ68	Mitochondrial peptide methionine sulfoxide reductase	0.965892	-0.0500661	0.251955
P04040	Catalase	0.965727	-0.0503127	0.302346
P25705	ATP synthase subunit alpha, mitochondrial	0.965396	-0.0508077	0.470401
P19367	Hexokinase-1	0.965059	-0.0513113	0.302346
O14980	Exportin-1	0.964979	-0.0514311	0.327955
Q16186	Proteasomal ubiquitin receptor ADRM1	0.964939	-0.0514908	0.383216
Q16831	Uridine phosphorylase 1	0.96484	-0.0516379	0.470401
Q92905	COP9 signalosome complex subunit 5	0.964739	-0.0517888	0.45986
P45880	Voltage-dependent anion-selective channel protein 2	0.964704	-0.0518414	0.159189
Q1KMD3	Heterogeneous nuclear ribonucleoprotein U-like protein 2	0.964165	-0.0526485	0.36191
P51452	Dual specificity protein phosphatase 3	0.963907	-0.0530345	0.440965
Q8WVM8	Sec1 family domain-containing protein 1	0.96374	-0.0532843	0.198986
P43490	Nicotinamide phosphoribosyltransferase	0.963328	-0.0539005	0.411852
A3KN83	Protein strawberry notch homolog 1	0.963164	-0.0541463	0.50391
P13010	X-ray repair cross-complementing protein 5	0.963158	-0.0541563	0.228859
P31939	Bifunctional purine biosynthesis protein ATIC	0.963129	-0.0541993	0.411852
Q96DI7	U5 small nuclear ribonucleoprotein 40 kDa protein	0.962857	-0.054607	0.470401
Q6ZS81	WD repeat- and FYVE domain-containing protein 4	0.962798	-0.0546953	0.5
O00410	Importin-5	0.962588	-0.0550094	0.181321
Q9HB40	Retinoid-inducible serine carboxypeptidase	0.962056	-0.0558071	0.457717
P46939	Utrophin	0.962023	-0.0558574	0.494223
Q07065	Cytoskeleton-associated protein 4	0.961939	-0.0559824	0.71041
Q14289	Protein-tyrosine kinase 2-beta	0.961737	-0.0562861	0.383216
P09622	Dihydrolipoyl dehydrogenase, mitochondrial	0.961581	-0.0565192	0.45986
O95571	Persulfide dioxygenase ETHE1, mitochondrial	0.96157	-0.0565357	0.45986
O76094	Signal recognition particle subunit SRP72	0.961415	-0.0567694	0.372858
Q15018	BRISC complex subunit Abraxas 2	0.961276	-0.0569781	0.470401
Q9BUL8	Programmed cell death protein 10	0.961069	-0.0572885	0.393546
Q99613	Eukaryotic translation initiation factor 3 subunit C	0.960484	-0.0581661	0.426246
P15170	Eukaryotic peptide chain release factor GTP-binding subunit ERF3A	0.960481	-0.0581711	0.491933
Q9ULZ3	Apoptosis-associated speck-like protein containing a CARD	0.960444	-0.0582273	0.383216
P10155	60 kDa SS-A/Ro ribonucleoprotein	0.960382	-0.0583191	0.279643
Q9NYK5	39S ribosomal protein L39, mitochondrial	0.960058	-0.0588067	0.327955
P27707	Deoxycytidine kinase	0.959941	-0.0589824	0.440965
Q8TDZ2	[F-actin]-monooxygenase MICAL1	0.959868	-0.0590919	0.355205
P53007	Tricarboxylate transport protein, mitochondrial	0.95981	-0.0591786	0.352145
Q8TB03	Uncharacterized protein CXorf38	0.959723	-0.0593097	0.411852
Q9NQC3	Reticulon-4	0.95939	-0.0598102	0.470401
P11766	Alcohol dehydrogenase class-3	0.959237	-0.0600405	0.50391
P31146	Coronin-1A	0.959134	-0.0601954	0.153469
P62701	40S ribosomal protein S4, X isoform	0.959091	-0.0602597	0.65591
Q8WUM4	Programmed cell death 6-interacting protein	0.958983	-0.0604231	0.41434
Q9UHL4	Dipeptidyl peptidase 2	0.958968	-0.0604448	0.36191
O75874	Isocitrate dehydrogenase [NADP] cytoplasmic	0.95854	-0.0610901	0.234764
Q04637	Eukaryotic translation initiation factor 4 gamma 1	0.958234	-0.0615502	0.223875
O75427	Leucine-rich repeat and calponin homology domain-containing protein 4	0.958134	-0.0616999	0.532808
P23258	Tubulin gamma-1 chain	0.958087	-0.0617713	0.355205
Q6UB35	Monofunctional C1-tetrahydrofolate synthase, mitochondrial	0.958007	-0.0618914	0.491933
P67812	Signal peptidase complex catalytic subunit SEC11A	0.957807	-0.0621939	0.552453
P00403	Cytochrome c oxidase subunit 2	0.95738	-0.0628361	0.393546
Q12965	Unconventional myosin-Ie	0.957358	-0.0628692	0.50391
Q96KR1	Zinc finger RNA-binding protein	0.957236	-0.0630536	0.494223
Q14914	Prostaglandin reductase 1	0.957067	-0.0633078	0.355205
P11717	Cation-independent mannose-6-phosphate receptor	0.956965	-0.0634623	0.355205
Q8TC12	Retinol dehydrogenase 11	0.956741	-0.0638003	0.65591
P43304	Glycerol-3-phosphate dehydrogenase, mitochondrial	0.956731	-0.0638154	0.302346
P01023	Alpha-2-macroglobulin	0.956649	-0.0639378	0.440965
Q04837	Single-stranded DNA-binding protein, mitochondrial	0.956286	-0.0644863	0.41434
Q709C8	Vacuolar protein sorting-associated protein 13C	0.956212	-0.064598	0.45986
P27986	Phosphatidylinositol 3-kinase regulatory subunit alpha	0.956116	-0.0647424	0.223715
P13667	Protein disulfide-isomerase A4	0.955712	-0.0653518	0.331472
Q9BS26	Endoplasmic reticulum resident protein 44	0.955623	-0.0654861	0.327955
P19474	E3 ubiquitin-protein ligase TRIM21	0.955614	-0.0654994	0.440965
O15143	Actin-related protein 2/3 complex subunit 1B	0.955422	-0.0657896	0.686576
P24752	Acetyl-CoA acetyltransferase, mitochondrial	0.955167	-0.0661748	0.223715
P07339	Cathepsin D	0.955132	-0.0662286	0.301592
Q7L5N7	Lysophosphatidylcholine acyltransferase 2	0.955014	-0.0664061	0.5
P39023	60S ribosomal protein L3	0.95494	-0.0665183	0.501521
Q9P107	GEM-interacting protein	0.95472	-0.0668497	0.1791
P14868	Aspartate--tRNA ligase, cytoplasmic	0.954632	-0.0669828	0.414002
Q01130	Serine/arginine-rich splicing factor 2	0.954592	-0.0670431	0.383216
Q3MHD2	Protein LSM12 homolog	0.95448	-0.0672131	0.411852
P27797	Calreticulin	0.954288	-0.0675033	0.27463
P49189	4-trimethylaminobutyraldehyde dehydrogenase	0.954093	-0.0677986	0.27463
Q05209	Tyrosine-protein phosphatase non-receptor type 12	0.953962	-0.067996	0.574825
P62906	60S ribosomal protein L10a	0.953936	-0.068036	0.27463
O94855	Protein transport protein Sec24D	0.953743	-0.0683275	0.383216
P14735	Insulin-degrading enzyme	0.953712	-0.0683747	0.310501
P55786	Puromycin-sensitive aminopeptidase	0.953161	-0.0692079	0.200609
P08311	Cathepsin G	0.953033	-0.0694012	0.470401
Q9Y4P1	Cysteine protease ATG4B	0.952434	-0.0703088	0.411852
Q00610	Clathrin heavy chain 1	0.952433	-0.0703107	0.223715
Q9UQ80	Proliferation-associated protein 2G4	0.952372	-0.0704031	0.50391
P11021	Endoplasmic reticulum chaperone BiP	0.952263	-0.0705687	0.393546
Q9Y263	Phospholipase A-2-activating protein	0.952205	-0.0706556	0.440965
O43747	AP-1 complex subunit gamma-1	0.951854	-0.0711877	0.237385
P06865	Beta-hexosaminidase subunit alpha	0.951753	-0.0713406	0.411852
P40616	ADP-ribosylation factor-like protein 1	0.951588	-0.0715916	0.302346
Q8IY17	Patatin-like phospholipase domain-containing protein 6	0.950958	-0.0725468	0.383216
P30153	Serine/threonine-protein phosphatase 2A 65 kDa regulatory subunit A alpha isoform	0.950824	-0.0727494	0.223715
P20936	Ras GTPase-activating protein 1	0.950777	-0.0728217	0.248401
P55084	Trifunctional enzyme subunit beta, mitochondrial	0.950647	-0.0730177	0.310501
Q96RP9	Elongation factor G, mitochondrial	0.950527	-0.0732009	0.494223
P19338	Nucleolin	0.950417	-0.0733672	0.470401
Q06187	Tyrosine-protein kinase BTK	0.949577	-0.0746433	0.334348
Q14165	Malectin	0.949418	-0.0748852	0.276226
P29590	Protein PML	0.949202	-0.0752136	0.36191
P11413	Glucose-6-phosphate 1-dehydrogenase	0.949055	-0.0754368	0.279643
O95352	Ubiquitin-like modifier-activating enzyme ATG7	0.948883	-0.0756976	0.457717
Q14155	Rho guanine nucleotide exchange factor 7	0.948838	-0.0757667	0.470401
P54136	Arginine--tRNA ligase, cytoplasmic	0.94875	-0.0759004	1
Q9Y673	Dolichyl-phosphate beta-glucosyltransferase	0.948577	-0.0761638	0.237385
P50281	Matrix metalloproteinase-14	0.948452	-0.0763541	0.355205
Q03252	Lamin-B2	0.948388	-0.0764507	0.0876355
P23368	NAD-dependent malic enzyme, mitochondrial	0.948126	-0.0768495	0.223875
Q13131	5'-AMP-activated protein kinase catalytic subunit alpha-1	0.948009	-0.077028	0.574825
Q9H4A4	Aminopeptidase B	0.947947	-0.0771221	0.198986
P20700	Lamin-B1	0.947665	-0.0775502	0.41434
O00567	Nucleolar protein 56	0.947193	-0.0782689	0.334348
Q9Y3A5	Ribosome maturation protein SBDS	0.947094	-0.078421	0.414002
O95989	Diphosphoinositol polyphosphate phosphohydrolase 1	0.946926	-0.0786763	0.621003
O15258	Protein RER1	0.946897	-0.078721	0.452388
P62861	40S ribosomal protein S30	0.946686	-0.0790428	0.617778
O00160	Unconventional myosin-If	0.946491	-0.0793397	0.271981
P07814	Bifunctional glutamate/proline--tRNA ligase	0.945674	-0.0805845	0.355205
P30273	High affinity immunoglobulin epsilon receptor subunit gamma	0.945573	-0.0807394	0.383216
Q9UBQ0	Vacuolar protein sorting-associated protein 29	0.945356	-0.0810698	0.828679
Q6P2Q9	Pre-mRNA-processing-splicing factor 8	0.945001	-0.0816126	0.302346
Q53EL6	Programmed cell death protein 4	0.944813	-0.0818989	0.574825
P12268	Inosine-5'-monophosphate dehydrogenase 2	0.944764	-0.0819744	0.251955
Q96KA5	Cleft lip and palate transmembrane protein 1-like protein	0.94475	-0.0819956	0.620374
P19623	Spermidine synthase	0.944495	-0.0823856	0.265315
P53618	Coatomer subunit beta	0.94397	-0.083187	0.50391
P22059	Oxysterol-binding protein 1	0.943922	-0.0832606	0.223875
O94776	Metastasis-associated protein MTA2	0.94391	-0.0832794	0.27463
Q6IN85	Serine/threonine-protein phosphatase 4 regulatory subunit 3A	0.943867	-0.0833443	0.895501
Q99459	Cell division cycle 5-like protein	0.943863	-0.0833504	0.501521
P08575	Receptor-type tyrosine-protein phosphatase C	0.943544	-0.083839	0.248401
P50225	Sulfotransferase 1A1	0.943435	-0.0840044	1
P05107	Integrin beta-2	0.943422	-0.0840251	0.27463
Q9Y5Y2	Cytosolic Fe-S cluster assembly factor NUBP2	0.943316	-0.0841865	0.452388
P46459	Vesicle-fusing ATPase	0.94301	-0.0846555	0.265315
P48444	Coatomer subunit delta	0.942294	-0.0857509	0.137485
Q7L576	Cytoplasmic FMR1-interacting protein 1	0.942269	-0.0857889	0.355205
P56537	Eukaryotic translation initiation factor 6	0.942178	-0.0859286	0.36191
Q15631	Translin	0.942003	-0.0861963	0.44775
P52272	Heterogeneous nuclear ribonucleoprotein M	0.941869	-0.0864024	0.178323
Q99832	T-complex protein 1 subunit eta	0.941741	-0.086597	0.44775
Q16891	MICOS complex subunit MIC60	0.94159	-0.0868292	0.0949538
Q92542	Nicastrin	0.941396	-0.0871267	0.603184
P25685	DnaJ homolog subfamily B member 1	0.941233	-0.0873764	0.411852
Q13162	Peroxiredoxin-4	0.9409	-0.0878864	0.411852
Q9BW92	Threonine--tRNA ligase, mitochondrial	0.940855	-0.0879562	0.494223
Q15005	Signal peptidase complex subunit 2	0.940789	-0.0880576	0.621003
Q92608	Dedicator of cytokinesis protein 2	0.940646	-0.0882762	0.440965
P18754	Regulator of chromosome condensation	0.940609	-0.0883334	0.393546
Q9NSD9	Phenylalanine--tRNA ligase beta subunit	0.940365	-0.0887075	0.234764
Q13601	KRR1 small subunit processome component homolog	0.940279	-0.0888396	0.452388
Q9BTU6	Phosphatidylinositol 4-kinase type 2-alpha	0.940035	-0.0892131	0.383216
P63010	AP-2 complex subunit beta	0.939954	-0.0893379	0.352145
Q86UE4	Protein LYRIC	0.93904	-0.0907413	0.343288
Q9P2R7	Succinate--CoA ligase [ADP-forming] subunit beta, mitochondrial	0.939014	-0.0907818	0.50391
P30740	Leukocyte elastase inhibitor	0.939001	-0.0908007	0.331472
P78527	DNA-dependent protein kinase catalytic subunit	0.938873	-0.0909985	0.44775
Q15067	Peroxisomal acyl-coenzyme A oxidase 1	0.93872	-0.0912331	0.494223
Q9Y6N5	Sulfide:quinone oxidoreductase, mitochondrial	0.938231	-0.0919851	0.0312738
O75083	WD repeat-containing protein 1	0.938083	-0.092212	0.271981
P34897	Serine hydroxymethyltransferase, mitochondrial	0.937864	-0.09255	0.426246
P11310	Medium-chain specific acyl-CoA dehydrogenase, mitochondrial	0.937547	-0.0930372	0.198986
P12956	X-ray repair cross-complementing protein 6	0.937379	-0.093295	0.198986
P17844	Probable ATP-dependent RNA helicase DDX5	0.937328	-0.0933738	0.327955
P17980	26S proteasome regulatory subunit 6A	0.937315	-0.0933944	0.265315
Q9P258	Protein RCC2	0.937173	-0.0936127	0.265315
Q9Y5X3	Sorting nexin-5	0.937105	-0.093718	0.331472
Q96BY6	Dedicator of cytokinesis protein 10	0.936966	-0.093931	0.206791
Q13568	Interferon regulatory factor 5	0.936902	-0.0940305	0.181321
P08236	Beta-glucuronidase	0.936481	-0.0946786	0.41434
P46782	40S ribosomal protein S5	0.936442	-0.0947388	0.355205
Q92616	eIF-2-alpha kinase activator GCN1	0.93643	-0.0947571	0.532808
Q15020	Squamous cell carcinoma antigen recognized by T-cells 3	0.936423	-0.094767	0.795946
P61758	Prefoldin subunit 3	0.936364	-0.0948592	0.705602
Q14498	RNA-binding protein 39	0.936285	-0.0949797	0.452388
P63151	Serine/threonine-protein phosphatase 2A 55 kDa regulatory subunit B alpha isoform	0.936236	-0.0950563	1
P23526	Adenosylhomocysteinase	0.936173	-0.0951529	0.310187
Q96BW5	Phosphotriesterase-related protein	0.936109	-0.0952512	0.276226
Q96I24	Far upstream element-binding protein 3	0.935886	-0.0955955	0.470401
Q9Y4E8	Ubiquitin carboxyl-terminal hydrolase 15	0.935542	-0.0961258	0.470401
Q9H2H8	Peptidyl-prolyl cis-trans isomerase-like 3	0.935453	-0.0962636	0.331472
P61026	Ras-related protein Rab-10	0.935302	-0.0964961	0.50391
P08133	Annexin A6	0.934981	-0.0969913	0.206228
P48506	Glutamate--cysteine ligase catalytic subunit	0.934834	-0.0972179	0.2985
Q9BQA1	Methylosome protein 50	0.934737	-0.0973673	0.176073
P21964	Catechol O-methyltransferase	0.934496	-0.0977392	0.457717
Q68CZ2	Tensin-3	0.934434	-0.0978348	0.301592
Q9Y6M5	Zinc transporter 1	0.934385	-0.0979102	0.223715
Q9UGP8	Translocation protein SEC63 homolog	0.934145	-0.098282	0.206228
Q9BR76	Coronin-1B	0.933954	-0.0985772	0.45986
Q14839	Chromodomain-helicase-DNA-binding protein 4	0.933852	-0.0987346	0.331472
P52895	Aldo-keto reductase family 1 member C2	0.933843	-0.0987481	0.529158
Q9NR31	GTP-binding protein SAR1a	0.933323	-0.0995512	0.440965
Q7Z7H5	Transmembrane emp24 domain-containing protein 4	0.933293	-0.0995976	0.383216
P22090	40S ribosomal protein S4, Y isoform 1	0.933238	-0.0996832	0.271981
Q86U42	Polyadenylate-binding protein 2	0.933227	-0.0997001	0.200609
Q9Y4P3	Transducin beta-like protein 2	0.933112	-0.0998772	0.36191
P12236	ADP/ATP translocase 3	0.933029	-0.100007	0.343288
Q13247	Serine/arginine-rich splicing factor 6	0.932916	-0.10018	0.158256
O14545	TRAF-type zinc finger domain-containing protein 1	0.932877	-0.100241	0.617778
P10619	Lysosomal protective protein	0.932681	-0.100544	0.574825
P29144	Tripeptidyl-peptidase 2	0.932441	-0.100915	0.158256
P50570	Dynamin-2	0.932427	-0.100937	0.1791
Q8NBI5	Solute carrier family 43 member 3	0.932426	-0.100939	0.36191
Q8NDX1	PH and SEC7 domain-containing protein 4	0.932167	-0.101339	0.36191
Q96C10	Probable ATP-dependent RNA helicase DHX58	0.931922	-0.101719	0.302346
Q9NZM1	Myoferlin	0.931728	-0.102019	0.200609
Q13630	GDP-L-fucose synthase	0.931283	-0.102709	0.411852
P28331	NADH-ubiquinone oxidoreductase 75 kDa subunit, mitochondrial	0.931243	-0.10277	0.137485
O75369	Filamin-B	0.931136	-0.102936	0.302346
Q12769	Nuclear pore complex protein Nup160	0.930731	-0.103565	0.552453
Q7KZI7	Serine/threonine-protein kinase MARK2	0.930594	-0.103776	0.181321
P51610	Host cell factor 1	0.930428	-0.104033	0.301592
Q10471	Polypeptide N-acetylgalactosaminyltransferase 2	0.930062	-0.104601	0.45986
Q93008	Probable ubiquitin carboxyl-terminal hydrolase FAF-X	0.930054	-0.104614	0.620374
P30566	Adenylosuccinate lyase	0.92973	-0.105116	0.181321
P26196	Probable ATP-dependent RNA helicase DDX6	0.929677	-0.105199	0.494223
P10515	Dihydrolipoyllysine-residue acetyltransferase component of pyruvate dehydrogenase complex, mitochondrial	0.929494	-0.105483	0.0876355
Q8IZ83	Aldehyde dehydrogenase family 16 member A1	0.929266	-0.105836	0.36191
Q96RT1	Erbin	0.929164	-0.105994	0.440965
Q14683	Structural maintenance of chromosomes protein 1A	0.928928	-0.106361	0.331472
P48651	Phosphatidylserine synthase 1	0.928469	-0.107075	0.302346
P19525	Interferon-induced, double-stranded RNA-activated protein kinase	0.928432	-0.107133	0.176073
Q9UBW5	Bridging integrator 2	0.928112	-0.107628	0.621003
Q9Y4E1	WASH complex subunit 2C	0.928059	-0.107712	0.310501
P55039	Developmentally-regulated GTP-binding protein 2	0.927712	-0.108251	0.755866
Q92900	Regulator of nonsense transcripts 1	0.926541	-0.110074	0.279643
P35998	26S proteasome regulatory subunit 7	0.925944	-0.111003	0.397973
Q10567	AP-1 complex subunit beta-1	0.925874	-0.111112	0.198986
Q8TCS8	Polyribonucleotide nucleotidyltransferase 1, mitochondrial	0.925718	-0.111356	0.27463
Q08211	ATP-dependent RNA helicase A	0.925695	-0.111392	0.355205
O14497	AT-rich interactive domain-containing protein 1A	0.925663	-0.111441	0.5
Q9Y3B3	Transmembrane emp24 domain-containing protein 7	0.925599	-0.11154	0.223715
O94919	Endonuclease domain-containing 1 protein	0.925151	-0.112239	0.45986
Q9UKV3	Apoptotic chromatin condensation inducer in the nucleus	0.925134	-0.112265	0.603184
O76031	ATP-dependent Clp protease ATP-binding subunit clpX-like, mitochondrial	0.924938	-0.112572	0.302346
P14618	Pyruvate kinase PKM	0.92476	-0.112849	0.248401
Q9ULH1	Arf-GAP with SH3 domain, ANK repeat and PH domain-containing protein 1	0.924725	-0.112904	0.137485
Q9BXP5	Serrate RNA effector molecule homolog	0.924627	-0.113057	0.543963
O43318	Mitogen-activated protein kinase kinase kinase 7	0.924581	-0.113129	0.327955
Q9Y512	Sorting and assembly machinery component 50 homolog	0.924574	-0.113139	0.276226
Q8N766	ER membrane protein complex subunit 1	0.924497	-0.11326	0.559287
P60866	40S ribosomal protein S20	0.924408	-0.113398	0.310187
P47897	Glutamine--tRNA ligase	0.924332	-0.113517	0.352145
P00390	Glutathione reductase, mitochondrial	0.924285	-0.113591	0.118692
Q13595	Transformer-2 protein homolog alpha	0.92401	-0.11402	0.377933
Q9UI12	V-type proton ATPase subunit H	0.92395	-0.114114	0.200609
P37198	Nuclear pore glycoprotein p62	0.923664	-0.11456	0.574825
P36578	60S ribosomal protein L4	0.923634	-0.114606	0.895501
Q9H061	Transmembrane protein 126A	0.923593	-0.114671	0.452388
P35606	Coatomer subunit beta'	0.923512	-0.114797	0.279643
Q14697	Neutral alpha-glucosidase AB	0.923063	-0.115499	0.158256
Q8NFH3	Nucleoporin Nup43	0.92304	-0.115536	0.27463
Q9Y4L1	Hypoxia up-regulated protein 1	0.92281	-0.115894	0.206791
Q5SSJ5	Heterochromatin protein 1-binding protein 3	0.922433	-0.116484	0.206791
Q16698	2,4-dienoyl-CoA reductase, mitochondrial	0.922263	-0.11675	0.178323
P47985	Cytochrome b-c1 complex subunit Rieske, mitochondrial	0.922187	-0.116869	0.543963
P15144	Aminopeptidase N	0.922125	-0.116966	0.200609
P57088	Transmembrane protein 33	0.922049	-0.117085	0.279643
Q9UL25	Ras-related protein Rab-21	0.922036	-0.117106	0.828679
O43809	Cleavage and polyadenylation specificity factor subunit 5	0.921679	-0.117663	0.250761
P78347	General transcription factor II-I	0.921164	-0.118471	0.334348
Q9UBT2	SUMO-activating enzyme subunit 2	0.921161	-0.118476	0.306938
P36776	Lon protease homolog, mitochondrial	0.921035	-0.118671	0.250761
Q9Y6Y8	SEC23-interacting protein	0.920966	-0.118779	0.494223
P50395	Rab GDP dissociation inhibitor beta	0.920532	-0.119459	0.158256
Q13303	Voltage-gated potassium channel subunit beta-2	0.920335	-0.119769	0.223875
O43592	Exportin-T	0.920265	-0.119879	0.176073
Q12931	Heat shock protein 75 kDa, mitochondrial	0.920172	-0.120025	0.198986
Q6YP21	Kynurenine--oxoglutarate transaminase 3	0.920033	-0.120243	0.412456
A5YKK6	CCR4-NOT transcription complex subunit 1	0.919909	-0.120438	0.543963
O75165	DnaJ homolog subfamily C member 13	0.919866	-0.120504	0.234764
Q9Y6G9	Cytoplasmic dynein 1 light intermediate chain 1	0.919764	-0.120665	0.223715
O00186	Syntaxin-binding protein 3	0.919725	-0.120725	0.223875
Q9BZE4	Nucleolar GTP-binding protein 1	0.919583	-0.120948	0.343288
Q9H0D6	5'-3' exoribonuclease 2	0.919456	-0.121148	0.223875
P36404	ADP-ribosylation factor-like protein 2	0.919444	-0.121167	0.552453
Q15418	Ribosomal protein S6 kinase alpha-1	0.919339	-0.121331	0.603184
Q96QR8	Transcriptional activator protein Pur-beta	0.919117	-0.121679	0.411852
P43034	Platelet-activating factor acetylhydrolase IB subunit alpha	0.919061	-0.121768	0.310501
P14625	Endoplasmin	0.918534	-0.122595	0.1791
P00367	Glutamate dehydrogenase 1, mitochondrial	0.918384	-0.12283	0.0747059
O00571	ATP-dependent RNA helicase DDX3X	0.918287	-0.122983	0.501521
Q9NQL2	Ras-related GTP-binding protein D	0.918172	-0.123164	0.279643
Q16836	Hydroxyacyl-coenzyme A dehydrogenase, mitochondrial	0.917957	-0.123502	0.176073
Q92841	Probable ATP-dependent RNA helicase DDX17	0.917836	-0.123691	0.153469
A0FGR8	Extended synaptotagmin-2	0.917415	-0.124354	0.080264
P31942	Heterogeneous nuclear ribonucleoprotein H3	0.917276	-0.124573	0.310501
Q00403	Transcription initiation factor IIB	0.91692	-0.125132	0.331472
P35658	Nuclear pore complex protein Nup214	0.916774	-0.125362	0.491933
Q9H845	Complex I assembly factor ACAD9, mitochondrial	0.916751	-0.125397	0.331472
Q16775	Hydroxyacylglutathione hydrolase, mitochondrial	0.916687	-0.125499	0.661448
Q13347	Eukaryotic translation initiation factor 3 subunit I	0.91651	-0.125777	0.102313
P55735	Protein SEC13 homolog	0.916389	-0.125968	0.223875
Q5T4S7	E3 ubiquitin-protein ligase UBR4	0.916084	-0.126448	0.470401
Q14643	Inositol 1,4,5-trisphosphate receptor type 1	0.915712	-0.127034	0.2985
P04424	Argininosuccinate lyase	0.915596	-0.127218	1
Q9H3P7	Golgi resident protein GCP60	0.915488	-0.127387	0.621003
Q9H223	EH domain-containing protein 4	0.915024	-0.128119	0.155093
Q86X76	Deaminated glutathione amidase	0.914365	-0.129159	0.44775
Q8WUM0	Nuclear pore complex protein Nup133	0.914259	-0.129326	0.248401
P41226	Ubiquitin-like modifier-activating enzyme 7	0.914198	-0.129422	0.617778
P35914	Hydroxymethylglutaryl-CoA lyase, mitochondrial	0.914051	-0.129654	0.397973
O75695	Protein XRP2	0.913749	-0.13013	0.223875
P15311	Ezrin	0.913462	-0.130583	0.620374
Q9NYF8	Bcl-2-associated transcription factor 1	0.91343	-0.130634	0.310501
P33992	DNA replication licensing factor MCM5	0.913249	-0.13092	0.158256
O95202	Mitochondrial proton/calcium exchanger protein	0.913112	-0.131136	0.181321
P61225	Ras-related protein Rap-2b	0.912705	-0.131779	0.372858
Q8WWM7	Ataxin-2-like protein	0.912109	-0.132722	0.529158
Q8IXI1	Mitochondrial Rho GTPase 2	0.911673	-0.133411	0.158256
O75907	Diacylglycerol O-acyltransferase 1	0.911383	-0.13387	0.310501
Q9P015	39S ribosomal protein L15, mitochondrial	0.910596	-0.135117	0.828679
Q7Z2W4	Zinc finger CCCH-type antiviral protein 1	0.910508	-0.135256	0.0713294
O95573	Long-chain-fatty-acid--CoA ligase 3	0.910447	-0.135353	0.383216
Q14814	Myocyte-specific enhancer factor 2D	0.910059	-0.135968	0.250761
P78344	Eukaryotic translation initiation factor 4 gamma 2	0.909645	-0.136624	0.153469
P49411	Elongation factor Tu, mitochondrial	0.909478	-0.13689	0.2985
P18031	Tyrosine-protein phosphatase non-receptor type 1	0.909213	-0.13731	0.620374
Q9BYT8	Neurolysin, mitochondrial	0.908992	-0.13766	0.250761
Q14204	Cytoplasmic dynein 1 heavy chain 1	0.90889	-0.137822	0.310187
P54577	Tyrosine--tRNA ligase, cytoplasmic	0.908859	-0.137872	0.457717
Q13617	Cullin-2	0.908701	-0.138122	0.155093
Q9ULV4	Coronin-1C	0.908465	-0.138497	0.704291
Q9Y2U8	Inner nuclear membrane protein Man1	0.90817	-0.138966	0.271981
Q13435	Splicing factor 3B subunit 2	0.907785	-0.139578	0.176073
Q7Z4V5	Hepatoma-derived growth factor-related protein 2	0.907593	-0.139883	0.0876355
O00629	Importin subunit alpha-3	0.907485	-0.140055	0.372858
Q5TAQ9	DDB1- and CUL4-associated factor 8	0.907129	-0.140621	0.234764
O14964	Hepatocyte growth factor-regulated tyrosine kinase substrate	0.906935	-0.140929	0.501521
Q8NAV1	Pre-mRNA-splicing factor 38A	0.90689	-0.141001	0.383216
Q13488	V-type proton ATPase 116 kDa subunit a3	0.906782	-0.141172	0.372858
Q15393	Splicing factor 3B subunit 3	0.906531	-0.141572	0.134873
P16435	NADPH--cytochrome P450 reductase	0.906518	-0.141593	0.1791
P13498	Cytochrome b-245 light chain	0.906453	-0.141696	0.334348
P43243	Matrin-3	0.905743	-0.142826	0.250761
O14744	Protein arginine N-methyltransferase 5	0.905225	-0.143652	0.271981
P11215	Integrin alpha-M	0.905201	-0.14369	0.248401
P46063	ATP-dependent DNA helicase Q1	0.903921	-0.145731	0.2985
Q9BXK5	Bcl-2-like protein 13	0.902859	-0.147428	0.118692
Q16531	DNA damage-binding protein 1	0.902573	-0.147884	0.237385
P53992	Protein transport protein Sec24C	0.902426	-0.148119	0.334348
Q15424	Scaffold attachment factor B1	0.902267	-0.148373	0.411852
O76021	Ribosomal L1 domain-containing protein 1	0.901923	-0.148924	0.176073
P50452	Serpin B8	0.901889	-0.148978	0.112059
O00764	Pyridoxal kinase	0.901618	-0.149412	0.50391
P13473	Lysosome-associated membrane glycoprotein 2	0.901164	-0.150138	0.206791
Q13423	NAD(P) transhydrogenase, mitochondrial	0.901012	-0.150381	0.158256
O00148	ATP-dependent RNA helicase DDX39A	0.900248	-0.151606	0.153469
Q6P1M0	Long-chain fatty acid transport protein 4	0.899739	-0.152421	0.41434
P13807	Glycogen [starch] synthase, muscle	0.899567	-0.152698	0.501521
P62424	60S ribosomal protein L7a	0.899073	-0.153489	0.0776752
Q5JTH9	RRP12-like protein	0.898553	-0.154325	0.271981
Q15080	Neutrophil cytosol factor 4	0.898407	-0.154559	0.158256
P55899	IgG receptor FcRn large subunit p51	0.898294	-0.15474	0.1791
Q8IX12	Cell division cycle and apoptosis regulator protein 1	0.898277	-0.154767	0.234764
Q8TEX9	Importin-4	0.898156	-0.154962	0.181321
Q7Z5R6	Amyloid beta A4 precursor protein-binding family B member 1-interacting protein	0.897936	-0.155315	0.102313
Q96HC4	PDZ and LIM domain protein 5	0.897921	-0.15534	0.377933
Q00325	Phosphate carrier protein, mitochondrial	0.896638	-0.157402	0.206791
P62851	40S ribosomal protein S25	0.896238	-0.158045	0.470401
P68366	Tubulin alpha-4A chain	0.896206	-0.158098	0.135991
P46087	Probable 28S rRNA (cytosine(4447)-C(5))-methyltransferase	0.895743	-0.158843	0.795946
P46977	Dolichyl-diphosphooligosaccharide--protein glycosyltransferase subunit STT3A	0.895687	-0.158933	0.118882
O43847	Nardilysin	0.895565	-0.159131	0.265315
Q49A26	Putative oxidoreductase GLYR1	0.8954	-0.159395	0.112059
P21281	V-type proton ATPase subunit B, brain isoform	0.895002	-0.160038	0.134873
Q6UN15	Pre-mRNA 3'-end-processing factor FIP1	0.894688	-0.160543	0.36191
Q96KC8	DnaJ homolog subfamily C member 1	0.894576	-0.160725	0.178323
O15027	Protein transport protein Sec16A	0.894077	-0.161529	0.71041
P22681	E3 ubiquitin-protein ligase CBL	0.893979	-0.161687	0.153469
Q9Y6U3	Adseverin	0.893441	-0.162556	0.279643
Q5H9R7	Serine/threonine-protein phosphatase 6 regulatory subunit 3	0.893356	-0.162692	0.343288
P62312	U6 snRNA-associated Sm-like protein LSm6	0.89334	-0.162719	0.265315
Q9HCU5	Prolactin regulatory element-binding protein	0.893229	-0.162897	0.327955
Q9BW27	Nuclear pore complex protein Nup85	0.893096	-0.163113	0.176073
Q9NP72	Ras-related protein Rab-18	0.893049	-0.163188	1
P04843	Dolichyl-diphosphooligosaccharide--protein glycosyltransferase subunit 1	0.893017	-0.16324	0.0876355
P23219	Prostaglandin G/H synthase 1	0.893005	-0.16326	0.414002
Q8IUR7	Armadillo repeat-containing protein 8	0.892615	-0.16389	0.158256
O75027	ATP-binding cassette sub-family B member 7, mitochondrial	0.892571	-0.163962	0.302346
P48637	Glutathione synthetase	0.892327	-0.164355	0.237385
O75533	Splicing factor 3B subunit 1	0.892124	-0.164684	0.50391
P11216	Glycogen phosphorylase, brain form	0.891193	-0.166191	0.250761
P12955	Xaa-Pro dipeptidase	0.891093	-0.166352	0.271981
P42331	Rho GTPase-activating protein 25	0.89098	-0.166536	0.135991
P57764	Gasdermin-D	0.890785	-0.166851	0.206228
Q02809	Procollagen-lysine,2-oxoglutarate 5-dioxygenase 1	0.890593	-0.167161	0.27463
Q99519	Sialidase-1	0.890574	-0.167193	0.155093
P61163	Alpha-centractin	0.890559	-0.167218	0.310501
Q13492	Phosphatidylinositol-binding clathrin assembly protein	0.889961	-0.168186	0.5
P43405	Tyrosine-protein kinase SYK	0.889817	-0.16842	0.552453
P98082	Disabled homolog 2	0.889767	-0.1685	0.36191
P16219	Short-chain specific acyl-CoA dehydrogenase, mitochondrial	0.889696	-0.168616	0.206791
Q9P0I2	ER membrane protein complex subunit 3	0.889619	-0.16874	0.36191
Q96AB3	Isochorismatase domain-containing protein 2	0.889587	-0.168793	0.452388
Q9P2E3	NFX1-type zinc finger-containing protein 1	0.889527	-0.168889	0.279643
Q92888	Rho guanine nucleotide exchange factor 1	0.889483	-0.168961	0.0876355
Q14790	Caspase-8	0.889354	-0.169171	0.2985
Q08170	Serine/arginine-rich splicing factor 4	0.888706	-0.170222	0.223875
O43615	Mitochondrial import inner membrane translocase subunit TIM44	0.888687	-0.170253	0.176073
Q86VP6	Cullin-associated NEDD8-dissociated protein 1	0.888506	-0.170547	0.190136
Q92974	Rho guanine nucleotide exchange factor 2	0.888242	-0.170976	0.621003
Q9NX62	Golgi-resident adenosine 3',5'-bisphosphate 3'-phosphatase	0.888236	-0.170985	0.904776
Q96GA7	Serine dehydratase-like	0.887654	-0.171931	0.279643
P40429	60S ribosomal protein L13a	0.887652	-0.171934	0.457717
Q8NEW0	Zinc transporter 7	0.88734	-0.17244	0.223875
Q6L8Q7	2',5'-phosphodiesterase 12	0.887159	-0.172735	0.181321
Q9NYU2	UDP-glucose:glycoprotein glucosyltransferase 1	0.886501	-0.173806	0.327955
Q96RS6	NudC domain-containing protein 1	0.886396	-0.173977	0.355205
Q13868	Exosome complex component RRP4	0.885504	-0.17543	0.617778
Q96CX2	BTB/POZ domain-containing protein KCTD12	0.885364	-0.175658	0.372858
Q01085	Nucleolysin TIAR	0.885111	-0.176069	0.474769
Q8TCJ2	Dolichyl-diphosphooligosaccharide--protein glycosyltransferase subunit STT3B	0.885103	-0.176083	0.279643
Q6NUK1	Calcium-binding mitochondrial carrier protein SCaMC-1	0.885083	-0.176116	0.223875
Q9Y2B0	Protein canopy homolog 2	0.885063	-0.176147	0.904776
Q9UJ70	N-acetyl-D-glucosamine kinase	0.883957	-0.177953	0.250761
O43292	Glycosylphosphatidylinositol anchor attachment 1 protein	0.883628	-0.178488	0.474769
Q02218	2-oxoglutarate dehydrogenase, mitochondrial	0.883126	-0.179309	0.234764
P00505	Aspartate aminotransferase, mitochondrial	0.882287	-0.18068	0.206228
P40763	Signal transducer and activator of transcription 3	0.88218	-0.180855	0.377933
P06737	Glycogen phosphorylase, liver form	0.881808	-0.181463	0.155093
Q93009	Ubiquitin carboxyl-terminal hydrolase 7	0.881297	-0.182299	0.137485
P49915	GMP synthase [glutamine-hydrolyzing]	0.881146	-0.182547	0.137485
P02545	Prelamin-A/C	0.880953	-0.182863	0.118692
Q99829	Copine-1	0.88021	-0.184081	0.352145
Q16512	Serine/threonine-protein kinase N1	0.880197	-0.184102	0.621003
Q07666	KH domain-containing, RNA-binding, signal transduction-associated protein 1	0.880138	-0.184198	0.124075
Q9NS69	Mitochondrial import receptor subunit TOM22 homolog	0.880106	-0.184252	0.310501
Q16666	Gamma-interferon-inducible protein 16	0.879621	-0.185046	0.140858
Q5EBM0	UMP-CMP kinase 2, mitochondrial	0.879319	-0.185542	0.276226
Q9NQW7	Xaa-Pro aminopeptidase 1	0.879121	-0.185866	0.0633785
Q9UM00	Calcium load-activated calcium channel	0.878521	-0.186851	0.452388
O43639	Cytoplasmic protein NCK2	0.878511	-0.186868	0.135991
Q7Z2K6	Endoplasmic reticulum metallopeptidase 1	0.878444	-0.186978	0.026227
P41218	Myeloid cell nuclear differentiation antigen	0.878196	-0.187385	0.190136
P07858	Cathepsin B	0.877573	-0.188409	0.41434
O15372	Eukaryotic translation initiation factor 3 subunit H	0.877315	-0.188833	0.491933
Q8WXG1	Radical S-adenosyl methionine domain-containing protein 2	0.877286	-0.18888	0.470401
Q9Y2W1	Thyroid hormone receptor-associated protein 3	0.877025	-0.189311	0.134873
Q08AM6	Protein VAC14 homolog	0.877003	-0.189346	0.412456
P25774	Cathepsin S	0.876953	-0.189428	0.234764
Q14203	Dynactin subunit 1	0.87683	-0.189631	0.0950678
Q6YHK3	CD109 antigen	0.876628	-0.189964	0.27463
P31949	Protein S100-A11	0.876445	-0.190264	0.452388
Q03518	Antigen peptide transporter 1	0.876304	-0.190497	0.0767345
P13995	Bifunctional methylenetetrahydrofolate dehydrogenase/cyclohydrolase, mitochondrial	0.876289	-0.190521	0.250761
P39656	Dolichyl-diphosphooligosaccharide--protein glycosyltransferase 48 kDa subunit	0.876221	-0.190633	0.158256
Q8NCA5	Protein FAM98A	0.875131	-0.19243	0.372858
Q01581	Hydroxymethylglutaryl-CoA synthase, cytoplasmic	0.875119	-0.192449	0.118882
O75663	TIP41-like protein	0.874961	-0.192709	0.426246
P43007	Neutral amino acid transporter A	0.874757	-0.193046	0.248401
Q9UJF2	Ras GTPase-activating protein nGAP	0.874494	-0.19348	0.181321
Q9HDC9	Adipocyte plasma membrane-associated protein	0.874451	-0.19355	0.124075
O75190	DnaJ homolog subfamily B member 6	0.874383	-0.193662	0.686576
P05556	Integrin beta-1	0.874382	-0.193664	0.159189
Q13148	TAR DNA-binding protein 43	0.873813	-0.194603	0.543963
O60499	Syntaxin-10	0.873413	-0.195265	0.355205
P20702	Integrin alpha-X	0.872681	-0.196473	0.234764
P35637	RNA-binding protein FUS	0.872522	-0.196737	0.621003
P11387	DNA topoisomerase 1	0.872442	-0.196869	0.181321
Q13619	Cullin-4A	0.872428	-0.196893	1
Q96AA3	Protein RFT1 homolog	0.872173	-0.197314	0.704291
P08240	Signal recognition particle receptor subunit alpha	0.872103	-0.197429	0.377933
P28070	Proteasome subunit beta type-4	0.871607	-0.19825	0.393546
Q14764	Major vault protein	0.870632	-0.199865	0.118692
P23786	Carnitine O-palmitoyltransferase 2, mitochondrial	0.870487	-0.200105	0.158256
P61619	Protein transport protein Sec61 subunit alpha isoform 1	0.870436	-0.200191	0.0767345
Q14258	E3 ubiquitin/ISG15 ligase TRIM25	0.86917	-0.20229	0.393546
P18084	Integrin beta-5	0.868735	-0.203012	0.103114
O00442	RNA 3'-terminal phosphate cyclase	0.868525	-0.203361	0.306938
Q9UII4	E3 ISG15--protein ligase HERC5	0.868187	-0.203922	0.377933
O00154	Cytosolic acyl coenzyme A thioester hydrolase	0.866194	-0.207238	0.895501
Q6IBS0	Twinfilin-2	0.86497	-0.209278	0.302346
Q9Y5P6	Mannose-1-phosphate guanyltransferase beta	0.864684	-0.209755	0.279643
Q8NFW8	N-acylneuraminate cytidylyltransferase	0.864429	-0.210181	0.1791
O15294	UDP-N-acetylglucosamine--peptide N-acetylglucosaminyltransferase 110 kDa subunit	0.864171	-0.210611	0.206228
P30085	UMP-CMP kinase	0.863911	-0.211046	0.248401
P04264	Keratin, type II cytoskeletal 1	0.863787	-0.211252	0.705602
P07711	Cathepsin L1	0.86344	-0.211833	0.0639898
Q14318	Peptidyl-prolyl cis-trans isomerase FKBP8	0.863294	-0.212076	0.124075
Q9NZT2	Opioid growth factor receptor	0.863209	-0.212218	0.102313
P18621	60S ribosomal protein L17	0.862509	-0.213388	0.200609
Q92685	Dol-P-Man:Man(5)GlcNAc(2)-PP-Dol alpha-1,3-mannosyltransferase	0.862451	-0.213485	0.135991
P17813	Endoglin	0.862186	-0.213928	0.411852
Q5JRX3	Presequence protease, mitochondrial	0.861551	-0.214992	0.158256
Q6UW68	Transmembrane protein 205	0.860855	-0.216158	0.44775
Q9BUB7	Transmembrane protein 70, mitochondrial	0.860628	-0.216539	0.412456
P62266	40S ribosomal protein S23	0.860522	-0.216717	0.262907
Q04941	Proteolipid protein 2	0.860451	-0.216835	0.159189
Q99575	Ribonucleases P/MRP protein subunit POP1	0.859862	-0.217824	0.0674367
O00329	Phosphatidylinositol 4,5-bisphosphate 3-kinase catalytic subunit delta isoform	0.859827	-0.217882	0.080264
P08183	ATP-dependent translocase ABCB1	0.85979	-0.217944	0.501521
P49792	E3 SUMO-protein ligase RanBP2	0.859496	-0.218437	0.265315
P52294	Importin subunit alpha-5	0.859115	-0.219077	0.250761
Q9BQG0	Myb-binding protein 1A	0.857197	-0.222301	0.372858
Q460N5	Protein mono-ADP-ribosyltransferase PARP14	0.857136	-0.222403	0.5
O15533	Tapasin	0.856965	-0.222692	0.250761
P07437	Tubulin beta chain	0.856727	-0.223092	0.181321
Q9H4A3	Serine/threonine-protein kinase WNK1	0.856589	-0.223324	0.159189
O43432	Eukaryotic translation initiation factor 4 gamma 3	0.856539	-0.223409	0.393546
P51572	B-cell receptor-associated protein 31	0.856331	-0.223759	0.470401
P53621	Coatomer subunit alpha	0.856017	-0.224289	0.112059
Q13045	Protein flightless-1 homolog	0.855174	-0.225709	0.0776752
P49748	Very long-chain specific acyl-CoA dehydrogenase, mitochondrial	0.854405	-0.227008	0.2985
Q9Y5B9	FACT complex subunit SPT16	0.854285	-0.22721	0.895501
Q9Y617	Phosphoserine aminotransferase	0.853638	-0.228303	0.621003
P03891	NADH-ubiquinone oxidoreductase chain 2	0.852084	-0.230932	1
P09913	Interferon-induced protein with tetratricopeptide repeats 2	0.851942	-0.231173	0.198986
P53004	Biliverdin reductase A	0.851268	-0.232315	0.0674367
Q01082	Spectrin beta chain, non-erythrocytic 1	0.850734	-0.23322	0.250761
Q8IZH2	5'-3' exoribonuclease 1	0.849313	-0.235632	0.228859
Q03519	Antigen peptide transporter 2	0.848389	-0.237201	0.1791
P19971	Thymidine phosphorylase	0.84822	-0.23749	0.118692
P31040	Succinate dehydrogenase [ubiquinone] flavoprotein subunit, mitochondrial	0.847644	-0.23847	0.0375889
P09914	Interferon-induced protein with tetratricopeptide repeats 1	0.847337	-0.238992	0.103114
Q14980	Nuclear mitotic apparatus protein 1	0.847072	-0.239444	0.190136
Q86UP2	Kinectin	0.847	-0.239566	0.0180067
Q969Q0	60S ribosomal protein L36a-like	0.846681	-0.240109	0.248401
Q5K651	Sterile alpha motif domain-containing protein 9	0.846428	-0.240541	0.0633785
Q14696	LRP chaperone MESD	0.845839	-0.241545	0.45986
O43395	U4/U6 small nuclear ribonucleoprotein Prp3	0.845557	-0.242027	0.397973
Q8N8A2	Serine/threonine-protein phosphatase 6 regulatory ankyrin repeat subunit B	0.845296	-0.242472	0.501521
Q9Y4W6	AFG3-like protein 2	0.844842	-0.243247	0.137485
Q16181	Septin-7	0.844759	-0.243389	0.397973
Q63HN8	E3 ubiquitin-protein ligase RNF213	0.844679	-0.243525	0.248401
Q6P2E9	Enhancer of mRNA-decapping protein 4	0.844221	-0.244307	0.383216
Q86TX2	Acyl-coenzyme A thioesterase 1	0.843554	-0.245447	0.118692
Q08722	Leukocyte surface antigen CD47	0.843529	-0.24549	0.223875
P01137	Transforming growth factor beta-1 proprotein	0.843522	-0.245502	0.0876355
Q16851	UTP--glucose-1-phosphate uridylyltransferase	0.841642	-0.248722	0.080264
O75306	NADH dehydrogenase [ubiquinone] iron-sulfur protein 2, mitochondrial	0.841546	-0.248887	0.2985
Q15459	Splicing factor 3A subunit 1	0.841102	-0.249647	0.052454
O96005	Cleft lip and palate transmembrane protein 1	0.840949	-0.24991	0.372858
P55160	Nck-associated protein 1-like	0.840566	-0.250568	0.621003
P49327	Fatty acid synthase	0.839337	-0.252677	0.0674367
P33897	ATP-binding cassette sub-family D member 1	0.83926	-0.252811	0.102313
Q05823	2-5A-dependent ribonuclease	0.83803	-0.254925	0.412456
P28799	Progranulin	0.837632	-0.255612	0.0950678
Q9H2K8	Serine/threonine-protein kinase TAO3	0.837454	-0.255918	0.153469
Q9UI10	Translation initiation factor eIF-2B subunit delta	0.836054	-0.258332	0.118882
Q14739	Delta(14)-sterol reductase LBR	0.835627	-0.259069	0.372858
O14880	Microsomal glutathione S-transferase 3	0.835184	-0.259834	0.372858
Q9H0P0	Cytosolic 5'-nucleotidase 3A	0.83429	-0.261379	0.5
Q8TCT9	Minor histocompatibility antigen H13	0.833062	-0.263504	0.137485
P23497	Nuclear autoantigen Sp-100	0.832777	-0.263999	0.118692
P26010	Integrin beta-7	0.832602	-0.264301	0.176073
P17096	High mobility group protein HMG-I/HMG-Y	0.831816	-0.265664	0.206791
Q92835	Phosphatidylinositol 3,4,5-trisphosphate 5-phosphatase 1	0.831592	-0.266052	0.543963
Q92544	Transmembrane 9 superfamily member 4	0.83102	-0.267045	0.0674367
O14617	AP-3 complex subunit delta-1	0.830975	-0.267123	0.0876355
P26440	Isovaleryl-CoA dehydrogenase, mitochondrial	0.829952	-0.2689	0.248401
Q99766	ATP synthase subunit s, mitochondrial	0.829735	-0.269278	0.343288
Q9P035	Very-long-chain (3R)-3-hydroxyacyl-CoA dehydratase 3	0.829378	-0.269898	0.412456
P62314	Small nuclear ribonucleoprotein Sm D1	0.829295	-0.270043	0.0449578
O94915	Protein furry homolog-like	0.829175	-0.270251	0.198986
Q9UQ35	Serine/arginine repetitive matrix protein 2	0.828335	-0.271714	0.0950678
Q15629	Translocating chain-associated membrane protein 1	0.827684	-0.272848	0.102313
Q9UMS4	Pre-mRNA-processing factor 19	0.827191	-0.273707	0.248401
P82650	28S ribosomal protein S22, mitochondrial	0.826307	-0.27525	0.377933
Q9Y5L0	Transportin-3	0.825813	-0.276113	0.234764
Q8IY21	Probable ATP-dependent RNA helicase DDX60	0.825359	-0.276907	0.228859
Q9Y5A7	NEDD8 ultimate buster 1	0.824966	-0.277594	0.159189
Q4KMQ2	Anoctamin-6	0.824678	-0.278097	0.224118
Q9Y4X5	E3 ubiquitin-protein ligase ARIH1	0.824675	-0.278103	0.158256
Q9HCC0	Methylcrotonoyl-CoA carboxylase beta chain, mitochondrial	0.823892	-0.279472	0.0633785
P38919	Eukaryotic initiation factor 4A-III	0.823043	-0.28096	0.310501
Q9NTJ5	Phosphatidylinositol-3-phosphatase SAC1	0.822968	-0.281092	0.262907
P05141	ADP/ATP translocase 2	0.821517	-0.283638	0.178323
Q93050	V-type proton ATPase 116 kDa subunit a1	0.821224	-0.284152	0.279643
P49591	Serine--tRNA ligase, cytoplasmic	0.821117	-0.28434	0.237385
P62873	Guanine nucleotide-binding protein G(I)/G(S)/G(T) subunit beta-1	0.820301	-0.285775	0.160528
Q00796	Sorbitol dehydrogenase	0.820153	-0.286035	0.265315
Q6DD88	Atlastin-3	0.820024	-0.286262	0.0776752
Q9HD45	Transmembrane 9 superfamily member 3	0.816882	-0.291801	0.0938215
Q96K49	Transmembrane protein 87B	0.815483	-0.294273	0.352145
Q9NVI7	ATPase family AAA domain-containing protein 3A	0.812999	-0.298675	0.372858
Q13428	Treacle protein	0.812022	-0.300409	0.457717
Q9NRP0	Oligosaccharyltransferase complex subunitTC	0.811708	-0.300968	0.352145
Q9BYK8	Helicase with zinc finger domain 2	0.810984	-0.302255	0.0449578
Q8WXI9	Transcriptional repressor p66-beta	0.8092	-0.305432	0.158256
Q32P28	Prolyl 3-hydroxylase 1	0.808874	-0.306012	0.44775
Q9H6Z4	Ran-binding protein 3	0.808588	-0.306524	0.190136
P00966	Argininosuccinate synthase	0.807559	-0.30836	0.265315
Q9NZ08	Endoplasmic reticulum aminopeptidase 1	0.805812	-0.311485	0.0347217
O43390	Heterogeneous nuclear ribonucleoprotein R	0.804161	-0.314443	0.200609
Q96JJ7	Protein disulfide-isomerase TMX3	0.804079	-0.31459	0.0563833
Q5VYS8	Terminal uridylyltransferase 7	0.80367	-0.315324	0.310187
Q92930	Ras-related protein Rab-8B	0.802693	-0.317081	0.135991
Q96BI1	Solute carrier family 22 member 18	0.801929	-0.318453	0.0747059
Q66K14	TBC1 domain family member 9B	0.801833	-0.318627	0.352145
P60953	Cell division control protein 42 homolog	0.800174	-0.321614	0.41434
O43143	Pre-mRNA-splicing factor ATP-dependent RNA helicase DHX15	0.797323	-0.326763	0.080264
P13645	Keratin, type I cytoskeletal 10	0.79627	-0.32867	0.559287
O14879	Interferon-induced protein with tetratricopeptide repeats 3	0.794602	-0.331695	0.118692
Q08380	Galectin-3-binding protein	0.794023	-0.332747	0.327955
Q16822	Phosphoenolpyruvate carboxykinase [GTP], mitochondrial	0.793435	-0.333816	0.44775
P53041	Serine/threonine-protein phosphatase 5	0.793223	-0.334202	0.223875
P38571	Lysosomal acid lipase/cholesteryl ester hydrolase	0.793054	-0.334508	0.0225261
Q00341	Vigilin	0.792973	-0.334657	0.134873
P54727	UV excision repair protein RAD23 homolog B	0.790582	-0.339013	0.271981
Q99460	26S proteasome non-ATPase regulatory subunit 1	0.788258	-0.343261	0.0469108
P28838	Cytosol aminopeptidase	0.78799	-0.343752	0.0891617
Q9BZF1	Oxysterol-binding protein-related protein 8	0.787224	-0.345155	0.334348
P20592	Interferon-induced GTP-binding protein Mx2	0.786683	-0.346146	0.0891617
O95786	Antiviral innate immune response receptor RIG-I	0.786531	-0.346425	0.102313
P42898	Methylenetetrahydrofolate reductase	0.785509	-0.3483	0.0337184
Q9UBR2	Cathepsin Z	0.78439	-0.350357	0.223875
Q9NRA2	Sialin	0.784151	-0.350796	0.137485
P55263	Adenosine kinase	0.783504	-0.351987	0.160528
P11177	Pyruvate dehydrogenase E1 component subunit beta, mitochondrial	0.783044	-0.352835	0.0469108
P28074	Proteasome subunit beta type-5	0.781338	-0.355981	0.153469
P46777	60S ribosomal protein L5	0.780349	-0.357808	0.331472
Q5VYK3	Proteasome adapter and scaffold protein ECM29	0.779092	-0.360135	0.178323
Q16576	Histone-binding protein RBBP7	0.779011	-0.360284	0.118692
A2RUS2	DENN domain-containing protein 3	0.77855	-0.361138	0.0535093
P46060	Ran GTPase-activating protein 1	0.773209	-0.371069	0.529158
Q7Z3B4	Nucleoporin p54	0.773165	-0.371153	0.158256
Q5SW79	Centrosomal protein of 170 kDa	0.77222	-0.372917	0.352145
P29466	Caspase-1	0.76994	-0.377182	0.102313
Q92538	Golgi-specific brefeldin A-resistance guanine nucleotide exchange factor 1	0.769926	-0.377208	0.620374
P22033	Methylmalonyl-CoA mutase, mitochondrial	0.769778	-0.377486	0.080264
Q29RF7	Sister chromatid cohesion protein PDS5 homolog A	0.767511	-0.38174	0.50391
P16615	Sarcoplasmic/endoplasmic reticulum calcium ATPase 2	0.766225	-0.38416	0.102313
P42766	60S ribosomal protein L35	0.766072	-0.384449	0.234764
Q8TEM1	Nuclear pore membrane glycoprotein 210	0.766058	-0.384474	0.0280375
P49902	Cytosolic purine 5'-nucleotidase	0.765345	-0.385817	0.0427837
Q9UHY1	Nuclear receptor-binding protein	0.765021	-0.386429	0.2985
Q969M3	Protein YIPF5	0.764088	-0.38819	0.45986
P36222	Chitinase-3-like protein 1	0.762896	-0.390442	0.118692
Q96A65	Exocyst complex component 4	0.762399	-0.391381	0.44775
O95544	NAD kinase	0.760818	-0.394376	0.0891617
P20839	Inosine-5'-monophosphate dehydrogenase 1	0.759874	-0.396168	0.124075
O95453	Poly(A)-specific ribonuclease PARN	0.758508	-0.398763	0.248401
Q8TCB0	Interferon-induced protein 44	0.758107	-0.399527	0.0767345
Q13620	Cullin-4B	0.75693	-0.401769	0.352145
P32456	Guanylate-binding protein 2	0.756915	-0.401798	0.0949538
Q5TEJ8	Protein THEMIS2	0.756331	-0.40291	0.279643
Q9HD20	Manganese-transporting ATPase 13A1	0.755446	-0.4046	0.795946
Q9HAU5	Regulator of nonsense transcripts 2	0.753283	-0.408737	0.2985
Q14728	Major facilitator superfamily domain-containing protein 10	0.751301	-0.412537	0.265315
Q9UHG3	Prenylcysteine oxidase 1	0.74635	-0.422076	0.0225261
Q14669	E3 ubiquitin-protein ligase TRIP12	0.744857	-0.424964	0.178323
Q8NBJ5	Procollagen galactosyltransferase 1	0.744567	-0.425526	0.224118
Q9BW60	Elongation of very long chain fatty acids protein 1	0.74412	-0.426393	0.0674367
Q9Y520	Protein PRRC2C	0.743912	-0.426795	0.200609
P19878	Neutrophil cytosol factor 2	0.741189	-0.432087	0.118882
P05161	Ubiquitin-like protein ISG15	0.740241	-0.433934	0.176073
Q08379	Golgin subfamily A member 2	0.739292	-0.435784	0.356647
Q4G0N4	NAD kinase 2, mitochondrial	0.738729	-0.436883	0.112059
Q9UPN7	Serine/threonine-protein phosphatase 6 regulatory subunit 1	0.738223	-0.437871	0.301592
P35250	Replication factor C subunit 2	0.738114	-0.438084	0.279643
Q7Z417	Nuclear fragile X mental retardation-interacting protein 2	0.737201	-0.439871	0.617778
Q9P2E9	Ribosome-binding protein 1	0.735162	-0.443866	0.0312738
P00156	Cytochrome b	0.732687	-0.448732	0.0776752
P09132	Signal recognition particle 19 kDa protein	0.730181	-0.453673	0.334348
P20591	Interferon-induced GTP-binding protein Mx1	0.729841	-0.454346	0.0891617
Q9NY65	Tubulin alpha-8 chain	0.726912	-0.460148	0.310501
Q9HC16	DNA dC->dU-editing enzyme APOBEC-3G	0.725249	-0.463452	0.0767345
Q9NRW7	Vacuolar protein sorting-associated protein 45	0.725188	-0.463574	0.190136
Q9Y6K5	2'-5'-oligoadenylate synthase 3	0.722634	-0.468663	0.0633785
Q9NUQ6	SPATS2-like protein	0.72116	-0.471608	0.0674367
P98171	Rho GTPase-activating protein 4	0.720591	-0.472747	0.334348
P29728	2'-5'-oligoadenylate synthase 2	0.719758	-0.474415	0.0767345
Q5H9U9	Probable ATP-dependent RNA helicase DDX60-like	0.719528	-0.474876	0.178323
P32970	CD70 antigen	0.719341	-0.475253	0.137485
P35908	Keratin, type II cytoskeletal 2 epidermal	0.710628	-0.492833	0.306938
Q5VTU8	ATP synthase subunit epsilon-like protein, mitochondrial	0.707399	-0.499404	0.153469
Q9BRR6	ADP-dependent glucokinase	0.705747	-0.502777	0.158256
Q07020	60S ribosomal protein L18	0.704759	-0.504799	0.206228
Q92621	Nuclear pore complex protein Nup205	0.698446	-0.51778	0.0563833
P08621	U1 small nuclear ribonucleoprotein 70 kDa	0.692836	-0.529414	0.470401
Q96PP9	Guanylate-binding protein 4	0.688587	-0.53829	0.103114
P23381	Tryptophan--tRNA ligase, cytoplasmic	0.687928	-0.539669	0.0449578
Q96RQ9	L-amino-acid oxidase	0.68356	-0.54886	0.0767345
Q9UJY5	ADP-ribosylation factor-binding protein GGA1	0.682669	-0.550741	0.0876355
O43312	Protein MTSS 1	0.682377	-0.551359	0.440965
Q9Y282	Endoplasmic reticulum-Golgi intermediate compartment protein 3	0.677068	-0.562628	0.190136
Q9HC07	Transmembrane protein 165	0.672785	-0.571783	0.397973
Q9BYX4	Interferon-induced helicase C domain-containing protein 1	0.668547	-0.580899	0.14003
P42224	Signal transducer and activator of transcription 1-alpha/beta	0.663625	-0.591559	0.118882
Q15758	Neutral amino acid transporter B(0)	0.659789	-0.599923	0.131453
P08779	Keratin, type I cytoskeletal 16	0.658945	-0.601769	0.265315
Q8N1G2	Cap-specific mRNA (nucleoside-2'-O-)-methyltransferase 1	0.648178	-0.625539	0.0747059
Q12797	Aspartyl/asparaginyl beta-hydroxylase	0.647345	-0.627392	0.153469
P53367	Arfaptin-1	0.643657	-0.635637	0.134873
P49756	RNA-binding protein 25	0.617664	-0.695105	0.0213918
Q9GZT8	NIF3-like protein 1	0.607806	-0.718318	0.65591
Q9Y5X1	Sorting nexin-9	0.603867	-0.727697	0.102313
Q15646	2'-5'-oligoadenylate synthase-like protein	0.599093	-0.739149	0.102313
Q9H490	Phosphatidylinositol glycan anchor biosynthesis class U protein	0.569572	-0.81205	0.27463
Q08357	Sodium-dependent phosphate transporter 2	0.566084	-0.820912	0.372858
P52756	RNA-binding protein 5	0.5623	-0.830588	0.426246
Q99447	Ethanolamine-phosphate cytidylyltransferase	0.558582	-0.840159	0.301591
O43172	U4/U6 small nuclear ribonucleoprotein Prp4	0.540291	-0.888191	0.0180067
P14902	Indoleamine 2,3-dioxygenase 1	0.532994	-0.907808	0.186429
O15162	Phospholipid scramblase 1	0.531797	-0.911052	0.137485
Q16719	Kynureninase	0.527694	-0.922227	0.494146
O75822	Eukaryotic translation initiation factor 3 subunit J	0.498673	-1.00383	0.352145
Q8N6L1	Keratinocyte-associated protein 2	0.481631	-1.054	0.1791
P32455	Guanylate-binding protein 1	0.480978	-1.05596	0.140858
Q15477	Helicase SKI2W	0.475006	-1.07398	0.2985
Q13952	Nuclear transcription factor Y subunit gamma	0.305587	-1.71034	0.532808
Q9UHY7	Enolase-phosphatase E1	0.25637	-1.9637	0.470401
