# Supplementary material for: Spotted Fever Group Rickettsia Trigger Species-Specific Alterations in Macrophage Proteome Signatures with Different Impacts in Host Innate Inflammatory Responses
Source: Microbiol Spectr. 2021 Dec 22;9(3):e00814-21. doi: 10.1128/spectrum.00814-21 (PMC8693926; doi:10.1128/spectrum.00814-21)
Supplement: SUPPLEMENTAL FILE 5 — Supplemental material. Download SPECTRUM00814-21_Supp_5_seq17.xlsx, XLSX file, 0.1 MB [file spectrum00814-21_supp_5_seq17.xlsx]

## Sheet: Sheet1
SFG Rickettsia trigger species-specific alterations in macrophage proteome signatures with different impact in host innate inflammatory responses
Pedro Curto, Cátia Santa, Luísa Cortes, Bruno Manadas, Isaura Simões
*Corresponding author: Isaura Simões
Table S4. List of the quantified host proteins within specific annotation categories, and the associated fold change between the following infection conditions:
R. africae (R.a.)-infected THP-1 macrophages vs R. massiliae (R.ma.)-infected THP-1 macrophages - Sheet2
R. africae (R.a.)-infected THP-1 macrophages vs R. parkeri (R.p.)-infected THP-1 macrophages - Sheet3
R. massiliae (R.ma.)-infected THP-1 macrophages vs R. parkeri (R.p.)-infected THP-1 macrophages - Sheet4
Proteins that were considered to significantly increase or decrease its abundance upon infection are colored in orange and blue, respectively.

## Sheet: Sheet2
	UniProt_Acession	Name	Fold change (R.a./R.ma.)	LOG2 (R.a./R.ma.)	P-value (R.a./R.ma.)		Fold change (R.a./Uninf.)	LOG2 (R.a./Uninf.)	P-value (R.a./Uninf.)		Fold change (R.ma./Uninf.)	LOG2 (R.ma./Uninf.)	P-value (R.ma./Uninf.)
GO:0060337 - Type I interferon signaling pathway	Q9Y6K5	2'-5'-oligoadenylate synthase 3	1.35917	0.442728	0.0657266		8.37282	3.06571	0.00566601		6.16024	2.62299	0.140858
	Q15646	2'-5'-oligoadenylate synthase-like protein	1.27938	0.355441	0.207001		10.9671	3.45511	0.026227		8.57222	3.09967	0.0891617
	P20592	Interferon-induced GTP-binding protein Mx2	1.29646	0.374581	0.0747059		10.9776	3.45649	0.00698729		8.46732	3.08191	0.124075
	P29728	2'-5'-oligoadenylate synthase 2	1.49019	0.575495	0.0535093		2.45403	1.29515	0.00544463		1.64679	0.719656	0.140858
	P42224	Signal transducer and activator of transcription 1-alpha/beta	1.45961	0.545582	0.159189		3.57422	1.83763	0.0140188		2.44875	1.29205	0.103114
	P09914	Interferon-induced protein with tetratricopeptide repeats 1	1.2734	0.348686	0.0375889		11.3258	3.50154	0.00325521		8.89412	3.15285	0.140858
	P05161	Ubiquitin-like protein ISG15	1.34663	0.429353	0.248401		9.59515	3.26231	0.0173609		7.12531	2.83295	0.0876355
	P20591	Interferon-induced GTP-binding protein Mx1	1.49668	0.581769	0.0449578		28.1757	4.81638	0.00422079		18.8254	4.23461	0.140858
GO:0043312 - Neutrophil degranulation	P28799	Progranulin	1.2686	0.343241	0.0776752		1.10022	0.137792	0.377933		0.867269	-0.205449	0.118882
	P18206	Vinculin	1.2091	0.273934	0.0213918		1.0078	0.0112137	0.440965		0.833515	-0.262721	0.0280375
	P11216	Glycogen phosphorylase, brain form	1.23883	0.308981	0.112059		0.945559	-0.0807614	0.248401		0.763266	-0.389743	0.0280375
	P02788	Lactotransferrin	1.54971	0.631994	0.45986		1.46311	0.549039	0.574825		0.944122	-0.0829554	0.5
	P07339	Cathepsin D	1.24531	0.316508	0.0876355		0.764248	-0.387888	0.118692		0.6137	-0.704396	0.00544463
	P01024	Complement C3	1.77951	0.831477	0.206228		1.52786	0.611509	0.331472		0.858585	-0.219968	0.279643
	P04264	Keratin, type II cytoskeletal 1	1.22774	0.296002	0.564482		1.04449	0.0627973	0.71041		0.850743	-0.233205	1
	P36222	Chitinase-3-like protein 1	1.63316	0.707665	0.00422079		1.22335	0.290833	0.124075		0.749068	-0.416832	0.080264
	Q13488	V-type proton ATPase 116 kDa subunit a3	1.21138	0.276657	0.262907		1.0296	0.0420842	0.393546		0.849936	-0.234573	0.310187
	Q9Y6G9	Cytoplasmic dynein 1 light intermediate chain 1	1.4339	0.519943	0.0427837		1.12178	0.165795	0.223875		0.782332	-0.354148	0.158256
	P30273	High affinity immunoglobulin epsilon receptor subunit gamma	1.54163	0.62446	0.0535093		0.831791	-0.265708	0.223715		0.539552	-0.890167	0.0143211
	P16278	Beta-galactosidase	1.22518	0.292989	0.271981		0.943541	-0.0838428	0.383216		0.770127	-0.376832	0.306938
	Q99460	26S proteasome non-ATPase regulatory subunit 1	1.20513	0.269185	0.0312738		0.917401	-0.124375	0.302346		0.761249	-0.39356	0.0143211
	P61225	Ras-related protein Rap-2b	1.29533	0.373315	0.306938		1.05275	0.0741659	0.331472		0.812731	-0.299149	0.44775
	P11279	Lysosome-associated membrane glycoprotein 1	1.23776	0.307735	0.112767		1.20896	0.273764	0.112059		0.976728	-0.0339707	0.383216
	P20839	Inosine-5'-monophosphate dehydrogenase 1	1.33195	0.413542	0.0891617		0.747747	-0.419378	0.118882		0.561392	-0.83292	0.00544463
	Q9UGN4	CMRF35-like molecule 8	1.29978	0.378272	0.543963		1.0913	0.12605	0.529158		0.839602	-0.252223	0.352145
	Q08722	Leukocyte surface antigen CD47	1.5408	0.623679	0.011332		1.37136	0.455606	0.0563833		0.890031	-0.168073	0.248401
	Q5T4S7	E3 ubiquitin-protein ligase UBR4	1.20949	0.274394	0.310187		1.22004	0.286933	0.262907		1.00873	0.0125382	0.393546
	Q13510	Acid ceramidase	1.21845	0.285053	0.181321		1.042	0.0593599	0.383216		0.855184	-0.225693	0.223875
	Q14764	Major vault protein	1.21044	0.275534	0.0213299		1.37595	0.460432	0.00249758		1.13674	0.184898	0.1791
	P02765	Alpha-2-HS-glycoprotein	1.42618	0.512158	0.470401		1.88001	0.91074	0.181321		1.31821	0.398582	0.155093
	P39656	Dolichyl-diphosphooligosaccharide--protein glycosyltransferase 48 kDa subunit	1.21751	0.283935	0.0427837		1.0223	0.0318131	0.470401		0.83966	-0.252122	0.026227
	Q8IUR7	Armadillo repeat-containing protein 8	1.20518	0.269246	0.206228		0.934496	-0.097739	0.200609		0.775401	-0.366985	0.0427837
	P57764	Gasdermin-D	1.2039	0.267715	0.052454		1.07938	0.110198	0.176073		0.896567	-0.157517	0.234764
	P11215	Integrin alpha-M	1.28357	0.360168	0.112767		1.05666	0.0795152	0.310501		0.823219	-0.280652	0.310187
	P20702	Integrin alpha-X	1.2189	0.28558	0.190136		1.04012	0.0567447	0.440965		0.853323	-0.228836	0.131453
	P16284	Platelet endothelial cell adhesion molecule	1.21929	0.286037	0.040132		0.9681	-0.0467713	0.5		0.79399	-0.332808	0.0535093
	Q7L576	Cytoplasmic FMR1-interacting protein 1	1.23643	0.306185	0.0280375		1.09852	0.135565	0.36191		0.888461	-0.17062	0.0375889
	O75907	Diacylglycerol O-acyltransferase 1	1.20914	0.273982	0.310187		0.928125	-0.107609	0.36191		0.767591	-0.381591	0.224118
GO:0000398 - mRNA splicing, via spliceosome	Q9UMS4	Pre-mRNA-processing factor 19	1.39298	0.478179	0.0674367		1.32663	0.407769	0.0938215		0.952367	-0.0704103	0.440965
	Q13242	Serine/arginine-rich splicing factor 9	1.25527	0.327993	0.271981		1.10765	0.147502	0.343288		0.882402	-0.180491	0.331472
	Q8NAV1	Pre-mRNA-splicing factor 38A	1.20584	0.270034	0.190136		0.937564	-0.0930104	0.393546		0.777522	-0.363044	0.158256
	P38919	Eukaryotic initiation factor 4A-III	1.27384	0.349178	0.190136		1.1459	0.196483	0.310187		0.899568	-0.152696	0.331472
	Q01081	Splicing factor U2AF 35 kDa subunit	1.21851	0.285124	0.603184		0.957923	-0.0620179	0.45986		0.78614	-0.347142	1
	P62314	Small nuclear ribonucleoprotein Sm D1	1.20058	0.263726	0.0563833		0.97292	-0.0396067	0.564482		0.810378	-0.303333	0.0938215
	Q12996	Cleavage stimulation factor subunit 3	1.21778	0.284256	0.0767345		1.05128	0.0721516	0.426246		0.863277	-0.212104	0.0674367
	O43143	Pre-mRNA-splicing factor ATP-dependent RNA helicase DHX15	1.30055	0.379124	0.0639898		1.10115	0.139007	0.234764		0.846677	-0.240117	0.198986
	Q6UN15	Pre-mRNA 3'-end-processing factor FIP1	1.58508	0.664554	0.704291		1.0172	0.0246081	0.452388		0.641737	-0.639946	0.755866
	P52756	RNA-binding protein 5	1.73352	0.793705	0.491933		0.672044	-0.573372	0.0449578		0.387676	-1.36708	0.0427837
	O43172	U4/U6 small nuclear ribonucleoprotein Prp4	1.43642	0.522483	0.137485		0.849845	-0.234729	0.248401		0.591639	-0.757211	0.0319949
	O43390	Heterogeneous nuclear ribonucleoprotein R	1.30797	0.387334	0.118882		0.973215	-0.0391694	0.250761		0.744063	-0.426503	0.0347217
	O75400	Pre-mRNA-processing factor 40 homolog A	1.41009	0.495792	0.271981		1.93247	0.950444	0.474769		1.37045	0.454652	0.470401
	P52434	DNA-directed RNA polymerases I, II, and III subunit RPABC3	1.93806	0.954611	0.372858		2.07527	1.0533	0.41434		1.0708	0.0986875	0.383216
	Q6P2Q9	Pre-mRNA-processing-splicing factor 8	1.2691	0.343808	0.112767		1.15254	0.204821	0.250761		0.908157	-0.138987	0.265315
	P08621	U1 small nuclear ribonucleoprotein 70 kDa	1.53445	0.617718	0.331472		0.923885	-0.114215	0.334348		0.602097	-0.731932	0.178323
GO:0043687 - Post-translational protein modification	P02647	Apolipoprotein A-I	1.23147	0.300385	0.411852		0.940138	-0.0890559	0.343288		0.763425	-0.389441	0.501521
	P01024	Complement C3	1.77951	0.831477	0.206228		1.52786	0.611509	0.331472		0.858585	-0.219968	0.279643
	P28070	Proteasome subunit beta type-4	1.21626	0.282455	0.206228		1.25882	0.332067	0.306938		1.03499	0.0496119	0.440965
	Q8TCJ2	Dolichyl-diphosphooligosaccharide--protein glycosyltransferase subunit STT3B	1.22685	0.294958	0.190136		1.18922	0.25001	0.153469		0.969325	-0.0449478	0.411852
	P02768	Albumin	1.57048	0.65121	0.426246		1.57841	0.658476	0.452388		1.00505	0.0072662	0.440965
	P14625	Endoplasmin	1.22146	0.288608	0.0112631		0.968051	-0.0468449	0.440965		0.792535	-0.335453	0.0143211
	Q99460	26S proteasome non-ATPase regulatory subunit 1	1.20513	0.269185	0.0312738		0.917401	-0.124375	0.302346		0.761249	-0.39356	0.0143211
	P19823	Inter-alpha-trypsin inhibitor heavy chain H2	1.59768	0.675974	0.343288		1.34542	0.428061	0.470401		0.842114	-0.247913	0.302346
	P40306	Proteasome subunit beta type-10	1.20973	0.274689	0.621003		1.31559	0.395712	0.795946		1.08751	0.121023	0.45986
	P28074	Proteasome subunit beta type-5	1.28836	0.365535	0.265315		0.916339	-0.126047	0.41434		0.711245	-0.491582	0.262907
	P51153	Ras-related protein Rab-13	1.20509	0.26914	0.124075		1.45232	0.538362	0.0143211		1.20516	0.269223	0.118882
	Q16576	Histone-binding protein RBBP7	1.2664	0.340729	0.153469		0.837202	-0.256353	0.124075		0.66109	-0.597082	0.011332
	Q13620	Cullin-4B	1.27361	0.348922	0.372858		0.901147	-0.150165	0.574825		0.707555	-0.499087	0.704291
	O43493	Trans-Golgi network integral membrane protein 2	1.25088	0.32294	0.200609		0.945628	-0.0806548	0.198986		0.755972	-0.403595	0.0563833
	P02765	Alpha-2-HS-glycoprotein	1.42618	0.512158	0.470401		1.88001	0.91074	0.181321		1.31821	0.398582	0.155093
GO:0005643 - Nuclear pore	P57740	Nuclear pore complex protein Nup107	1.36075	0.444407	0.0427837		1.29487	0.372804	0.112059		0.95158	-0.0716027	0.302346
	Q8TEM1	Nuclear pore membrane glycoprotein 210	1.32228	0.40303	0.026227		1.11064	0.151387	0.118692		0.839939	-0.251643	0.200609
	Q8WUM0	Nuclear pore complex protein Nup133	1.30809	0.387467	0.0563833		0.887955	-0.171442	0.251955		0.678815	-0.558909	0.0180067
	Q7Z3B4	Nucleoporin p54	1.33261	0.414258	0.112767		1.30882	0.388269	0.0674367		0.982147	-0.0259885	0.470401
	Q92621	Nuclear pore complex protein Nup205	1.45514	0.541162	0.0776752		1.16976	0.226218	0.279643		0.803882	-0.314945	0.181321
	P20592	Interferon-induced GTP-binding protein Mx2	1.29646	0.374581	0.0747059		10.9776	3.45649	0.00698729		8.46732	3.08191	0.124075
	Q14764	Major vault protein	1.21044	0.275534	0.0213299		1.37595	0.460432	0.00249758		1.13674	0.184898	0.1791
GO:1900740 - Positive regulation of protein insertion into mitochondrial membrane involved in apoptotic signaling pathway	Q04917	14-3-3 protein eta	0.807716	-0.308079	0.0950678		0.911829	-0.133166	0.155093		1.1289	0.174914	0.331472
	P62258	14-3-3 protein epsilon	0.628419	-0.6702	0.134873		0.737421	-0.439441	0.181321		1.17345	0.23076	0.302346
	P55957	BH3-interacting domain death agonist	0.771206	-0.374812	0.118882		1.16776	0.223738	0.250761		1.51419	0.59855	0.0347217
	P31946	14-3-3 protein beta/alpha	0.712695	-0.488642	0.271981		0.897292	-0.156351	0.383216		1.25901	0.332291	0.2985
	P27348	14-3-3 protein theta	0.82234	-0.282194	0.137485		1.01486	0.0212825	0.383216		1.23411	0.303476	0.112059
	P63104	14-3-3 protein zeta/delta	0.742395	-0.42974	0.0449578		0.718184	-0.477575	0.0347217		0.967387	-0.0478352	0.36191
GO:0045047 - Protein targeting to ER	P84098	60S ribosomal protein L19	0.750739	-0.413617	0.026227		0.792892	-0.334804	0.103114		1.05615	0.0788129	0.223715
	P37108	Signal recognition particle 14 kDa protein	0.734828	-0.444521	0.0281917		0.697102	-0.520558	0.0213918		0.94866	-0.076037	0.426246
	O15305	Phosphomannomutase 2	0.268379	-1.89765	0.265315		0.247899	-2.01217	0.0938215		0.92369	-0.11452	0.223875
	P26373	60S ribosomal protein L13	0.796833	-0.32765	0.0225261		0.850377	-0.233826	0.0319949		1.06719	0.0938237	0.426246
	P62244	40S ribosomal protein S15a	0.716679	-0.480601	0.0140188		0.712293	-0.489458	0.011332		0.99388	-0.00885619	0.383216
	P05387	60S acidic ribosomal protein P2	0.812689	-0.299226	0.279643		0.869802	-0.201241	0.36191		1.07028	0.0979848	0.355205
	P08240	Signal recognition particle receptor subunit alpha	0.660714	-0.597903	0.331472		0.524312	-0.931504	0.474769		0.793554	-0.3336	0.414002
	P63220	40S ribosomal protein S21	0.460406	-1.11902	0.0140188		0.422049	-1.24452	0.0143211		0.916689	-0.125496	0.411852
	P08708	40S ribosomal protein S17	0.782957	-0.352996	0.1791		2.32524	1.21738	0.2985		2.96982	1.57038	0.112767
	P61247	40S ribosomal protein S3a	0.811866	-0.300687	0.112767		0.86192	-0.214374	0.237385		1.06165	0.086313	0.302346
	P42677	40S ribosomal protein S27	0.560474	-0.835282	0.0213918		0.481865	-1.0533	0.00698729		0.859745	-0.218019	0.276226
	P62753	40S ribosomal protein S6	0.816295	-0.292837	0.0469108		0.800105	-0.321739	0.0280375		0.980166	-0.0289018	0.327955
	P62987	Ubiquitin-60S ribosomal protein L40	0.725139	-0.46367	0.134873		0.837497	-0.255844	0.250761		1.15495	0.207826	0.2985
	P27635	60S ribosomal protein L10	0.682035	-0.552083	0.0319949		0.680443	-0.555454	0.0347217		0.997666	-0.00337105	0.411852
	P62847	40S ribosomal protein S24	0.810412	-0.303272	0.356647		0.802624	-0.317203	0.352145		0.990391	-0.0139305	0.355205
	P62829	60S ribosomal protein L23	0.772871	-0.3717	0.0427837		0.888427	-0.170676	0.237385		1.14951	0.201024	0.1791
	P09132	Signal recognition particle 19 kDa protein	0.699366	-0.51588	0.302346		1.34209	0.424479	0.411852		1.91901	0.940359	0.279643
	P05388	60S acidic ribosomal protein P0	0.826536	-0.27485	0.011332		0.889042	-0.169677	0.0213918		1.07562	0.105173	0.327955
	P46779	60S ribosomal protein L28	0.770645	-0.375862	0.501521		1.01181	0.016944	0.529158		1.31294	0.392806	0.310501
	Q9Y3U8	60S ribosomal protein L36	0.73454	-0.445088	0.102313		0.615988	-0.699025	0.0280375		0.838605	-0.253937	0.200609
	P62857	40S ribosomal protein S28	0.829386	-0.269885	0.131453		0.835552	-0.259199	0.135991		1.00743	0.0106866	0.426246
GO:0006901 - Vesicle coating	Q15363	Transmembrane emp24 domain-containing protein 2	0.594733	-0.749685	0.011332		0.703773	-0.506818	0.118692		1.18334	0.242867	0.137485
	Q9BVK6	Transmembrane emp24 domain-containing protein 9	0.590655	-0.759611	0.112059		0.52422	-0.931755	0.190136		0.887523	-0.172143	0.470401
	P53992	Protein transport protein Sec24C	0.786032	-0.34734	0.250761		0.783773	-0.351492	0.178323		0.997126	-0.00415203	0.331472
	Q8WVM8	Sec1 family domain-containing protein 1	0.740348	-0.433724	0.36191		0.614545	-0.70241	0.262907		0.830075	-0.268686	0.234764
	O75396	Vesicle-trafficking protein SEC22b	0.722394	-0.469142	0.0347217		0.903391	-0.146577	0.248401		1.25055	0.322565	0.131453
GO:0006119 - Oxidative phosphorylation	P10606	Cytochrome c oxidase subunit 5B, mitochondrial	0.771815	-0.373674	0.552453		0.814501	-0.296012	0.532808		1.05531	0.0776615	0.411852
	Q9Y6M9	NADH dehydrogenase [ubiquinone] 1 beta subcomplex subunit 9	0.527224	-0.923512	0.0388376		0.515023	-0.957292	0.052454		0.976858	-0.0337797	0.440965
	O75947	ATP synthase subunit d, mitochondrial	0.783427	-0.352129	0.0563833		0.850052	-0.234377	0.103114		1.08504	0.117752	0.331472
	P55957	BH3-interacting domain death agonist	0.771206	-0.374812	0.118882		1.16776	0.223738	0.250761		1.51419	0.59855	0.0347217
	P49821	NADH dehydrogenase [ubiquinone] flavoprotein 1, mitochondrial	0.79855	-0.324545	0.494223		0.745087	-0.424519	0.823704		0.93305	-0.099974	1
	Q9UI09	NADH dehydrogenase [ubiquinone] 1 alpha subcomplex subunit 12	0.658042	-0.603749	0.112059		0.569945	-0.811105	0.160528		0.866123	-0.207356	0.440965
GO:0071347 - cellular response to interleukin-1	P63208	S-phase kinase-associated protein 1	0.783878	-0.351299	0.0213299		0.735304	-0.443586	0.0143211		0.938034	-0.0922874	0.36191
	P18510	Interleukin-1 receptor antagonist protein	0.552581	-0.855742	0.0674367		1.39285	0.47804	0.140858		2.52063	1.33378	0.00422079
	P01584	Interleukin-1 beta	0.177486	-2.49422	0.00698729		0.941021	-0.0877006	0.440965		5.30194	2.40652	0.00566601
	P05362	Intercellular adhesion molecule 1	0.424291	-1.23687	0.0174847		2.8799	1.52602	0.176073		6.78757	2.76289	0.00109352
	Q9H0E2	Toll-interacting protein	0.790754	-0.3387	0.0876355		0.668285	-0.581465	0.0280375		0.845124	-0.242765	0.223715
	Q13616	Cullin-1	0.797625	-0.326217	0.153469		0.895526	-0.159192	0.27463		1.12274	0.167025	0.372858
	P62987	Ubiquitin-60S ribosomal protein L40	0.725139	-0.46367	0.134873		0.837497	-0.255844	0.250761		1.15495	0.207826	0.2985
GO:0000398 - mRNA splicing, via spliceosome	Q96C86	m7GpppX diphosphatase	0.436312	-1.19657	0.343288		0.390584	-1.35629	0.262907		0.895194	-0.159728	0.334348
	P62306	Small nuclear ribonucleoprotein F	0.551868	-0.857604	0.0319949		0.580666	-0.78422	0.0347217		1.05218	0.0733843	0.411852
	Q15233	Non-POU domain-containing octamer-binding protein	0.76538	-0.385753	0.343288		0.697419	-0.519902	0.356647		0.911207	-0.134149	0.414002
	O43447	Peptidyl-prolyl cis-trans isomerase H	0.723826	-0.466285	0.0112631		0.68673	-0.542186	0.011332		0.94875	-0.0759005	0.411852
	Q14103	Heterogeneous nuclear ribonucleoprotein D0	0.753284	-0.408734	0.0213918		0.706902	-0.500418	0.0143211		0.938427	-0.0916838	0.355205
	Q13435	Splicing factor 3B subunit 2	0.753285	-0.408733	0.440965		0.664815	-0.588976	0.224118		0.882554	-0.180243	0.153469
	P52298	Nuclear cap-binding protein subunit 2	0.810407	-0.303282	0.2985		0.773161	-0.37116	0.412456		0.95404	-0.0678782	0.393546
	Q9UNP9	Peptidyl-prolyl cis-trans isomerase E	0.542794	-0.881522	0.0747059		0.444296	-1.17041	0.0639898		0.818535	-0.288885	0.36191
	P55795	Heterogeneous nuclear ribonucleoprotein H2	0.827951	-0.272383	0.0533337		0.754592	-0.406231	0.0200319		0.911398	-0.133847	0.261123
	P84103	Serine/arginine-rich splicing factor 3	0.82245	-0.282001	0.0535093		0.752334	-0.410556	0.0225261		0.914747	-0.128555	0.27463
	P51991	Heterogeneous nuclear ribonucleoprotein A3	0.765175	-0.386138	0.00422079		0.775222	-0.367319	0.0469108		1.01313	0.0188189	0.1791
	P35269	General transcription factor IIF subunit 1	0.539486	-0.890341	0.452388		0.5188	-0.946751	0.895501		0.961655	-0.0564092	0.603184
	P62304	Small nuclear ribonucleoprotein E	0.72176	-0.47041	0.102313		0.674645	-0.5678	0.0225261		0.934723	-0.0973899	0.223875
	P14678	Small nuclear ribonucleoprotein-associated proteins B and B'	0.810043	-0.30393	0.0280375		0.862714	-0.213046	0.137485		1.06502	0.0908839	0.198986
	Q13243	Serine/arginine-rich splicing factor 5	0.664724	-0.589173	0.0112631		0.852735	-0.22983	0.140858		1.28284	0.359343	0.103114
GO:0051493 - Regulation of cytoskeleton organization	P07737	Profilin-1	0.656504	-0.607124	0.0427837		0.847333	-0.239	0.181321		1.29067	0.368124	0.198986
	P08567	Pleckstrin	0.770072	-0.376935	0.0375889		1.44285	0.528919	0.140858		1.87365	0.905854	0.00325521
	P61158	Actin-related protein 3	0.816035	-0.293297	0.160528		0.906701	-0.141301	0.206791		1.11111	0.151996	0.302346
	P05362	Intercellular adhesion molecule 1	0.424291	-1.23687	0.0174847		2.8799	1.52602	0.176073		6.78757	2.76289	0.00109352
	O15511	Actin-related protein 2/3 complex subunit 5	0.692099	-0.53095	0.026227		0.804459	-0.313909	0.0891617		1.16235	0.217041	0.248401
	P06748	Nucleophosmin	0.817812	-0.290159	0.052454		0.868611	-0.203217	0.118882		1.06212	0.0869423	0.248401
	P62330	ADP-ribosylation factor 6	0.819159	-0.287785	0.224118		0.874309	-0.193786	0.372858		1.06732	0.093999	0.559287
	Q8TE77	Protein phosphatase Slingshot homolog 3	0.677525	-0.561653	0.474769		0.692584	-0.529938	0.559287		1.02223	0.0317147	0.36191
	Q9UQE7	Structural maintenance of chromosomes protein 3	0.821263	-0.284084	0.306938		0.89254	-0.164011	0.334348		1.08679	0.120074	0.302346
	Q9UHV9	Prefoldin subunit 2	0.688145	-0.539215	0.0776752		0.684957	-0.545914	0.153469		0.995367	-0.00669944	0.331472
	Q9Y696	Chloride intracellular channel protein 4	0.804546	-0.313753	0.026227		1.14125	0.190609	0.228859		1.4185	0.504362	0.00544463
	P61160	Actin-related protein 2	0.779093	-0.360133	0.0563833		0.689775	-0.535803	0.00544463		0.885356	-0.17567	0.1791
	P58546	Myotrophin	0.752511	-0.410215	0.00892113		0.795866	-0.329403	0.0173609		1.05761	0.0808119	0.327955
	P35241	Radixin	0.737311	-0.439655	0.412456		0.806694	-0.309906	0.45986		1.0941	0.129749	0.352145
	P61586	Transforming protein RhoA	0.578505	-0.789599	0.0140188		0.551322	-0.859033	0.0180067		0.953012	-0.0694337	0.440965
	P43487	Ran-specific GTPase-activating protein	0.706894	-0.500434	0.0225261		0.810111	-0.303808	0.135991		1.14602	0.196626	0.181321
	P84077	ADP-ribosylation factor 1	0.533519	-0.906387	0.00698729		0.516007	-0.954538	0.00566601		0.967175	-0.0481505	0.440965
GO:0000502 - Proteasome complex	Q16401	26S proteasome non-ATPase regulatory subunit 5	0.517262	-0.951034	0.0876355		1.22809	0.296415	0.301592		2.37421	1.24745	0.0388376
	Q9UL46	Proteasome activator complex subunit 2	0.771745	-0.373804	0.0876355		1.05645	0.0792292	0.279643		1.36891	0.453033	0.0280375
	O00232	26S proteasome non-ATPase regulatory subunit 12	0.687952	-0.53962	0.160528		0.757314	-0.401036	0.271981		1.10082	0.138584	0.331472
	Q9UMX0	Ubiquilin-1	0.724836	-0.464274	0.377933		0.629964	-0.666658	0.224118		0.869113	-0.202384	0.265315
	Q06323	Proteasome activator complex subunit 1	0.768481	-0.379918	0.0319949		1.02411	0.0343682	0.5		1.33264	0.414286	0.0639898
	P49720	Proteasome subunit beta type-3	0.774405	-0.36884	0.0674367		0.777129	-0.363773	0.0639898		1.00352	0.00506629	0.383216

## Sheet: Sheet3
	UniProt_Acession	Name	Fold change (R.a./R.p.)	LOG2 (R.a./R.p.)	P-value (R.a./R.p.)		Fold change (R.a./Uninf.)	LOG2 (R.a./Uninf.)	P-value (R.a./Uninf.)		Fold change (R.p./Uninf.)	LOG2 (R.p./Uninf.)	P-value (R.p./Uninf.)
GO:0043312 - Neutrophil degranulation	P51665	26S proteasome non-ATPase regulatory subunit 7	1.20434	0.268246	0.118882		0.857414	-0.221935	0.108793		0.711935	-0.490182	0.011332
	Q13442	28 kDa heat- and acid-stable phosphoprotein	2.86896	1.52053	0.393546		1.34631	0.429012	0.491933		0.469268	-1.09152	0.5
	P02788	Lactotransferrin	2.42541	1.27823	0.224118		1.46311	0.549039	0.574825		0.603244	-0.729187	0.206228
	P48595	Serpin B10	1.20956	0.274485	0.190136		0.992399	-0.0110078	0.383216		0.820461	-0.285493	0.178323
	P01024	Complement C3	1.87738	0.90872	0.224118		1.52786	0.611509	0.331472		0.813824	-0.297211	0.234764
	P36222	Chitinase-3-like protein 1	1.24593	0.317223	0.0747059		1.22335	0.290833	0.124075		0.981874	-0.0263898	0.301592
	O00231	26S proteasome non-ATPase regulatory subunit 11	1.21064	0.275772	0.0950678		1.02302	0.0328386	0.470401		0.845025	-0.242933	0.160528
	P20138	Myeloid cell surface antigen CD33	1.8068	0.853436	0.118882		4.98258	2.31689	0.0180067		2.75768	1.46346	0.140858
	O43914	TYRO protein tyrosine kinase-binding protein	1.38242	0.467195	0.306938		1.30553	0.384635	0.501521		0.94438	-0.0825599	0.377933
	O43242	26S proteasome non-ATPase regulatory subunit 3	1.30262	0.381412	0.0143211		1.08957	0.123762	0.137485		0.836449	-0.25765	0.135991
	P51149	Ras-related protein Rab-7a	1.39202	0.477178	0.190136		1.12459	0.169401	0.234764		0.807886	-0.307777	0.377933
	Q9Y6G9	Cytoplasmic dynein 1 light intermediate chain 1	1.31885	0.399278	0.178323		1.12178	0.165795	0.223875		0.850579	-0.233483	0.301592
	P30273	High affinity immunoglobulin epsilon receptor subunit gamma	1.45773	0.54372	0.0767345		0.831791	-0.265708	0.223715		0.570608	-0.809428	0.0173609
	Q9Y5R8	Trafficking protein particle complex subunit 1	1.20479	0.268785	0.153469		0.99191	-0.0117188	0.302346		0.823303	-0.280504	0.0639898
	P16278	Beta-galactosidase	1.20419	0.268057	0.343288		0.943541	-0.0838428	0.383216		0.783552	-0.3519	0.2985
	Q13200	26S proteasome non-ATPase regulatory subunit 2	1.37147	0.455724	0.265315		0.961904	-0.0560359	0.250761		0.701366	-0.51176	0.112767
	P15309	Prostatic acid phosphatase	1.30189	0.380613	0.155093		0.741219	-0.432027	0.0747059		0.569339	-0.81264	0.00698729
	Q9UGN4	CMRF35-like molecule 8	1.29196	0.369559	0.234764		1.0913	0.12605	0.529158		0.844688	-0.24351	0.223875
	Q08722	Leukocyte surface antigen CD47	1.29971	0.378189	0.0633785		1.37136	0.455606	0.0563833		1.05513	0.077417	0.411852
	Q13510	Acid ceramidase	1.24287	0.313673	0.0776752		1.042	0.0593599	0.383216		0.838386	-0.254313	0.080264
	P04439	HLA class I histocompatibility antigen, A alpha chain	1.21905	0.285761	0.159189		1.42523	0.511191	0.0319949		1.16913	0.22543	0.176073
	Q13464	Rho-associated protein kinase 1	1.22356	0.291091	0.44775		0.916559	-0.1257	0.36191		0.749089	-0.416791	0.356647
	P78324	Tyrosine-protein phosphatase non-receptor type substrate 1	1.35201	0.43511	0.112059		1.65476	0.726626	0.0427837		1.22393	0.291516	0.251955
	P02765	Alpha-2-HS-glycoprotein	2.02877	1.02061	0.356647		1.88001	0.91074	0.181321		0.926674	-0.109866	0.494223
	Q12913	Receptor-type tyrosine-protein phosphatase eta	1.22031	0.287251	0.372858		0.799071	-0.323604	0.343288		0.654809	-0.610855	0.306938
	P53990	IST1 homolog	1.23993	0.310254	0.552453		1.10635	0.145809	0.574825		0.892272	-0.164445	1
	P16284	Platelet endothelial cell adhesion molecule	1.26796	0.342512	0.0388376		0.9681	-0.0467713	0.5		0.763509	-0.389283	0.0776752
GO:0008380 - RNA splicing
	Q9H307	Pinin	1.33904	0.421198	0.704291		1.12347	0.167965	0.491933		0.839014	-0.253233	0.457717
	Q13242	Serine/arginine-rich splicing factor 9	1.23866	0.308778	0.412456		1.10765	0.147502	0.343288		0.894234	-0.161276	0.457717
	P42285	Exosome RNA helicase MTR4	1.35713	0.440564	0.112059		0.872585	-0.196632	0.327955		0.642961	-0.637196	0.0776752
	P11940	Polyadenylate-binding protein 1	1.29141	0.368945	0.0280375		1.1559	0.209014	0.158256		0.895068	-0.159931	0.176073
	Q12996	Cleavage stimulation factor subunit 3	1.25323	0.325647	0.0449578		1.05128	0.0721516	0.426246		0.838862	-0.253495	0.052454
	Q6UN15	Pre-mRNA 3'-end-processing factor FIP1	1.41815	0.504011	0.50391		1.0172	0.0246081	0.452388		0.717274	-0.479403	0.440965
	O75400	Pre-mRNA-processing factor 40 homolog A	1.56144	0.642875	0.265315		1.93247	0.950444	0.474769		1.23762	0.307569	0.574825
	Q9BWF3	RNA-binding protein 4	1.658	0.729442	0.0427837		1.01332	0.0190836	0.411852		0.611168	-0.710358	0.0388376
	O95758	Polypyrimidine tract-binding protein 3	1.27441	0.349824	0.412456		1.18321	0.242702	0.501521		0.928438	-0.107122	0.36191
	P52434	DNA-directed RNA polymerases I, II, and III subunit RPABC3	39.5455	5.30544	0.412456		2.07527	1.0533	0.41434		0.052478	-4.25214	0.559287
	O15042	U2 snRNP-associated SURP motif-containing protein	1.28359	0.360189	0.414002		1.40399	0.489531	0.704291		1.09379	0.129342	0.426246
	Q96SB3	Neurabin-2	1.36532	0.44924	0.306938		1.36834	0.452429	0.178323		1.00221	0.00318927	0.705602
GO:0000502 - Proteasome complex
	Q16401	26S proteasome non-ATPase regulatory subunit 5	6.53482	2.70815	0.103114		1.22809	0.296415	0.301592		0.18793	-2.41173	0.200609
	P51665	26S proteasome non-ATPase regulatory subunit 7	1.20434	0.268246	0.118882		0.857414	-0.221935	0.108793		0.711935	-0.490182	0.011332
	O00231	26S proteasome non-ATPase regulatory subunit 11	1.21064	0.275772	0.0950678		1.02302	0.0328386	0.470401		0.845025	-0.242933	0.160528
	O43242	26S proteasome non-ATPase regulatory subunit 3	1.30262	0.381412	0.0143211		1.08957	0.123762	0.137485		0.836449	-0.25765	0.135991
	Q13200	26S proteasome non-ATPase regulatory subunit 2	1.37147	0.455724	0.265315		0.961904	-0.0560359	0.250761		0.701366	-0.51176	0.112767
	P28062	Proteasome subunit beta type-8	1.38808	0.473092	0.206228		0.995263	-0.00685035	0.440965		0.717006	-0.479942	0.306938
CL:19108 - Clathrin-mediated endocytosis
	P20645	Cation-dependent mannose-6-phosphate receptor	1.40687	0.492493	0.0674367		1.05887	0.0825198	0.301592		0.752637	-0.409973	0.103114
	P25098	Beta-adrenergic receptor kinase 1	1.31113	0.390809	0.0563833		0.894293	-0.161181	0.223715		0.682079	-0.55199	0.00892113
	P98082	Disabled homolog 2	1.26507	0.339213	0.0475339		0.981103	-0.0275235	0.355205		0.775535	-0.366736	0.0258917
	O95782	AP-2 complex subunit alpha-1	1.6716	0.741231	0.153469		1.11768	0.160504	0.306938		0.668627	-0.580727	0.5
	O43493	Trans-Golgi network integral membrane protein 2	1.29287	0.370582	0.181321		0.945628	-0.0806548	0.198986		0.731415	-0.451237	0.0427837
	Q9UBC2	Epidermal growth factor receptor substrate 15-like 1	1.2053	0.269395	0.393546		0.873714	-0.194766	0.457717		0.724892	-0.464161	0.704291
GO:0043687 - Post-translational protein modification
	Q16401	26S proteasome non-ATPase regulatory subunit 5	6.53482	2.70815	0.103114		1.22809	0.296415	0.301592		1.22809	0.296415	0.301592
	P51665	26S proteasome non-ATPase regulatory subunit 7	1.20434	0.268246	0.118882		0.857414	-0.221935	0.108793		0.857414	-0.221935	0.108793
	P02647	Apolipoprotein A-I	1.48792	0.573293	0.414002		0.940138	-0.0890559	0.343288		0.940138	-0.0890559	0.343288
	P01024	Complement C3	1.87738	0.90872	0.224118		1.52786	0.611509	0.331472		1.52786	0.611509	0.331472
	O00231	26S proteasome non-ATPase regulatory subunit 11	1.21064	0.275772	0.0950678		1.02302	0.0328386	0.470401		1.02302	0.0328386	0.470401
	Q15370	Elongin-B	1.37003	0.454204	0.131453		0.911608	-0.133515	0.36191		0.911608	-0.133515	0.36191
	O43242	26S proteasome non-ATPase regulatory subunit 3	1.30262	0.381412	0.0143211		1.08957	0.123762	0.137485		1.08957	0.123762	0.137485
	Q9UKT5	F-box only protein 4	1.3449	0.427501	0.262907		1.72191	0.784008	0.237385		1.72191	0.784008	0.237385
	P02768	Albumin	2.33943	1.22616	0.224118		1.57841	0.658476	0.452388		1.57841	0.658476	0.452388
	P61201	COP9 signalosome complex subunit 2	1.20194	0.265362	0.27463		0.969708	-0.0443779	0.279643		0.969708	-0.0443779	0.279643
	P34741	Syndecan-2	1.27017	0.345021	0.118882		0.877079	-0.189222	0.176073		0.877079	-0.189222	0.176073
	Q13200	26S proteasome non-ATPase regulatory subunit 2	1.37147	0.455724	0.265315		0.961904	-0.0560359	0.250761		0.961904	-0.0560359	0.250761
	P19823	Inter-alpha-trypsin inhibitor heavy chain H2	2.38141	1.25181	0.190136		1.34542	0.428061	0.470401		1.34542	0.428061	0.470401
	P28062	Proteasome subunit beta type-8	1.38808	0.473092	0.206228		0.995263	-0.00685035	0.440965		0.995263	-0.00685035	0.440965
	P15374	Ubiquitin carboxyl-terminal hydrolase isozyme L3	1.5	0.584962	0.140858		0.838212	-0.254612	0.0657266		0.838212	-0.254612	0.0657266
	O43493	Trans-Golgi network integral membrane protein 2	1.29287	0.370582	0.181321		0.945628	-0.0806548	0.198986		0.945628	-0.0806548	0.198986
	P02765	Alpha-2-HS-glycoprotein	2.02877	1.02061	0.356647		1.88001	0.91074	0.181321		1.88001	0.91074	0.181321
GO:0045047 - Protein targeting to ER
	O15305	Phosphomannomutase 2	0.290859	-1.78161	0.223715		0.852301	-0.230566	0.310187		0.247899	-2.01217	0.0938215
	P08240	Signal recognition particle receptor subunit alpha	0.57621	-0.795332	0.310187		0.909931	-0.136171	0.440965		0.524312	-0.931504	0.474769
	P63220	40S ribosomal protein S21	0.673505	-0.570238	0.159189		0.626645	-0.674279	0.0876355		0.422049	-1.24452	0.0143211
	P42677	40S ribosomal protein S27	0.800241	-0.321493	0.1791		0.602149	-0.731808	0.0449578		0.481865	-1.0533	0.00698729
	P09132	Signal recognition particle 19 kDa protein	0.510664	-0.969553	0.153469		2.62812	1.39403	0.190136		1.34209	0.424479	0.411852
	Q07020	60S ribosomal protein L18	0.755249	-0.404976	0.356647		1.30922	0.388702	0.158256		0.988783	-0.0162744	0.661448
	P46779	60S ribosomal protein L28	0.751045	-0.413028	1		1.34721	0.429972	0.414002		1.01181	0.016944	0.529158
GO:0071347- Cellular response to interleukin-1
	P18510	Interleukin-1 receptor antagonist protein	0.722259	-0.469411	0.251955		1.39285	0.47804	0.140858		1.92846	0.947451	0.0633785
	P01584	Interleukin-1 beta	0.384049	-1.38064	0.0633785		0.941021	-0.0877006	0.440965		2.45026	1.29294	0.0657266
	P05362	Intercellular adhesion molecule 1	0.529668	-0.91684	0.117382		2.8799	1.52602	0.176073		5.43718	2.44286	0.026227
	O43318	Mitogen-activated protein kinase kinase kinase 7	0.80786	-0.307823	0.306938		0.915327	-0.127641	0.393546		1.13303	0.180182	0.352145
	P32456	Guanylate-binding protein 2	0.761463	-0.393154	0.0657266		3.7981	1.92528	0.0876355		4.9879	2.31843	0.00190638
GO:0006888 - Endoplasmic reticulum to Golgi vesicle-mediated transport
	Q15363	Transmembrane emp24 domain-containing protein 2	0.778633	-0.360984	0.108793		0.703773	-0.506818	0.118692		0.903857	-0.145834	0.470401
	P53992	Protein transport protein Sec24C	0.709336	-0.495459	0.160528		0.783773	-0.351492	0.178323		1.10494	0.143967	0.355205
	Q9NR31	GTP-binding protein SAR1a	0.821707	-0.283304	0.160528		0.953856	-0.0681568	0.27463		1.16082	0.215147	0.234764
	Q14789	Golgin subfamily B member 1	0.577171	-0.79293	0.158256		0.652489	-0.615974	0.223715		1.1305	0.176957	0.301592
	Q8WVM8	Sec1 family domain-containing protein 1	0.713503	-0.487008	0.153469		0.614545	-0.70241	0.262907		0.861306	-0.215402	0.470401
	Q08379	Golgin subfamily A member 2	0.80385	-0.315001	0.352145		1.05924	0.0830305	0.470401		1.31771	0.398032	0.265315
hsa03040 - Spliceosome
	P62306	Small nuclear ribonucleoprotein F	0.80426	-0.314265	0.248401		0.580666	-0.78422	0.0347217		0.721987	-0.469955	0.0876355
	Q13435	Splicing factor 3B subunit 2	0.68382	-0.548311	0.181321		0.664815	-0.588976	0.224118		0.972206	-0.0406653	0.393546
	Q99459	Cell division cycle 5-like protein	0.810726	-0.302713	0.426246		0.815242	-0.294699	0.452388		1.00557	0.00801362	0.440965
	Q9UNP9	Peptidyl-prolyl cis-trans isomerase E	0.714668	-0.484654	0.355205		0.444296	-1.17041	0.0639898		0.621681	-0.685753	0.080264
	O43172	U4/U6 small nuclear ribonucleoprotein Prp4	0.776088	-0.365708	0.155093		0.849845	-0.234729	0.248401		1.09504	0.130979	0.327955
GO:0034341 - Response to interferon-gamma
	Q15646	2'-5'-oligoadenylate synthase-like protein	0.766465	-0.383708	0.248401		10.9671	3.45511	0.026227		14.3087	3.83882	0.00422079
	Q16719	Kynureninase	0.219576	-2.18721	0.542999		0.334564	-1.57964	0.397445		1.52368	0.607563	0.617682
	P05362	Intercellular adhesion molecule 1	0.529668	-0.91684	0.117382		2.8799	1.52602	0.176073		5.43718	2.44286	0.026227
	P23497	Nuclear autoantigen Sp-100	0.71502	-0.483944	0.112059		1.67917	0.747747	0.124075		2.34842	1.23169	0.00698729
	Q96PP9	Guanylate-binding protein 4	0.588793	-0.764166	0.0469108		5.24679	2.39143	0.108793		8.91108	3.1556	0.0014476
	P32456	Guanylate-binding protein 2	0.761463	-0.393154	0.0657266		3.7981	1.92528	0.0876355		4.9879	2.31843	0.00190638
	P16070	CD44 antigen	0.551229	-0.859276	0.0891617		1.05139	0.0722984	0.276226		1.90736	0.931574	0.0312738
	Q9Y5A7	NEDD8 ultimate buster 1	0.788122	-0.34351	0.0891617		3.83216	1.93816	0.0876355		4.86239	2.28167	0.00325521

## Sheet: Sheet4
	UniProt_Acession	Name	Fold change (R.ma./R.p.)	LOG2 (R.ma./R.p.)	P-value (R.ma./R.p.)		Fold change (R.ma./Uninf.)	LOG2 (R.ma./Uninf.)	P-value (R.ma./Uninf.)		Fold change (R.p./Uninf.)	LOG2 (R.p./Uninf.)	P-value (R.p./Uninf.)
GO:1900740 - Positive regulation of protein insertion into mitochondrial membrane involved in apoptotic signaling pathway	Q04917	14-3-3 protein eta	1.24924	0.321047	0.134873		1.1289	0.174914	0.331472		0.903669	-0.146133	0.158256
	P62258	14-3-3 protein epsilon	1.46008	0.546045	0.112059		1.17345	0.23076	0.302346		0.803692	-0.315286	0.198986
	P61981	14-3-3 protein gamma	1.22574	0.293648	0.0639898		1.1562	0.209397	0.158256		0.943274	-0.0842508	0.279643
	P55957	BH3-interacting domain death agonist	1.39696	0.482287	0.0469108		1.51419	0.59855	0.0347217		1.08392	0.116263	0.355205
	P31946	14-3-3 protein beta/alpha	1.63451	0.708861	0.224118		1.25901	0.332291	0.2985		0.770267	-0.37657	0.343288
	P27348	14-3-3 protein theta	1.23068	0.299455	0.112767		1.23411	0.303476	0.112059		1.00279	0.00402064	0.45986
	P63104	14-3-3 protein zeta/delta	1.24006	0.310408	0.103114		0.967387	-0.0478352	0.36191		0.780114	-0.358243	0.0674367
GO:0043312 - Neutrophil degranulation
	P14174	Macrophage migration inhibitory factor	1.82127	0.864943	0.0535093		1.09666	0.133112	0.440965		0.602139	-0.731831	0.0560294
	Q9Y5K8	V-type proton ATPase subunit D	1.27769	0.35354	0.0347217		1.21943	0.286213	0.131453		0.954404	-0.0673274	0.310501
	Q13442	28 kDa heat- and acid-stable phosphoprotein	3.62287	1.85713	0.080264		1.7001	0.765619	0.160528		0.469268	-1.09152	0.5
	P02788	Lactotransferrin	1.56507	0.646231	0.137485		0.944122	-0.0829554	0.5		0.603244	-0.729187	0.206228
	O00161	Synaptosomal-associated protein 23	1.55627	0.63809	0.00698729		1.25499	0.327676	0.198986		0.80641	-0.310414	0.0535093
	P61224	Ras-related protein Rap-1b	1.35222	0.435334	0.0747059		0.906037	-0.142358	0.36191		0.670035	-0.577692	0.0639898
	P17931	Galectin-3	1.22703	0.295165	0.0747059		1.33588	0.417785	0.0427837		1.08871	0.12262	0.377933
	P20138	Myeloid cell surface antigen CD33	1.75139	0.808501	0.118692		4.82978	2.27196	0.0140188		2.75768	1.46346	0.140858
	O43914	TYRO protein tyrosine kinase-binding protein	1.20116	0.264424	0.334348		1.13435	0.181864	0.383216		0.94438	-0.0825599	0.377933
	O43242	26S proteasome non-ATPase regulatory subunit 3	1.2522	0.324466	0.140858		1.0474	0.0668156	0.440965		0.836449	-0.25765	0.135991
	P51149	Ras-related protein Rab-7a	1.22138	0.288513	0.393546		0.986736	-0.0192641	0.411852		0.807886	-0.307777	0.377933
	P37108	Signal recognition particle 14 kDa protein	1.43362	0.519667	0.0312738		0.94866	-0.076037	0.426246		0.661721	-0.595704	0.0347217
	Q6IAA8	Ragulator complex protein LAMTOR1	1.31966	0.400171	0.0950678		0.946632	-0.0791245	0.440965		0.717328	-0.479295	0.134873
	P04080	Cystatin-B	1.37655	0.461056	0.0469108		1.27219	0.347316	0.118882		0.924189	-0.11374	0.331472
	O15511	Actin-related protein 2/3 complex subunit 5	1.44949	0.535548	0.0180067		1.16235	0.217041	0.248401		0.801899	-0.318508	0.0535093
	Q13200	26S proteasome non-ATPase regulatory subunit 2	1.30857	0.387992	0.200609		0.917787	-0.123768	0.397973		0.701366	-0.51176	0.112767
	Q9H0E2	Toll-interacting protein	1.29244	0.370099	0.0891617		0.845124	-0.242765	0.223715		0.653897	-0.612864	0.0213918
	Q03405	Urokinase plasminogen activator surface receptor	1.48073	0.566313	0.0563833		1.92796	0.947075	0.00544463		1.30203	0.380762	0.1791
	P68371	Tubulin beta-4B chain	1.23595	0.305616	0.155093		0.917529	-0.124175	0.251955		0.742369	-0.429791	0.0535093
	P07355	Annexin A2	1.20791	0.272515	0.112059		1.28942	0.366727	0.0938215		1.06748	0.0942111	0.426246
	P61020	Ras-related protein Rab-5B	1.32679	0.407935	0.134873		1.1612	0.215621	0.397973		0.875201	-0.192314	0.223715
	P00491	Purine nucleoside phosphorylase	1.28709	0.364113	0.0891617		0.960769	-0.0577382	0.248401		0.746466	-0.421851	0.026227
	Q9UNP9	Peptidyl-prolyl cis-trans isomerase E	1.31665	0.396868	0.118692		0.818535	-0.288885	0.36191		0.621681	-0.685753	0.080264
	Q01432	AMP deaminase 3	1.31741	0.397701	0.140858		2.67262	1.41826	0.00249758		2.0287	1.02056	0.0312738
	P04439	HLA class I histocompatibility antigen, A alpha chain	1.25918	0.332486	0.118882		1.47214	0.557916	0.0180067		1.16913	0.22543	0.176073
	P09211	Glutathione S-transferase P	1.21249	0.277974	0.0388376		1.02921	0.0415385	0.1791		0.84884	-0.236435	0.176073
	P02765	Alpha-2-HS-glycoprotein	1.42252	0.508448	0.206228		1.31821	0.398582	0.155093		0.926674	-0.109866	0.494223
	P16070	CD44 antigen	1.35021	0.43318	0.1791		2.57532	1.36475	0.00422079		1.90736	0.931574	0.0312738
	P01889	HLA class I histocompatibility antigen, B alpha chain	1.38524	0.470141	0.00698729		1.35717	0.440601	0.0173609		0.979732	-0.0295405	0.301592
	Q12913	Receptor-type tyrosine-protein phosphatase eta	1.33017	0.411609	0.271981		0.871006	-0.199245	0.383216		0.654809	-0.610855	0.306938
	P53990	IST1 homolog	1.22553	0.293401	0.559287		1.0935	0.128957	0.5		0.892272	-0.164445	1
	P35237	Serpin B6	1.66363	0.734335	0.372858		6.25351	2.64467	0.237385		3.75895	1.91033	0.36191
GO:0006412 - Translation
	P84098	60S ribosomal protein L19	1.4051	0.490671	0.0225261		1.05615	0.0788129	0.223715		0.751655	-0.411858	0.0747059
	O43583	Density-regulated protein	1.22549	0.293354	0.306938		1.09994	0.137425	0.377933		0.897554	-0.15593	0.334348
	Q9H2W6	39S ribosomal protein L46, mitochondrial	1.20104	0.264284	0.279643		0.951528	-0.0716822	0.331472		0.792254	-0.335966	0.206228
	P62244	40S ribosomal protein S15a	1.2148	0.280723	0.124075		0.99388	-0.00885619	0.383216		0.818141	-0.289579	0.118882
	P05387	60S acidic ribosomal protein P2	1.39485	0.480113	0.0639898		1.07028	0.0979848	0.355205		0.767305	-0.382129	0.080264
	P63241	Eukaryotic translation initiation factor 5A-1	1.26417	0.338186	0.0388376		1.142	0.191564	0.118692		0.903363	-0.146623	0.248401
	P63220	40S ribosomal protein S21	1.46285	0.548783	0.103114		0.916689	-0.125496	0.411852		0.626645	-0.674279	0.0876355
	P08708	40S ribosomal protein S17	1.29833	0.376662	0.223875		2.96982	1.57038	0.112767		2.28741	1.19371	0.44775
	Q9Y450	HBS1-like protein	1.21376	0.279482	0.532808		0.896692	-0.157316	0.310187		0.738773	-0.436798	0.306938
	P42677	40S ribosomal protein S27	1.4278	0.513789	0.118692		0.859745	-0.218019	0.276226		0.602149	-0.731808	0.0449578
	P24534	Elongation factor 1-beta	1.35938	0.442948	0.0938215		1.22086	0.287899	0.118882		0.898102	-0.155049	0.41434
	P62241	40S ribosomal protein S8	1.43198	0.518012	0.198986		0.984296	-0.0228353	0.355205		0.687367	-0.540848	0.206228
	Q9BWF3	RNA-binding protein 4	1.59954	0.677656	0.118882		0.977587	-0.0327025	0.302346		0.611168	-0.710358	0.0388376
	P29692	Elongation factor 1-delta	1.26026	0.333727	0.00716055		1.03185	0.0452275	0.5		0.818753	-0.288499	0.0143211
	P27635	60S ribosomal protein L10	1.3399	0.422125	0.176073		0.997666	-0.00337105	0.411852		0.744583	-0.425496	0.158256
	P62910	60S ribosomal protein L32	1.48118	0.566749	0.352145		1.14129	0.190665	0.36191		0.770526	-0.376084	0.377933
	P61513	60S ribosomal protein L37a	1.21431	0.280132	0.080264		1.08741	0.12089	0.440965		0.895495	-0.159242	0.112767
	O00303	Eukaryotic translation initiation factor 3 subunit F	1.20095	0.26418	0.040132		0.978954	-0.0306866	0.383216		0.815147	-0.294867	0.0258917
	E9PAV3	Nascent polypeptide-associated complex subunit alpha, muscle-specific form	1.23244	0.301517	0.0375889		0.93918	-0.0905266	0.140858		0.762049	-0.392044	0.00325521
	Q9Y3U8	60S ribosomal protein L36	1.27126	0.346253	0.198986		0.838605	-0.253937	0.200609		0.659667	-0.600191	0.0563833
	P39019	40S ribosomal protein S19	1.23898	0.309158	0.153469		0.970943	-0.0425413	0.470401		0.78366	-0.3517	0.262907
	P62857	40S ribosomal protein S28	1.23411	0.303473	0.224118		1.00743	0.0106866	0.426246		0.816324	-0.292787	0.158256
	Q9BRJ2	39S ribosomal protein L45, mitochondrial	1.20994	0.274934	0.44775		1.10028	0.137872	0.36191		0.90937	-0.137061	0.452388
GO:0051493 - Regulation of cytoskeleton organization
	P07737	Profilin-1	1.42732	0.513309	0.112059		1.29067	0.368124	0.198986		0.904264	-0.145185	0.302346
	P02647	Apolipoprotein A-I	1.20824	0.272907	0.331472		0.763425	-0.389441	0.501521		0.631849	-0.662349	0.356647
	P05362	Intercellular adhesion molecule 1	1.24836	0.320035	0.140858		6.78757	2.76289	0.00109352		5.43718	2.44286	0.026227
	O15511	Actin-related protein 2/3 complex subunit 5	1.44949	0.535548	0.0180067		1.16235	0.217041	0.248401		0.801899	-0.318508	0.0535093
	P17655	Calpain-2 catalytic subunit	1.64786	0.720596	0.0225261		1.27932	0.355376	0.0563833		0.77635	-0.36522	0.276226
	P06748	Nucleophosmin	1.20685	0.27125	0.0950678		1.06212	0.0869423	0.248401		0.880071	-0.184308	0.223875
	Q3V6T2	Girdin	1.21468	0.280572	0.118882		1.08964	0.123848	0.470401		0.897059	-0.156725	0.153469
	P60983	Glia maturation factor beta	1.32318	0.404011	0.134873		1.11436	0.156214	0.331472		0.842182	-0.247796	0.237385
	Q9UQE7	Structural maintenance of chromosomes protein 3	1.2437	0.314638	0.178323		1.08679	0.120074	0.302346		0.873837	-0.194564	0.279643
	Q9UHV9	Prefoldin subunit 2	1.24665	0.318061	0.102313		0.995367	-0.00669944	0.331472		0.798431	-0.32476	0.223875
	Q15691	Microtubule-associated protein RP/EB family member 1	1.22268	0.290045	0.262907		1.14595	0.196541	0.265315		0.937243	-0.0935048	0.331472
	P58546	Myotrophin	1.21556	0.281621	0.0258917		1.05761	0.0808119	0.327955		0.870062	-0.200809	0.0560294
	P43487	Ran-specific GTPase-activating protein	1.31004	0.389611	0.080264		1.14602	0.196626	0.181321		0.874794	-0.192985	0.276226
	Q9Y3E7	Charged multivesicular body protein 3	1.26781	0.342341	0.0347217		1.17692	0.235015	0.158256		0.928307	-0.107326	0.198986
	P16949	Stathmin	1.35719	0.440623	0.0535093		0.909113	-0.137468	0.331472		0.669849	-0.578091	0.0347217
	Q00535	Cyclin-dependent-like kinase 5	1.23739	0.307304	0.501521		0.857571	-0.221672	0.705602		0.693046	-0.528976	0.895501
	P84077	ADP-ribosylation factor 1	1.55784	0.639544	0.0633785		0.967175	-0.0481505	0.440965		0.620845	-0.687695	0.0657266
GO:0000502 - Proteasome complex
	Q16401	26S proteasome non-ATPase regulatory subunit 5	12.6335	3.65918	0.00422079		2.37421	1.24745	0.0388376		0.18793	-2.41173	0.200609
	Q9UL46	Proteasome activator complex subunit 2	1.36243	0.446182	0.0173609		1.36891	0.453033	0.0280375		1.00476	0.00685061	0.470401
	O43242	26S proteasome non-ATPase regulatory subunit 3	1.2522	0.324466	0.140858		1.0474	0.0668156	0.440965		0.836449	-0.25765	0.135991
	P61289	Proteasome activator complex subunit 3	1.38049	0.465185	0.310501		1.49045	0.575749	0.306938		1.07965	0.110564	0.414002
	Q13200	26S proteasome non-ATPase regulatory subunit 2	1.30857	0.387992	0.200609		0.917787	-0.123768	0.397973		0.701366	-0.51176	0.112767
	P28062	Proteasome subunit beta type-8	1.33549	0.417365	0.2985		0.957552	-0.0625771	0.41434		0.717006	-0.479942	0.306938
	Q06323	Proteasome activator complex subunit 1	1.34302	0.425479	0.0258917		1.33264	0.414286	0.0639898		0.992271	-0.0111933	0.705602
	P25786	Proteasome subunit alpha type-1	1.33036	0.411813	0.0427837		1.13841	0.187016	0.118882		0.855715	-0.224798	0.279643
CL:19108 - Clathrin-mediated endocytosis
	P20645	Cation-dependent mannose-6-phosphate receptor	1.70836	0.772615	0.00698729		1.28578	0.362642	0.118882		0.752637	-0.409973	0.103114
	P09496	Clathrin light chain A	1.42018	0.506074	0.052454		1.32851	0.409811	0.131453		0.935453	-0.0962624	0.302346
	P25098	Beta-adrenergic receptor kinase 1	1.23729	0.307188	0.176073		0.843932	-0.244802	0.0747059		0.682079	-0.55199	0.00892113
	O95782	AP-2 complex subunit alpha-1	1.51602	0.600286	0.393546		1.01365	0.0195588	0.491933		0.668627	-0.580727	0.5
	Q9UBC2	Epidermal growth factor receptor substrate 15-like 1	1.36847	0.452562	0.44775		0.991992	-0.0115989	0.440965		0.724892	-0.464161	0.704291
GO:0043687 - Post-translational protein modification
	Q16401	26S proteasome non-ATPase regulatory subunit 5	12.6335	3.65918	0.00422079		2.37421	1.24745	0.0388376		0.18793	-2.41173	0.200609
	P09382	Galectin-1	1.36192	0.445643	0.0427837		1.20873	0.273493	0.198986		0.887519	-0.17215	0.181321
	Q9UL46	Proteasome activator complex subunit 2	1.36243	0.446182	0.0173609		1.36891	0.453033	0.0280375		1.00476	0.00685061	0.470401
	P02647	Apolipoprotein A-I	1.20824	0.272907	0.331472		0.763425	-0.389441	0.501521		0.631849	-0.662349	0.356647
	Q15370	Elongin-B	1.37627	0.460759	0.158256		0.915759	-0.12696	0.310501		0.665394	-0.58772	0.0776752
	O43242	26S proteasome non-ATPase regulatory subunit 3	1.2522	0.324466	0.140858		1.0474	0.0668156	0.440965		0.836449	-0.25765	0.135991
	P20339	Ras-related protein Rab-5A	1.25216	0.324417	0.0427837		1.10507	0.144134	0.0876355		0.88253	-0.180283	0.343288
	Q9UKT5	F-box only protein 4	1.26	0.333427	0.206791		1.61321	0.689934	0.250761		1.28032	0.356507	0.383216
	P61289	Proteasome activator complex subunit 3	1.38049	0.465185	0.310501		1.49045	0.575749	0.306938		1.07965	0.110564	0.414002
	P02768	Albumin	1.48963	0.57495	0.237385		1.00505	0.0072662	0.440965		0.674699	-0.567684	0.206791
	P61201	COP9 signalosome complex subunit 2	1.24367	0.314605	0.224118		1.00338	0.0048647	0.440965		0.806787	-0.30974	0.153469
	Q13200	26S proteasome non-ATPase regulatory subunit 2	1.30857	0.387992	0.200609		0.917787	-0.123768	0.397973		0.701366	-0.51176	0.112767
	P19823	Inter-alpha-trypsin inhibitor heavy chain H2	1.49054	0.575839	0.265315		0.842114	-0.247913	0.302346		0.56497	-0.823753	0.112059
	P28062	Proteasome subunit beta type-8	1.33549	0.417365	0.2985		0.957552	-0.0625771	0.41434		0.717006	-0.479942	0.306938
	P15374	Ubiquitin carboxyl-terminal hydrolase isozyme L3	1.94586	0.960406	0.00698729		1.08736	0.120832	0.440965		0.558808	-0.839574	0.00566601
	Q06323	Proteasome activator complex subunit 1	1.34302	0.425479	0.0258917		1.33264	0.414286	0.0639898		0.992271	-0.0111933	0.705602
	Q02818	Nucleobindin-1	1.24376	0.314709	0.271981		1.65873	0.730081	0.190136		1.33364	0.415372	0.301592
	P02765	Alpha-2-HS-glycoprotein	1.42252	0.508448	0.206228		1.31821	0.398582	0.155093		0.926674	-0.109866	0.494223
	P25786	Proteasome subunit alpha type-1	1.33036	0.411813	0.0427837		1.13841	0.187016	0.118882		0.855715	-0.224798	0.279643
	O43852	Calumenin	1.49138	0.576647	0.026227		0.968588	-0.0460446	0.440965		0.649458	-0.622691	0.0347217
hsa03040 - Spliceosome
	P62306	Small nuclear ribonucleoprotein F	1.45734	0.543339	0.103114		1.05218	0.0733843	0.411852		0.721987	-0.469955	0.0876355
	Q15427	Splicing factor 3B subunit 4	1.27146	0.346481	0.153469		0.981499	-0.0269408	0.251955		0.771949	-0.373422	0.0639898
	O43447	Peptidyl-prolyl cis-trans isomerase H	1.23117	0.300032	0.118692		0.94875	-0.0759005	0.411852		0.770607	-0.375932	0.102313
	Q9UNP9	Peptidyl-prolyl cis-trans isomerase E	1.31665	0.396868	0.118692		0.818535	-0.288885	0.36191		0.621681	-0.685753	0.080264
	P84103	Serine/arginine-rich splicing factor 3	1.23284	0.301982	0.103114		0.914747	-0.128555	0.27463		0.741986	-0.430536	0.0388376
	P62304	Small nuclear ribonucleoprotein E	1.25089	0.322954	0.223715		0.934723	-0.0973899	0.223875		0.747247	-0.420344	0.080264
	Q13243	Serine/arginine-rich splicing factor 5	1.76452	0.819272	0.00892113		1.28284	0.359343	0.103114		0.727022	-0.459929	0.137485
GO:0060337 - Type I interferon signaling pathway
	Q9Y6K5	2'-5'-oligoadenylate synthase 3	0.722634	-0.468663	0.0633785		6.16024	2.62299	0.140858		8.5247	3.09165	0.00698729
	Q15646	2'-5'-oligoadenylate synthase-like protein	0.599093	-0.739149	0.102313		8.57222	3.09967	0.0891617		14.3087	3.83882	0.00422079
	P20592	Interferon-induced GTP-binding protein Mx2	0.786683	-0.346146	0.0891617		8.46732	3.08191	0.124075		10.7633	3.42805	0.00716055
	P29728	2'-5'-oligoadenylate synthase 2	0.719758	-0.474415	0.0767345		1.64679	0.719656	0.140858		2.28798	1.19407	0.00716055
	P42224	Signal transducer and activator of transcription 1-alpha/beta	0.663625	-0.591559	0.118882		2.44875	1.29205	0.103114		3.68997	1.88361	0.00698729
	P32456	Guanylate-binding protein 2	0.756915	-0.401798	0.0949538		3.77541	1.91663	0.0674367		4.9879	2.31843	0.00190638
	O14879	Interferon-induced protein with tetratricopeptide repeats 3	0.794602	-0.331695	0.118692		10.4817	3.3898	0.137485		13.1911	3.72149	0.011332
	P05161	Ubiquitin-like protein ISG15	0.740241	-0.433934	0.176073		7.12531	2.83295	0.0876355		9.62567	3.26689	0.011332
	P20591	Interferon-induced GTP-binding protein Mx1	0.729841	-0.454346	0.0891617		18.8254	4.23461	0.140858		25.7939	4.68896	0.00900335
GO:0000398 - mRNA splicing, via spliceosome
	Q9UMS4	Pre-mRNA-processing factor 19	0.827191	-0.273707	0.248401		0.952367	-0.0704103	0.440965		1.15133	0.203297	0.250761
	P38919	Eukaryotic initiation factor 4A-III	0.823043	-0.28096	0.310501		0.899568	-0.152696	0.331472		1.09298	0.128264	0.411852
	P62314	Small nuclear ribonucleoprotein Sm D1	0.829295	-0.270043	0.0449578		0.810378	-0.303333	0.0938215		0.977189	-0.0332902	0.661448
	Q9UQ35	Serine/arginine repetitive matrix protein 2	0.828335	-0.271714	0.0950678		0.730107	-0.453819	0.0180067		0.881416	-0.182105	0.223715
	O43143	Pre-mRNA-splicing factor ATP-dependent RNA helicase DHX15	0.797323	-0.326763	0.080264		0.846677	-0.240117	0.198986		1.0619	0.0866461	0.248401
	P52756	RNA-binding protein 5	0.5623	-0.830588	0.426246		0.387676	-1.36708	0.0427837		0.689447	-0.536489	0.0563833
	O43172	U4/U6 small nuclear ribonucleoprotein Prp4	0.540291	-0.888191	0.0180067		0.591639	-0.757211	0.0319949		1.09504	0.130979	0.327955
	O43390	Heterogeneous nuclear ribonucleoprotein R	0.804161	-0.314443	0.200609		0.744063	-0.426503	0.0347217		0.925266	-0.11206	0.178323
	P08621	U1 small nuclear ribonucleoprotein 70 kDa	0.692836	-0.529414	0.470401		0.602097	-0.731932	0.178323		0.869032	-0.202518	0.306938
GO:0006605 - Protein targeting
	Q96A65	Exocyst complex component 4	0.762399	-0.391381	0.44775		0.767495	-0.381771	0.377933		1.00668	0.00961042	0.355205
	P42766	60S ribosomal protein L35	0.766072	-0.384449	0.234764		0.993185	-0.00986519	0.45986		1.29647	0.374583	0.412456
	Q15629	Translocating chain-associated membrane protein 1	0.827684	-0.272848	0.102313		1.02597	0.0369829	0.440965		1.23956	0.309831	0.103114
	Q7Z3B4	Nucleoporin p54	0.773165	-0.371153	0.158256		0.982147	-0.0259885	0.470401		1.2703	0.345164	0.135991
	Q92930	Ras-related protein Rab-8B	0.802693	-0.317081	0.135991		1.0381	0.0539523	0.45986		1.29328	0.371033	0.153469
	P46777	60S ribosomal protein L5	0.780349	-0.357808	0.331472		0.903328	-0.146678	0.41434		1.15759	0.21113	0.5
	P09132	Signal recognition particle 19 kDa protein	0.730181	-0.453673	0.334348		1.91901	0.940359	0.279643		2.62812	1.39403	0.190136
	Q07020	60S ribosomal protein L18	0.704759	-0.504799	0.206228		0.922681	-0.116097	0.564482		1.30922	0.388702	0.158256
GO:0005643 - Nuclear pore
	Q8TEM1	Nuclear pore membrane glycoprotein 210	0.766058	-0.384474	0.0280375		0.839939	-0.251643	0.200609		1.09644	0.132831	0.102313
	Q7Z3B4	Nucleoporin p54	0.773165	-0.371153	0.158256		0.982147	-0.0259885	0.470401		1.2703	0.345164	0.135991
	Q92621	Nuclear pore complex protein Nup205	0.698446	-0.51778	0.0563833		0.803882	-0.314945	0.181321		1.15096	0.202836	0.27463
	P20592	Interferon-induced GTP-binding protein Mx2	0.786683	-0.346146	0.0891617		8.46732	3.08191	0.124075		10.7633	3.42805	0.00716055
	P46060	Ran GTPase-activating protein 1	0.773209	-0.371069	0.529158		0.931014	-0.103125	0.828679		1.20409	0.267944	0.65591
