# Supplementary material for: Spotted Fever Group Rickettsia Trigger Species-Specific Alterations in Macrophage Proteome Signatures with Different Impacts in Host Innate Inflammatory Responses
Source: Microbiol Spectr. 2021 Dec 22;9(3):e00814-21. doi: 10.1128/spectrum.00814-21 (PMC8693926; doi:10.1128/spectrum.00814-21)
Supplement: SUPPLEMENTAL FILE 6 — Supplemental material. Download SPECTRUM00814-21_Supp_6_seq18.xlsx, XLSX file, 0.02 MB [file spectrum00814-21_supp_6_seq18.xlsx]

## Sheet: Sheet1
SFG Rickettsia trigger species-specific alterations in macrophage proteome signatures with different impact in host innate inflammatory responses
Pedro Curto, Cátia Santa, Luísa Cortes, Bruno Manadas, Isaura Simões
*Corresponding author: Isaura Simões
Table S5. List of the quantified host proteins and the associated fold change upon infection of THP-1 macrophages with R. parkeri (R.p.), R. africae (R.a.), and R. massiliae (R.ma.) that are categorized as:
Innate immune responses (GO:0045087) - Sheet2;
RIG-I-like receptor signaling pathway (hsa04622) - Sheet3;
Proteins that were considered to significantly increase or decrease its abundance upon infection are colored in orange and blue, respectively.

## Sheet: Sheet2
UniProt_Acession	Name	Num Pep	Fold change (R.p./uninf.)	LOG2 (R.p./uninf.)	P-value (R.p./uninf.)	Fold change (R.a./uninf.)	LOG2 (R.a./uninf.)	P-value (R.a./uninf.)	Fold change (R.ma./uninf.)	LOG2 (R.ma./uninf.)	P-value (R.ma./uninf.)
Q8IY21	Probable ATP-dependent RNA helicase DDX60	1	1.71035	0.77429	0.0563833	2.25651	1.17409	0.00544463	1.41165	0.497382	0.135991
Q9Y5A7	NEDD8 ultimate buster 1	2	4.86239	2.28167	0.00325521	3.83216	1.93816	0.0876355	4.01131	2.00407	0.0469108
P80217	Interferon-induced 35 kDa protein	3	1.68729	0.754705	0.026227	1.62274	0.698427	0.0258917	1.71531	0.778465	0.0347217
Q7Z2W4	Zinc finger CCCH-type antiviral protein 1	7	1.58892	0.668046	0.00109352	1.37809	0.462669	0.0891617	1.44672	0.53279	0.0674367
Q16666	Gamma-interferon-inducible protein 16	4	2.65124	1.40667	0.0173609	3.01678	1.59301	0.00325521	2.33209	1.22162	0.135991
O95786	Antiviral innate immune response receptor RIG-I	3	5.42112	2.43859	0.00544463	5.21985	2.38401	0.0173609	4.26388	2.09217	0.103114
P09914	Interferon-induced protein with tetratricopeptide repeats 1	11	10.4966	3.39184	0.0112631	11.3258	3.50154	0.00325521	8.89412	3.15285	0.140858
P23497	Nuclear autoantigen Sp-100	1	2.34842	1.23169	0.00698729	1.67917	0.747747	0.124075	1.95571	0.967692	0.102313
Q15646	2'-5'-oligoadenylate synthase-like protein	2	14.3087	3.83882	0.00422079	10.9671	3.45511	0.026227	8.57222	3.09967	0.0891617
Q16719	Kynureninase	1	1.52368	0.607563	0.617682	0.334564	-1.57964	0.397445	0.804039	-0.314663	0.5
P29466	Caspase-1	2	2.0469	1.03344	0.00892113	2.01329	1.00955	0.00716055	1.57599	0.65626	0.108793
Q96EY1	DnaJ homolog subfamily A member 3, mitochondrial	1	0.741489	-0.431503	0.0427837	0.751894	-0.411398	0.0213918	0.765728	-0.385097	0.0258917
Q9UII4	E3 ISG15--protein ligase HERC5	2	3.28349	1.71523	0.0143211	2.87834	1.52524	0.0312738	2.85069	1.51131	0.0469108
Q9HC16	DNA dC->dU-editing enzyme APOBEC-3G	1	2.36312	1.24069	0.00716055	2.38197	1.25216	0.00544463	1.71385	0.77724	0.140858
P30511	HLA class I histocompatibility antigen, alpha chain F	1	1.81823	0.862535	0.343288	1.96914	0.977569	0.501521	2.13565	1.09468	0.356647
P32455	Guanylate-binding protein 1	1	8.75896	3.13076	0.0140188	7.53797	2.91418	0.0143211	4.21287	2.0748	0.158256
Q00653	Nuclear factor NF-kappa-B p100 subunit	4	2.48146	1.31119	0.0173609	1.32159	0.40228	0.331472	2.53464	1.34178	0.0143211
Q96PP9	Guanylate-binding protein 4	2	8.91108	3.1556	0.0014476	5.24679	2.39143	0.108793	6.13605	2.61731	0.0449578
P19525	Interferon-induced, double-stranded RNA-activated protein kinase	5	2.36227	1.24017	0.0143211	2.3515	1.23358	0.0112631	2.1932	1.13304	0.102313
Q9Y6K5	2'-5'-oligoadenylate synthase 3	4	8.5247	3.09165	0.00698729	8.37282	3.06571	0.00566601	6.16024	2.62299	0.140858
Q9H1C4	Protein unc-93 homolog B1	1	2.84672	1.5093	0.0112631	2.28446	1.19185	0.102313	2.91043	1.54123	0.0143211
P42224	Signal transducer and activator of transcription 1-alpha/beta	10	3.68997	1.88361	0.00698729	3.57422	1.83763	0.0140188	2.44875	1.29205	0.103114
P62861	40S ribosomal protein S30	1	0.71868	-0.476578	0.0258917	0.660568	-0.598222	0.0213918	0.680364	-0.555621	0.0427837
Q9BYX4	Interferon-induced helicase C domain-containing protein 1	1	16.5473	4.04852	0.00408495	10.6464	3.41229	0.0528075	11.0626	3.46762	0.0664926
P19474	E3 ubiquitin-protein ligase TRIM21	3	1.4581	0.544087	0.080264	1.64494	0.718031	0.00544463	1.39338	0.478587	0.0747059
P29728	2'-5'-oligoadenylate synthase 2	1	2.28798	1.19407	0.00716055	2.45403	1.29515	0.00544463	1.64679	0.719656	0.140858
Q8WXG1	Radical S-adenosyl methionine domain-containing protein 2	2	5.84542	2.54731	0.0280375	5.07849	2.3444	0.0449578	5.1281	2.35843	0.0173609
P61769	Beta-2-microglobulin	1	1.62776	0.702889	0.0950678	1.8568	0.892819	0.0280375	1.72461	0.786268	0.0747059
P20591	Interferon-induced GTP-binding protein Mx1	15	25.7939	4.68896	0.00900335	28.1757	4.81638	0.00422079	18.8254	4.23461	0.140858
P14598	Neutrophil cytosol factor 1	3	3.00458	1.58716	0.00716055	1.68326	0.751257	0.140858	3.12131	1.64215	0.00544463
Q96C10	Probable ATP-dependent RNA helicase DHX58	1	2.68139	1.42298	0.011332	2.50373	1.32408	0.0449578	2.49885	1.32126	0.0388376
Q460N5	Protein mono-ADP-ribosyltransferase PARP14	1	8.08784	3.01575	0.112767	4.17819	2.06288	0.137485	6.93238	2.79335	0.0563833
P29590	Protein PML	3	2.56685	1.36	0.011332	2.32613	1.21793	0.0633785	2.43646	1.28479	0.026227
P32456	Guanylate-binding protein 2	2	4.9879	2.31843	0.00190638	3.7981	1.92528	0.0876355	3.77541	1.91663	0.0674367
P05362	Intercellular adhesion molecule 1	8	5.43718	2.44286	0.026227	2.8799	1.52602	0.176073	6.78757	2.76289	0.00109352
P05161	Ubiquitin-like protein ISG15	5	9.62567	3.26689	0.011332	9.59515	3.26231	0.0173609	7.12531	2.83295	0.0876355
P20592	Interferon-induced GTP-binding protein Mx2	5	10.7633	3.42805	0.00716055	10.9776	3.45649	0.00698729	8.46732	3.08191	0.124075
O14879	Interferon-induced protein with tetratricopeptide repeats 3	9	13.1911	3.72149	0.011332	12.3189	3.6228	0.00900335	10.4817	3.3898	0.137485
P09913	Interferon-induced protein with tetratricopeptide repeats 2	2	4.17438	2.06156	0.00544463	3.32388	1.73287	0.0449578	3.55633	1.83039	0.0674367
Q14258	E3 ubiquitin/ISG15 ligase TRIM25	1	1.96074	0.971397	0.112059	2.03273	1.02342	0.0776752	1.70421	0.769107	0.181321
O00571	ATP-dependent RNA helicase DDX3X	3	0.731548	-0.450976	0.36191	0.723501	-0.466933	0.377933	0.671771	-0.573959	0.412456
Q01629	Interferon-induced transmembrane protein 2	1	5.0248	2.32907	0.026227	5.21135	2.38166	0.0213299	5.43049	2.44108	0.0427837
P02788	Lactotransferrin	1	0.603244	-0.729187	0.206228	1.46311	0.549039	0.574825	0.944122	-0.0829554	0.5
Q9H0E2	Toll-interacting protein	1	0.653897	-0.612864	0.0213918	0.668285	-0.581465	0.0280375	0.845124	-0.242765	0.223715
P68371	Tubulin beta-4B chain	2	0.742369	-0.429791	0.0535093	0.6949	-0.525123	0.0180067	0.917529	-0.124175	0.251955
P61619	Protein transport protein Sec61 subunit alpha isoform 1	1	1.32722	0.408406	0.131453	1.36721	0.451234	0.224118	1.15526	0.208215	0.564482
P08779	Keratin, type I cytoskeletal 16	1	1.73286	0.793159	0.474769	1.45227	0.538307	0.310187	1.14186	0.191389	0.45986
P14174	Macrophage migration inhibitory factor	1	0.602139	-0.731831	0.0560294	0.511854	-0.966195	0.00716055	1.09666	0.133112	0.440965
O15347	High mobility group protein B3	1	0.73346	-0.44721	0.160528	0.823989	-0.279303	0.0950678	0.939001	-0.0908012	0.206791
P61160	Actin-related protein 2	13	0.772024	-0.373282	0.0747059	0.689775	-0.535803	0.00544463	0.885356	-0.17567	0.1791
Q15233	Non-POU domain-containing octamer-binding protein	5	0.764091	-0.388183	0.559287	0.697419	-0.519902	0.356647	0.911207	-0.134149	0.414002
P01024	Complement C3	1	0.813824	-0.297211	0.234764	1.52786	0.611509	0.331472	0.858585	-0.219968	0.279643
Q06187	Tyrosine-protein kinase BTK	2	1.21385	0.279585	0.262907	1.21378	0.27951	0.237385	1.15264	0.204942	0.343288
P04439	HLA class I histocompatibility antigen, A alpha chain	1	1.16913	0.22543	0.176073	1.42523	0.511191	0.0319949	1.47214	0.557916	0.0180067
Q6L8Q7	2',5'-phosphodiesterase 12	1	0.874135	-0.194072	0.198986	0.781804	-0.355121	0.0563833	0.775497	-0.366807	0.0427837
P16070	CD44 antigen	5	1.90736	0.931574	0.0312738	1.05139	0.0722984	0.276226	2.57532	1.36475	0.00422079
P07948	Tyrosine-protein kinase Lyn	2	1.68807	0.755379	0.181321	1.17947	0.238141	0.327955	1.83285	0.87409	0.0225261
P10321	HLA class I histocompatibility antigen, C alpha chain	2	1.24309	0.313926	0.352145	1.16177	0.21632	0.265315	1.27652	0.352215	0.356647
P30273	High affinity immunoglobulin epsilon receptor subunit gamma	2	0.570608	-0.809428	0.0173609	0.831791	-0.265708	0.223715	0.539552	-0.890167	0.0143211
Q9UHD2	Serine/threonine-protein kinase TBK1	1	0.866838	-0.206166	0.440965	1.33119	0.412713	0.895501	1.00614	0.00883408	0.552453
Q3LXA3	Triokinase/FMN cyclase	1	0.878744	-0.186485	0.377933	0.128457	-2.96064	0.0347217	0.869753	-0.201322	0.426246
O43914	TYRO protein tyrosine kinase-binding protein	1	0.94438	-0.0825599	0.377933	1.30553	0.384635	0.501521	1.13435	0.181864	0.383216
P01137	Transforming growth factor beta-1 proprotein	5	1.15913	0.213038	0.103114	1.30602	0.385176	0.0319949	0.977749	-0.0324636	0.411852
O00182	Galectin-9	5	1.028	0.0398375	0.393546	1.52722	0.610911	0.0143211	1.08266	0.114584	0.279643
P08670	Vimentin	14	0.85743	-0.221909	0.198986	0.767912	-0.380987	0.0427837	0.889161	-0.169484	0.331472
Q8WXF1	Paraspeckle component 1	2	0.826392	-0.275102	0.795946	0.879507	-0.185233	0.559287	0.831331	-0.266504	0.50391
Q13568	Interferon regulatory factor 5	2	1.25353	0.325996	0.112767	1.18898	0.249726	0.271981	1.17443	0.231966	0.343288
O00743	Serine/threonine-protein phosphatase 6 catalytic subunit	1	0.819377	-0.287401	0.026227	1.06893	0.0961696	0.355205	0.888949	-0.169828	0.155093
Q12846	Syntaxin-4	1	0.735241	-0.443712	0.0950678	0.90558	-0.143086	0.327955	1.06296	0.0880901	0.36191
P19878	Neutrophil cytosol factor 2	1	1.36907	0.453199	0.0950678	0.960864	-0.0575957	0.302346	1.01474	0.0211121	0.383216
Q13263	Transcription intermediary factor 1-beta	7	0.799685	-0.322496	0.0427837	0.834635	-0.260782	0.0213918	0.880997	-0.182791	0.0258917
P28062	Proteasome subunit beta type-8	2	0.717006	-0.479942	0.306938	0.995263	-0.00685035	0.440965	0.957552	-0.0625771	0.41434
Q8IXJ6	NAD-dependent protein deacetylase sirtuin-2	1	0.809682	-0.304573	0.0347217	0.866669	-0.206446	0.080264	0.839397	-0.252575	0.137485
Q15833	Syntaxin-binding protein 2	2	0.818022	-0.289789	0.0180067	0.903983	-0.145633	0.135991	0.940758	-0.0881041	0.302346
P17931	Galectin-3	7	1.08871	0.12262	0.377933	1.06195	0.0867124	0.393546	1.33588	0.417785	0.0427837
P11215	Integrin alpha-M	7	0.909432	-0.136962	0.327955	1.05666	0.0795152	0.310501	0.823219	-0.280652	0.310187
P01889	HLA class I histocompatibility antigen, B alpha chain	2	0.979732	-0.0295405	0.301592	1.15566	0.208718	0.200609	1.35717	0.440601	0.0173609
P78527	DNA-dependent protein kinase catalytic subunit	11	0.865513	-0.208372	0.36191	0.851063	-0.232662	0.41434	0.812607	-0.299371	0.356647
Q92974	Rho guanine nucleotide exchange factor 2	8	0.933518	-0.0992503	0.393546	0.83561	-0.259098	0.50391	0.82919	-0.270226	0.620374
Q06830	Peroxiredoxin-1	5	0.914976	-0.128194	0.279643	0.897314	-0.156315	0.206228	1.30751	0.386818	0.331472

## Sheet: Sheet3
UniProt_Acession	Name	Num Pep	Fold change (R.p./uninf.)	LOG2 (R.p./uninf.)	P-value (R.p./uninf.)	Fold change (R.a./uninf.)	LOG2 (R.a./uninf.)	P-value (R.a./uninf.)	Fold change (R.ma./uninf.)	LOG2 (R.ma./uninf.)	P-value (R.ma./uninf.)
O00571	ATP-dependent RNA helicase DDX3X	3	0.731548	-0.450976	0.36191	0.723501	-0.466933	0.377933	0.671771	-0.573959	0.412456
O95786	Antiviral innate immune response receptor RIG-I	3	5.42112	2.43859	0.00544463	5.21985	2.38401	0.0173609	4.26388	2.09217	0.103114
Q96C10	Probable ATP-dependent RNA helicase DHX58	1	2.68139	1.42298	0.011332	2.50373	1.32408	0.0449578	2.49885	1.32126	0.0388376
P05161	Ubiquitin-like protein ISG15	5	9.62567	3.26689	0.011332	9.59515	3.26231	0.0173609	7.12531	2.83295	0.0876355
Q9UHD2	Serine/threonine-protein kinase TBK1	1	0.866838	-0.206166	0.440965	1.33119	0.412713	0.895501	1.00614	0.00883408	0.552453
Q9BYX4	Interferon-induced helicase C domain-containing protein 1	1	16.5473	4.04852	0.00408495	10.6464	3.41229	0.0528075	11.0626	3.46762	0.0664926
Q3LXA3	Triokinase/FMN cyclase	1	0.878744	-0.186485	0.377933	0.128457	-2.96064	0.0347217	0.869753	-0.201322	0.426246
Q14258	E3 ubiquitin/ISG15 ligase TRIM25	1	1.96074	0.971397	0.112059	2.03273	1.02342	0.0776752	1.70421	0.769107	0.181321
