# Supplementary material for: Spotted Fever Group Rickettsia Trigger Species-Specific Alterations in Macrophage Proteome Signatures with Different Impacts in Host Innate Inflammatory Responses
Source: Microbiol Spectr. 2021 Dec 22;9(3):e00814-21. doi: 10.1128/spectrum.00814-21 (PMC8693926; doi:10.1128/spectrum.00814-21)
Supplement: SUPPLEMENTAL FILE 7 — Supplemental material. Download SPECTRUM00814-21_Supp_7_seq19.xlsx, XLSX file, 0.2 MB [file spectrum00814-21_supp_7_seq19.xlsx]

## Sheet: Sheet1
SFG Rickettsia trigger species-specific alterations in macrophage proteome signatures with different impact in host innate inflammatory responses
Pedro Curto, Cátia Santa, Luísa Cortes, Bruno Manadas, Isaura Simões
*Corresponding author: Isaura Simões
Table S6. List of the host proteins that were confidentially quantified in both datasets and its categorization according to GO or hsa terms.
List of the 684 host proteins that were confidently quantified in all infection conditions and the associated fold change between infected and uninfected THP-1 macrophages.
Proteins that were considered to significantly increase or decrease its abundance upon infection are colored in orange and blue, respectively. - Sheet2;
Protein folding (GO:0006457) - Sheet3;
TCA cycle (hsa00020) - Sheet4;
Oxidative phosphorylation (hsa00190) - Sheet5;

## Sheet: Sheet2
UniProt_Acession	Name	Fold change (R.c/uninf.)	LOG2 (R.c/uninf.)	P-value (R.c/uninf.)	Fold change (R.m/uninf.)	LOG2 (R.m/uninf.)	P-value (R.m/uninf.)	Fold change (R.p./uninf.)	LOG2 (R.p./uninf.)	P-value (R.p./uninf.)	Fold change (R.a./uninf.)	LOG2 (R.a./uninf.)	P-value (R.a./uninf.)	Fold change (R.ma./uninf.)	LOG2 (R.ma./uninf.)	P-value (R.ma./uninf.)
P05362	intercellular adhesion molecule 1(ICAM1)	13.1237	3.7141	0.002	8.61823	3.10739	0.002	5.43718	2.44286	0.026227	2.8799	1.52602	0.176073	6.78757	2.76289	0.00109352
P08708	ribosomal protein S17(RPS17)	1.22078	0.287799	0.699	1.37527	0.459719	0.485	2.28741	1.19371	0.44775	2.32524	1.21738	0.2985	2.96982	1.57038	0.112767
P12277	creatine kinase B(CKB)	3.81619	1.93213	0.002	2.12217	1.08554	0.002	2.29899	1.201	0.00566601	1.30639	0.385584	0.140858	2.34457	1.22932	0.00698729
P23381	tryptophanyl-tRNA synthetase(WARS)	1.06616	0.0924277	0.818	0.909384	-0.137039	1	2.76277	1.46612	0.00249758	2.26165	1.17737	0.0213918	1.90059	0.926446	0.135991
P08567	pleckstrin(PLEK)	1.87596	0.90763	0.002	1.58382	0.663408	0.093	1.65974	0.730961	0.0112631	1.44285	0.528919	0.140858	1.87365	0.905854	0.00325521
P06454	prothymosin, alpha(PTMA)	0.383745	-1.38178	0.065	0.733023	-0.448069	0.065	1.4501	0.53615	0.36191	1.90499	0.929786	0.356647	1.61201	0.688858	0.206228
P55957	BH3 interacting domain death agonist(BID)	0.808899	-0.305969	0.132	1.03829	0.0542057	0.699	1.08392	0.116263	0.355205	1.16776	0.223738	0.250761	1.51419	0.59855	0.0347217
P28838	leucine aminopeptidase 3(LAP3)	0.832903	-0.26378	0.004	0.718239	-0.477464	0.041	1.84473	0.88341	0.00900335	1.87975	0.910541	0.00422079	1.45363	0.539658	0.140858
Q9Y696	chloride intracellular channel 4(CLIC4)	0.884249	-0.177476	0.937	0.93361	-0.099108	0.699	1.21795	0.28445	0.0747059	1.14125	0.190609	0.228859	1.4185	0.504362	0.00544463
Q9UL46	proteasome activator subunit 2(PSME2)	0.684816	-0.546211	0.002	0.819146	-0.287807	0.002	1.00476	0.00685061	0.470401	1.05645	0.0792292	0.279643	1.36891	0.453033	0.0280375
P17931	galectin 3(LGALS3)	0.878387	-0.187072	0.009	0.811883	-0.300657	0.065	1.08871	0.12262	0.377933	1.06195	0.0867124	0.393546	1.33588	0.417785	0.0427837
Q06323	proteasome activator subunit 1(PSME1)	0.747881	-0.41912	0.002	0.719724	-0.474484	0.004	0.992271	-0.0111933	0.705602	1.02411	0.0343682	0.5	1.33264	0.414286	0.0639898
P29401	transketolase(TKT)	0.641852	-0.639688	0.009	0.660406	-0.598576	0.002	1.3497	0.432638	0.112767	0.969566	-0.0445895	0.440965	1.32512	0.406123	0.102313
P02765	alpha 2-HS glycoprotein(AHSG)	2.64939	1.40566	0.18	1.50025	0.585204	0.31	0.926674	-0.109866	0.494223	1.88001	0.91074	0.181321	1.31821	0.398582	0.155093
P46779	ribosomal protein L28(RPL28)	0.93314	-0.0998351	0.818	0.977946	-0.032173	0.699	1.34721	0.429972	0.414002	1.01181	0.016944	0.529158	1.31294	0.392806	0.310501
Q06830	peroxiredoxin 1(PRDX1)	0.994011	-0.00866655	0.589	0.976522	-0.0342754	0.699	0.914976	-0.128194	0.279643	0.897314	-0.156315	0.206228	1.30751	0.386818	0.331472
P13796	lymphocyte cytosolic protein 1(LCP1)	0.898543	-0.15434	0.485	0.911777	-0.133248	0.093	1.0569	0.0798384	0.302346	0.864833	-0.209506	0.251955	1.29754	0.375783	0.026227
P06753	tropomyosin 3(TPM3)	0.935123	-0.0967722	0.31	0.944868	-0.081816	0.31	0.887667	-0.17191	0.0949538	1.06312	0.0883074	0.301592	1.29281	0.370511	0.0563833
P07737	profilin 1(PFN1)	0.764825	-0.386798	0.002	0.669593	-0.578643	0.002	0.904264	-0.145185	0.302346	0.847333	-0.239	0.181321	1.29067	0.368124	0.198986
P07355	annexin A2(ANXA2)	1.13241	0.179397	0.394	0.976991	-0.0335833	0.818	1.06748	0.0942111	0.426246	1.06835	0.0953795	0.491933	1.28942	0.366727	0.0938215
Q96C19	EF-hand domain family member D2(EFHD2)	0.814648	-0.295752	0.132	0.912483	-0.132131	0.041	1.08242	0.114263	0.41434	1.06738	0.0940779	0.45986	1.28365	0.360254	0.052454
P04080	cystatin B(CSTB)	0.822701	-0.281559	0.132	0.768616	-0.379666	0.132	0.924189	-0.11374	0.331472	0.901823	-0.149084	0.250761	1.27219	0.347316	0.118882
P39687	acidic nuclear phosphoprotein 32 family member A(ANP32A)	0.854734	-0.226453	0.065	0.820368	-0.285657	0.041	1.01542	0.0220713	0.45986	1.00343	0.00493978	0.470401	1.26452	0.338594	0.0950678
P31946	tyrosine 3-monooxygenase/tryptophan 5-monooxygenase activation protein beta(YWHAB)	0.631332	-0.663529	0.041	0.761954	-0.392225	0.18	0.770267	-0.37657	0.343288	0.897292	-0.156351	0.383216	1.25901	0.332291	0.2985
O75396	SEC22 homolog B, vesicle trafficking protein (gene/pseudogene)(SEC22B)	1.05016	0.0706146	0.18	1.15553	0.208554	0.041	1.02054	0.0293315	0.383216	0.903391	-0.146577	0.248401	1.25055	0.322565	0.131453
P27348	tyrosine 3-monooxygenase/tryptophan 5-monooxygenase activation protein theta(YWHAQ)	0.555951	-0.846971	0.026	0.622599	-0.683624	0.132	1.00279	0.00402064	0.45986	1.01486	0.0212825	0.383216	1.23411	0.303476	0.112059
Q9BTT0	acidic nuclear phosphoprotein 32 family member E(ANP32E)	0.618862	-0.692309	0.24	0.442135	-1.17744	0.026	0.944198	-0.082838	0.331472	1.07107	0.0990495	0.470401	1.22812	0.296449	0.131453
P13473	lysosomal associated membrane protein 2(LAMP2)	1.28221	0.358628	0.485	1.22864	0.297058	0.132	1.35988	0.443477	0.052454	1.45337	0.539402	0.0469108	1.22547	0.293339	0.198986
P24534	eukaryotic translation elongation factor 1 beta 2(EEF1B2)	0.8507	-0.233278	0.065	0.885242	-0.175857	0.041	0.898102	-0.155049	0.41434	1.07537	0.104831	0.470401	1.22086	0.287899	0.118882
P49321	nuclear autoantigenic sperm protein(NASP)	0.752835	-0.409594	0.004	0.633996	-0.657454	0.026	1.18639	0.246575	0.310501	0.934413	-0.0978673	0.331472	1.21688	0.283181	0.206791
P09382	galectin 1(LGALS1)	0.78218	-0.354427	0.002	0.657554	-0.604818	0.002	0.887519	-0.17215	0.181321	0.910162	-0.135804	0.200609	1.20873	0.273493	0.198986
P62917	ribosomal protein L8(RPL8)	1.03379	0.0479475	0.937	0.978407	-0.0314935	0.818	1.07128	0.0993313	0.45986	1.2107	0.27584	0.44775	1.20779	0.272368	0.543963
Q96IU4	abhydrolase domain containing 14B(ABHD14B)	0.642334	-0.638605	0.004	0.611467	-0.709654	0.004	1.14785	0.198935	0.828679	1.15514	0.208066	0.491933	1.20348	0.267213	0.895501
P67936	tropomyosin 4(TPM4)	0.844475	-0.243873	0.24	0.929937	-0.104795	0.394	0.953362	-0.0689042	0.494223	1.05736	0.0804693	0.532808	1.20007	0.26312	0.224118
P35527	keratin 9(KRT9)	0.816932	-0.291712	0.24	1.46342	0.54934	0.485	0.92203	-0.117115	1	1.06169	0.0863692	0.5	1.19387	0.255643	0.71041
P09661	small nuclear ribonucleoprotein polypeptide A'(SNRPA1)	0.781287	-0.356075	0.009	0.785919	-0.347548	0.065	1.04558	0.0642972	0.532808	1.00471	0.00677611	0.470401	1.19109	0.252285	0.306938
P36543	ATPase H+ transporting V1 subunit E1(ATP6V1E1)	0.795851	-0.329429	0.24	0.778522	-0.36119	0.818	1.09889	0.136052	0.470401	1.18692	0.247223	1	1.19026	0.251283	0.552453
Q14974	karyopherin subunit beta 1(KPNB1)	0.924404	-0.113405	0.699	0.83929	-0.25276	0.589	1.08638	0.11953	0.310187	1.05328	0.0748893	0.372858	1.18833	0.24894	0.262907
P10599	thioredoxin(TXN)	0.703303	-0.507782	0.132	0.519366	-0.945176	0.132	1.02186	0.0311908	0.250761	0.989979	-0.0145305	0.355205	1.18202	0.241253	0.206228
P78417	glutathione S-transferase omega 1(GSTO1)	0.62322	-0.682186	0.002	0.702352	-0.509735	0.002	0.893386	-0.162644	0.470401	0.818168	-0.28953	0.124075	1.1775	0.235728	0.206228
P62258	tyrosine 3-monooxygenase/tryptophan 5-monooxygenase activation protein epsilon(YWHAE)	0.704147	-0.50605	0.002	0.751975	-0.411243	0.002	0.803692	-0.315286	0.198986	0.737421	-0.439441	0.181321	1.17345	0.23076	0.302346
P36542	ATP synthase, H+ transporting, mitochondrial F1 complex, gamma polypeptide 1(ATP5C1)	1.30742	0.386728	0.394	0.968314	-0.0464528	0.589	1.05526	0.0775995	0.41434	1.1067	0.146258	0.352145	1.1731	0.230321	0.224118
P26599	polypyrimidine tract binding protein 1(PTBP1)	0.779937	-0.35857	0.009	0.798816	-0.324065	0.002	1.02211	0.0315573	0.5	1.03124	0.0443769	0.617778	1.16577	0.221288	0.190136
P13073	cytochrome c oxidase subunit 4I1(COX4I1)	1.33336	0.415064	0.31	1.80799	0.854383	0.026	0.974097	-0.037862	0.470401	1.16664	0.222354	0.334348	1.16479	0.220074	0.543963
O00299	chloride intracellular channel 1(CLIC1)	0.666971	-0.584305	0.004	0.702316	-0.509809	0.002	1.06713	0.0937423	0.532808	1.04975	0.0700508	0.440965	1.16455	0.219769	0.190136
O15511	actin related protein 2/3 complex subunit 5(ARPC5)	0.957522	-0.0626218	0.394	1.09944	0.136766	0.818	0.801899	-0.318508	0.0535093	0.804459	-0.313909	0.0891617	1.16235	0.217041	0.248401
P00403	cytochrome c oxidase subunit II(COX2)	1.28208	0.358487	0.093	1.08957	0.123753	0.31	1.2099	0.274889	0.224118	1.15652	0.209795	0.2985	1.15834	0.212053	0.271981
P60660	myosin light chain 6(MYL6)	0.99734	-0.00384292	0.699	1.45905	0.545026	0.24	0.816173	-0.293052	0.0258917	0.852385	-0.230424	0.040132	1.1567	0.210012	0.331472
P61981	tyrosine 3-monooxygenase/tryptophan 5-monooxygenase activation protein gamma(YWHAG)	0.793639	-0.333445	0.015	0.826721	-0.274527	0.015	0.943274	-0.0842508	0.279643	1.02814	0.0400336	0.411852	1.1562	0.209397	0.158256
P35030	protease, serine 3(PRSS3)	1.17665	0.23469	0.589	0.899496	-0.152811	0.937	1.1466	0.197361	0.426246	0.961128	-0.0572	0.491933	1.15225	0.204449	0.50391
P62829	ribosomal protein L23(RPL23)	1.06926	0.0966124	0.18	1.24514	0.316308	0.132	0.958614	-0.0609782	0.411852	0.888427	-0.170676	0.237385	1.14951	0.201024	0.1791
Q15046	lysyl-tRNA synthetase(KARS)	0.964924	-0.0515123	0.394	0.990081	-0.0143817	0.589	1.1577	0.211256	0.134873	1.08295	0.114967	0.279643	1.14855	0.199814	0.178323
Q14847	LIM and SH3 protein 1(LASP1)	0.687523	-0.54052	0.004	0.57796	-0.790958	0.002	1.14104	0.190351	1	1.0931	0.128428	0.494223	1.14649	0.197225	0.755866
P43487	RAN binding protein 1(RANBP1)	0.787348	-0.344926	0.041	0.819922	-0.286441	0.004	0.874794	-0.192985	0.276226	0.810111	-0.303808	0.135991	1.14602	0.196626	0.181321
P62851	ribosomal protein S25(RPS25)	0.995063	-0.00713957	0.937	1.1876	0.248053	0.041	1.27846	0.354405	0.501521	1.1132	0.154716	0.50391	1.1458	0.196359	0.895501
P63241	eukaryotic translation initiation factor 5A(EIF5A)	0.93072	-0.103581	0.132	0.950444	-0.0733266	0.818	0.903363	-0.146623	0.248401	0.886436	-0.173912	0.137485	1.142	0.191564	0.118692
P25786	proteasome subunit alpha 1(PSMA1)	0.803251	-0.316077	0.18	0.767102	-0.38251	0.31	0.855715	-0.224798	0.279643	1.01731	0.0247605	0.470401	1.13841	0.187016	0.118882
P61254	ribosomal protein L26(RPL26)	1.10578	0.145064	0.24	1.10988	0.150399	0.699	1.14823	0.199407	0.131453	1.22194	0.289179	0.0639898	1.13717	0.185444	0.181321
Q14764	major vault protein(MVP)	1.40884	0.49451	0.009	1.17676	0.234821	0.485	1.30564	0.384762	0.0213918	1.37595	0.460432	0.00249758	1.13674	0.184898	0.1791
P49207	ribosomal protein L34(RPL34)	1.03791	0.0536862	0.818	1.15732	0.210793	0.093	0.964983	-0.0514246	0.564482	0.975732	-0.0354435	0.470401	1.13321	0.180409	0.206228
Q04917	tyrosine 3-monooxygenase/tryptophan 5-monooxygenase activation protein eta(YWHAH)	0.613405	-0.705087	0.004	0.652983	-0.614882	0.015	0.903669	-0.146133	0.158256	0.911829	-0.133166	0.155093	1.1289	0.174914	0.331472
P62263	ribosomal protein S14(RPS14)	1.16698	0.222775	0.065	1.06045	0.0846728	0.589	0.944285	-0.0827054	0.0563833	0.99932	-0.000981259	0.302346	1.12555	0.170634	0.355205
P07195	lactate dehydrogenase B(LDHB)	0.828141	-0.272052	0.132	0.77043	-0.376264	0.132	1.00472	0.00679671	0.617778	1.02702	0.0384687	0.5	1.1238	0.168386	0.131453
P28066	proteasome subunit alpha 5(PSMA5)	0.900583	-0.151068	0.24	0.788253	-0.34327	0.093	1.02549	0.0363111	0.383216	0.962767	-0.0547415	0.302346	1.11849	0.161554	0.0950678
P08758	annexin A5(ANXA5)	1.1653	0.220706	0.009	1.06717	0.0937939	0.31	0.940658	-0.0882578	0.279643	0.901753	-0.149196	0.206228	1.1158	0.158084	0.331472
P62280	ribosomal protein S11(RPS11)	0.966356	-0.0493733	1	0.916945	-0.125093	0.485	1.01351	0.0193587	0.494223	1.09166	0.126527	1	1.11471	0.156667	0.686576
P61353	ribosomal protein L27(RPL27)	1.0102	0.014647	0.937	1.16139	0.215847	0.394	1.10912	0.149411	0.334348	1.06945	0.0968629	0.397973	1.11277	0.154149	0.704291
P62805	histone cluster 1 H4 family member i(HIST1H4I)	1.2108	0.27596	0.026	1.17518	0.232885	0.009	0.833338	-0.263026	0.276226	0.779989	-0.358474	0.135991	1.11199	0.153148	0.102313
P61158	ARP3 actin related protein 3 homolog(ACTR3)	0.837951	-0.255062	0.004	0.87902	-0.186032	0.002	0.950813	-0.0727659	0.279643	0.906701	-0.141301	0.206791	1.11111	0.151996	0.302346
P30740	serpin family B member 1(SERPINB1)	0.855075	-0.225878	0.065	0.642546	-0.638128	0.009	1.18205	0.241295	0.131453	0.911931	-0.133004	0.440965	1.10995	0.150494	0.198986
Q01130	serine and arginine rich splicing factor 2(SRSF2)	0.839417	-0.252541	0.041	0.709654	-0.494813	0.093	1.16011	0.214264	0.895501	1.10105	0.138884	0.45986	1.10743	0.147221	0.686576
P99999	cytochrome c, somatic(CYCS)	1.60585	0.683341	0.093	1.34257	0.425002	0.065	1.04121	0.0582665	0.397973	1.04997	0.0703415	0.457717	1.10392	0.142631	0.474769
P05455	Sjogren syndrome antigen B(SSB)	0.699483	-0.515638	0.31	0.586013	-0.770996	0.065	1.09814	0.135068	0.755866	1.08813	0.121844	0.494223	1.10307	0.141521	1
Q96AG4	leucine rich repeat containing 59(LRRC59)	0.774222	-0.369181	0.065	0.761242	-0.393572	0.041	0.910824	-0.134755	0.41434	0.943123	-0.0844819	0.36191	1.10301	0.141447	0.265315
P23368	malic enzyme 2(ME2)	1.36155	0.44525	0.394	1.00125	0.00179518	1	1.16278	0.217582	0.2985	1.24057	0.311005	0.160528	1.10246	0.140732	0.5
P48506	glutamate-cysteine ligase catalytic subunit(GCLC)	0.618974	-0.69205	0.065	0.634079	-0.657265	0.015	1.17824	0.23663	0.262907	1.1784	0.236829	0.352145	1.10146	0.139412	0.377933
Q14108	scavenger receptor class B member 2(SCARB2)	0.938796	-0.0911171	0.818	0.969662	-0.0444459	0.937	1.06142	0.085999	0.331472	1.18838	0.249	0.0938215	1.10105	0.138883	0.310501
O00232	proteasome 26S subunit, non-ATPase 12(PSMD12)	1.16778	0.223775	0.18	1.11265	0.154004	0.589	0.995493	-0.00651645	0.440965	0.757314	-0.401036	0.271981	1.10082	0.138584	0.331472
P60174	triosephosphate isomerase 1(TPI1)	0.718531	-0.476878	0.002	0.756492	-0.402604	0.002	0.898527	-0.154366	0.36191	0.865577	-0.208266	0.223875	1.10019	0.137748	0.206791
Q15365	poly(rC) binding protein 1(PCBP1)	0.839183	-0.252942	0.24	0.765707	-0.385135	0.24	1.09693	0.133474	0.457717	0.99566	-0.00627454	0.377933	1.09838	0.135377	0.411852
P08238	heat shock protein 90 alpha family class B member 1(HSP90AB1)	1.10531	0.144446	0.31	1.06365	0.0890276	0.699	1.05447	0.0765197	0.27463	1.11217	0.153379	0.134873	1.09222	0.127266	0.131453
P62269	ribosomal protein S18(RPS18)	0.998798	-0.00173565	0.818	1.09517	0.131149	0.818	0.965298	-0.0509534	0.491933	0.991774	-0.0119174	0.45986	1.09149	0.126299	0.2985
P25789	proteasome subunit alpha 4(PSMA4)	0.753324	-0.408657	0.026	0.696828	-0.521125	0.026	0.969001	-0.0454294	0.343288	0.99787	-0.00307584	0.470401	1.0906	0.125129	0.158256
Q9Y262	eukaryotic translation initiation factor 3 subunit L(EIF3L)	1.09683	0.133335	0.818	0.938128	-0.0921429	0.699	1.04897	0.0689763	0.279643	0.993204	-0.00983735	0.383216	1.09053	0.125026	0.112059
P61106	RAB14, member RAS oncogene family(RAB14)	1.12317	0.167577	0.132	1.03824	0.0541431	0.24	0.997832	-0.00313108	0.36191	1.06177	0.0864693	0.355205	1.09017	0.124551	0.44775
Q9Y6C9	mitochondrial carrier 2(MTCH2)	1.32498	0.405976	0.132	1.10559	0.144815	0.065	0.993232	-0.00979668	0.564482	1.04806	0.0677281	0.501521	1.08947	0.123623	0.895501
Q08J23	NOP2/Sun RNA methyltransferase family member 2(NSUN2)	0.846127	-0.241055	0.18	0.657783	-0.604315	0.026	1.04091	0.057848	0.426246	1.07365	0.10253	0.603184	1.08876	0.122684	0.491933
P40926	malate dehydrogenase 2(MDH2)	1.37539	0.459839	0.24	1.00763	0.0109655	0.589	1.04879	0.0687288	0.529158	0.946147	-0.0798633	0.102313	1.08846	0.122284	0.574825
P08574	cytochrome c1(CYC1)	1.26686	0.34126	0.394	1.1213	0.165175	0.093	1.01271	0.0182223	0.355205	0.968319	-0.0464454	0.393546	1.0876	0.121151	0.501521
P46778	ribosomal protein L21(RPL21)	1.01046	0.0150143	0.589	1.12237	0.166553	0.394	0.933484	-0.0993025	0.36191	1.0782	0.108623	0.334348	1.08533	0.118137	0.343288
O00182	galectin 9(LGALS9)	0.645349	-0.631847	0.009	0.606694	-0.72096	0.004	1.028	0.0398375	0.393546	1.52722	0.610911	0.0143211	1.08266	0.114584	0.279643
P61088	ubiquitin conjugating enzyme E2 N(UBE2N)	0.910692	-0.134964	0.31	0.812998	-0.298676	0.041	0.902605	-0.147834	0.118882	0.937819	-0.0926189	0.176073	1.08029	0.111421	0.302346
Q9Y5X1	sorting nexin 9(SNX9)	1.19441	0.256298	0.065	1.08476	0.117373	0.818	1.78757	0.838002	0.0180067	0.955957	-0.0649829	0.5	1.07946	0.110305	0.198986
P08311	cathepsin G(CTSG)	1.83043	0.872181	0.093	1.42789	0.513884	0.24	1.13062	0.177114	0.904776	1.14046	0.189615	1	1.07752	0.107713	0.65591
Q9H2U2	pyrophosphatase (inorganic) 2(PPA2)	1.02544	0.0362375	0.937	0.967349	-0.0478916	0.818	1.01075	0.0154286	0.5	1.09566	0.131805	0.474769	1.07735	0.107484	0.206791
Q01469	fatty acid binding protein 5(FABP5)	0.577813	-0.791326	0.002	0.567739	-0.8167	0.002	0.99177	-0.0119231	0.494223	1.10079	0.13854	0.895501	1.07669	0.106601	0.621003
P42704	leucine rich pentatricopeptide repeat containing(LRPPRC)	1.59106	0.669988	0.093	1.25444	0.327047	0.015	0.979252	-0.0302476	0.45986	1.06808	0.0950153	0.343288	1.07662	0.106513	0.457717
P31153	methionine adenosyltransferase 2A(MAT2A)	0.839604	-0.252219	0.132	0.675607	-0.565743	0.041	0.921083	-0.118597	0.302346	0.914993	-0.128168	0.206791	1.07651	0.106356	0.343288
P05388	ribosomal protein lateral stalk subunit P0(RPLP0)	0.828832	-0.270849	0.093	0.859095	-0.219111	0.065	0.961435	-0.0567393	0.0891617	0.889042	-0.169677	0.0213918	1.07562	0.105173	0.327955
P49257	lectin, mannose binding 1(LMAN1)	1.19994	0.262959	0.041	1.07447	0.103625	0.394	1.09139	0.12617	0.661448	1.2053	0.269396	1	1.07517	0.104559	0.564482
Q9P2J5	leucyl-tRNA synthetase(LARS)	1.38064	0.465337	0.394	0.908758	-0.138031	0.589	1.08784	0.121469	0.755866	0.989281	-0.015548	0.532808	1.07316	0.10186	0.383216
P18669	phosphoglycerate mutase 1(PGAM1)	0.593581	-0.752483	0.026	0.661386	-0.596436	0.015	0.922493	-0.11639	0.355205	0.676533	-0.563768	0.223875	1.07102	0.0989887	0.265315
Q9Y6N5	sulfide quinone reductase-like (yeast)(SQRDL)	1.46709	0.552962	0.065	1.07444	0.103586	0.394	1.1411	0.190427	0.0347217	1.15342	0.205921	0.0213918	1.07062	0.0984423	0.426246
P38606	ATPase H+ transporting V1 subunit A(ATP6V1A)	1.05717	0.0802103	0.31	1.04152	0.0586929	0.394	0.972997	-0.0394928	0.440965	1.01	0.0143501	0.426246	1.07015	0.0978153	0.501521
Q6XQN6	nicotinate phosphoribosyltransferase(NAPRT)	0.763109	-0.390039	0.002	0.562007	-0.83134	0.004	1.06178	0.0864811	0.377933	0.997786	-0.003197	0.411852	1.06999	0.0975974	0.44775
Q99497	Parkinsonism associated deglycase(PARK7)	0.703198	-0.507998	0.394	0.772016	-0.373297	0.394	1.00744	0.0106899	0.529158	0.780724	-0.357116	0.50391	1.06887	0.0960928	0.617778
P26373	ribosomal protein L13(RPL13)	1.00417	0.00600102	0.937	1.03259	0.0462681	0.818	0.925238	-0.112103	0.040132	0.850377	-0.233826	0.0319949	1.06719	0.0938237	0.426246
P09651	heterogeneous nuclear ribonucleoprotein A1(HNRNPA1)	0.757266	-0.401127	0.394	0.710119	-0.493868	0.015	0.947269	-0.0781534	0.200609	0.918811	-0.12216	0.176073	1.06608	0.0923137	0.206791
Q99729	heterogeneous nuclear ribonucleoprotein A/B(HNRNPAB)	0.735521	-0.443161	0.041	0.704157	-0.506031	0.002	1.04411	0.0622754	0.383216	0.953774	-0.068281	0.334348	1.06566	0.0917539	0.377933
P14678	small nuclear ribonucleoprotein polypeptides B and B1(SNRPB)	0.728235	-0.457525	0.041	0.678131	-0.560364	0.026	0.972421	-0.0403474	0.470401	0.862714	-0.213046	0.137485	1.06502	0.0908839	0.198986
P52566	Rho GDP dissociation inhibitor beta(ARHGDIB)	0.958085	-0.0617745	0.24	0.939271	-0.0903866	0.24	0.893306	-0.162773	0.026227	0.932102	-0.101441	0.135991	1.06467	0.090412	0.327955
P35268	ribosomal protein L22(RPL22)	0.830738	-0.267534	0.394	0.817267	-0.291121	0.24	0.946221	-0.0797505	0.414002	1.02489	0.035463	0.36191	1.06459	0.0902974	0.41434
P62277	ribosomal protein S13(RPS13)	0.931721	-0.10203	0.485	0.989073	-0.0158507	0.818	0.933479	-0.099311	0.223715	0.917293	-0.124545	0.206791	1.06426	0.0898551	0.250761
P01040	cystatin A(CSTA)	0.650198	-0.621049	0.132	0.673665	-0.569898	0.18	0.647287	-0.627523	0.0657266	0.560856	-0.834298	0.080264	1.06248	0.0874376	0.470401
P06733	enolase 1(ENO1)	0.718948	-0.476041	0.002	0.7651	-0.386279	0.002	0.946464	-0.0793809	0.223715	0.907709	-0.139697	0.155093	1.06245	0.0873941	0.206791
P06748	nucleophosmin(NPM1)	1.00733	0.01053	1	0.875998	-0.191	0.589	0.880071	-0.184308	0.223875	0.868611	-0.203217	0.118882	1.06212	0.0869423	0.248401
P61247	ribosomal protein S3A(RPS3A)	1.0167	0.0238935	0.18	0.987002	-0.0188755	0.818	0.964371	-0.0523399	0.440965	0.86192	-0.214374	0.237385	1.06165	0.086313	0.302346
O95336	6-phosphogluconolactonase(PGLS)	0.574903	-0.798609	0.009	0.695566	-0.52374	0.009	0.977404	-0.0329728	0.457717	1.02042	0.0291633	0.440965	1.06148	0.0860808	0.41434
P54819	adenylate kinase 2(AK2)	1.04519	0.0637651	0.818	1.03719	0.0526786	0.699	0.913012	-0.131294	0.0891617	0.794803	-0.331331	0.0388376	1.05871	0.0823136	0.411852
Q99623	prohibitin 2(PHB2)	1.24387	0.314837	0.093	1.00059	0.000848478	1	1.00762	0.0109491	0.377933	1.0123	0.0176328	0.36191	1.05813	0.081522	0.412456
O94973	adaptor related protein complex 2 alpha 2 subunit(AP2A2)	0.85962	-0.218229	0.485	0.71257	-0.488896	0.132	1.08873	0.12264	1	1.09728	0.133927	0.904776	1.05658	0.0794039	0.494223
O75439	peptidase, mitochondrial processing beta subunit(PMPCB)	1.43488	0.52093	0.093	1.13737	0.185706	0.394	1.03846	0.0544437	0.343288	1.23616	0.305864	0.160528	1.0565	0.0792965	0.331472
P84098	ribosomal protein L19(RPL19)	0.850673	-0.233323	0.394	0.831578	-0.266077	0.18	0.751655	-0.411858	0.0747059	0.792892	-0.334804	0.103114	1.05615	0.0788129	0.223715
Q04837	single stranded DNA binding protein 1(SSBP1)	1.2224	0.289722	0.589	0.90881	-0.137949	0.937	1.10362	0.142239	0.552453	1.12111	0.164925	0.704291	1.05537	0.0777527	0.5
O95881	thioredoxin domain containing 12(TXNDC12)	1.07433	0.103442	0.589	1.32395	0.404848	0.026	0.699871	-0.514839	0.0560294	0.682872	-0.550313	0.0375889	1.05503	0.0772836	0.331472
Q14019	coactosin like F-actin binding protein 1(COTL1)	0.638175	-0.647975	0.004	0.633754	-0.658005	0.002	0.942773	-0.0850174	0.176073	0.866254	-0.207138	0.137485	1.0548	0.076973	0.223715
P08865	ribosomal protein SA(RPSA)	0.95517	-0.0661708	0.093	0.88691	-0.173141	0.065	0.924964	-0.112531	0.470401	0.945311	-0.0811384	0.491933	1.05307	0.074605	0.265315
Q16658	fascin actin-bundling protein 1(FSCN1)	1.02078	0.0296777	0.818	0.896144	-0.158198	0.015	1.05725	0.0803194	0.377933	0.919546	-0.121006	0.181321	1.05283	0.0742712	0.426246
Q53GQ0	hydroxysteroid 17-beta dehydrogenase 12(HSD17B12)	1.41685	0.502683	0.394	1.19103	0.252208	0.24	0.909781	-0.136409	0.543963	0.957947	-0.0619829	0.491933	1.05197	0.0730908	0.5
Q9UJU6	drebrin like(DBNL)	1.04948	0.0696793	0.818	0.788112	-0.343527	0.132	0.993911	-0.00881089	0.470401	0.941564	-0.0868684	0.279643	1.05185	0.0729335	0.206791
Q13740	activated leukocyte cell adhesion molecule(ALCAM)	1.11451	0.156408	0.18	1.0451	0.0636423	0.937	0.821835	-0.283079	0.103114	0.837006	-0.25669	0.080264	1.04963	0.0698769	0.393546
P25398	ribosomal protein S12(RPS12)	0.853923	-0.227822	0.132	0.829035	-0.270494	0.132	0.903139	-0.14698	0.158256	0.904939	-0.144107	0.198986	1.04878	0.0687149	0.393546
O00186	syntaxin binding protein 3(STXBP3)	0.926749	-0.10975	1	0.955447	-0.0657528	0.589	1.13892	0.187667	0.206791	1.19131	0.252545	0.224118	1.04749	0.0669421	0.411852
O43242	proteasome 26S subunit, non-ATPase 3(PSMD3)	1.00611	0.00878465	0.937	1.01641	0.0234765	0.699	0.836449	-0.25765	0.135991	1.08957	0.123762	0.137485	1.0474	0.0668156	0.440965
P13693	tumor protein, translationally-controlled 1(TPT1)	0.898651	-0.154168	0.132	0.878177	-0.187416	0.015	0.925171	-0.112208	0.50391	0.955605	-0.065514	0.411852	1.0469	0.0661287	0.41434
Q9BS26	endoplasmic reticulum protein 44(ERP44)	1.35943	0.443002	0.132	1.08418	0.11661	0.132	1.09488	0.13077	0.279643	1.16732	0.223197	0.0347217	1.04629	0.0652844	0.393546
P00338	lactate dehydrogenase A(LDHA)	0.847828	-0.238157	0.132	0.767099	-0.382515	0.026	0.835641	-0.259045	0.0674367	0.972511	-0.0402132	0.27463	1.04617	0.0651232	0.251955
P30050	ribosomal protein L12(RPL12)	0.811855	-0.300705	0.485	1.06388	0.0893391	0.699	0.96449	-0.0521618	0.36191	0.876705	-0.189837	0.206228	1.04576	0.0645524	0.411852
Q96AE4	far upstream element binding protein 1(FUBP1)	0.853666	-0.228256	0.026	0.731742	-0.450593	0.041	0.96688	-0.0485919	0.470401	0.942579	-0.0853148	0.552453	1.0453	0.0639148	0.617778
P09525	annexin A4(ANXA4)	0.990228	-0.0141668	0.818	0.857029	-0.222583	0.937	0.945852	-0.0803132	0.27463	1.01433	0.0205328	0.327955	1.04493	0.0634081	0.206228
P36776	lon peptidase 1, mitochondrial(LONP1)	1.09542	0.131485	0.394	1.02307	0.0329054	0.589	1.13414	0.181598	0.178323	1.13031	0.176717	0.262907	1.04458	0.0629263	0.331472
P18085	ADP ribosylation factor 4(ARF4)	1.06172	0.0864071	0.818	0.895284	-0.159583	0.31	0.996038	-0.00572724	0.440965	0.905135	-0.143795	0.250761	1.04404	0.0621822	0.397973
Q15907	RAB11B, member RAS oncogene family(RAB11B)	0.91931	-0.121376	0.18	0.933308	-0.0995742	0.394	0.932592	-0.100682	0.198986	0.964383	-0.0523212	0.383216	1.04285	0.0605359	0.158256
P48047	ATP synthase, H+ transporting, mitochondrial F1 complex, O subunit(ATP5O)	1.06538	0.0913708	0.699	1.23578	0.305417	0.026	0.927187	-0.109069	0.158256	0.942409	-0.0855748	0.190136	1.04279	0.0604423	0.383216
Q9NUQ9	family with sequence similarity 49 member B(FAM49B)	0.656164	-0.607871	0.002	0.711201	-0.491672	0.002	0.908439	-0.138539	0.0475339	0.876842	-0.189612	0.0213918	1.04268	0.0602988	0.440965
Q04760	glyoxalase I(GLO1)	0.766064	-0.384462	0.041	0.696048	-0.522741	0.002	0.719402	-0.475129	0.302346	0.639829	-0.644242	0.0469108	1.04266	0.0602686	0.327955
O60506	synaptotagmin binding cytoplasmic RNA interacting protein(SYNCRIP)	0.755651	-0.404208	0.31	0.612301	-0.707686	0.041	0.951164	-0.0722338	0.491933	0.98087	-0.0278664	0.494223	1.04197	0.0593111	0.50391
Q16555	dihydropyrimidinase like 2(DPYSL2)	0.841127	-0.249604	0.132	0.799895	-0.322117	0.002	0.973201	-0.0391907	0.411852	0.937953	-0.092412	0.397973	1.0412	0.0582502	0.27463
P47985	ubiquinol-cytochrome c reductase, Rieske iron-sulfur polypeptide 1(UQCRFS1)	0.89726	-0.156403	0.589	0.725263	-0.463424	0.818	1.12903	0.175084	0.397973	1.11784	0.160709	0.279643	1.04118	0.0582155	0.494223
P14317	hematopoietic cell-specific Lyn substrate 1(HCLS1)	0.707491	-0.499216	0.015	0.66917	-0.579555	0.041	0.911478	-0.13372	0.0633785	0.966381	-0.0493355	0.198986	1.04106	0.058053	0.223715
Q9NR30	DExD-box helicase 21(DDX21)	1.92378	0.943947	0.002	1.47801	0.563652	0.004	1.00748	0.010748	0.452388	0.945983	-0.0801144	0.755866	1.03955	0.0559656	0.440965
Q9UHD8	septin 9(SEPT9)	0.932707	-0.100504	0.818	0.897572	-0.1559	0.31	0.919704	-0.120758	0.44775	0.971658	-0.0414789	0.440965	1.0393	0.0556082	0.331472
P62913	ribosomal protein L11(RPL11)	0.968087	-0.046792	1	0.933471	-0.0993231	0.589	1.0631	0.0882814	1	1.07868	0.109263	0.755866	1.03871	0.0547865	0.45986
P55010	eukaryotic translation initiation factor 5(EIF5)	0.909097	-0.137493	0.589	0.951742	-0.0713568	0.589	0.870127	-0.200702	0.0767345	0.776168	-0.36556	0.026227	1.03767	0.0533534	0.327955
P98179	RNA binding motif (RNP1, RRM) protein 3(RBM3)	0.955256	-0.0660405	0.699	0.95307	-0.0693462	0.31	0.824421	-0.278546	0.140858	0.647574	-0.626882	0.0173609	1.03658	0.0518247	0.327955
P61604	heat shock protein family E (Hsp10) member 1(HSPE1)	1.23856	0.308664	0.818	0.806458	-0.310329	0.485	0.85269	-0.229908	0.0388376	0.927514	-0.108559	0.198986	1.0356	0.0504708	0.355205
Q12931	TNF receptor associated protein 1(TRAP1)	1.51392	0.598291	0.18	1.11849	0.161553	0.009	1.12484	0.169724	0.206228	1.12071	0.164412	0.262907	1.03505	0.0496994	0.426246
P22392	NME/NM23 nucleoside diphosphate kinase 2(NME2)	0.807261	-0.308894	0.002	0.850259	-0.234026	0.002	0.955015	-0.0664054	0.44775	0.956589	-0.0640282	0.310501	1.03475	0.0492862	0.470401
O14818	proteasome subunit alpha 7(PSMA7)	0.779244	-0.359852	0.009	0.7966	-0.328073	0.009	0.912403	-0.132256	0.131453	0.930157	-0.104454	0.176073	1.03449	0.0489164	0.36191
P23141	carboxylesterase 1(CES1)	1.1711	0.227869	0.24	1.08385	0.116161	0.31	1.05841	0.0818992	0.377933	1.2901	0.367488	0.0938215	1.03305	0.0469131	0.440965
P62249	ribosomal protein S16(RPS16)	0.949724	-0.0744197	1	0.95513	-0.0662303	1	0.98683	-0.0191264	0.411852	1.04374	0.0617674	0.474769	1.03266	0.0463718	0.2985
Q96G03	phosphoglucomutase 2(PGM2)	0.665188	-0.588167	0.002	0.642602	-0.638003	0.002	0.911814	-0.133189	0.457717	1.01287	0.0184547	0.529158	1.03219	0.0457119	0.574825
P16930	fumarylacetoacetate hydrolase(FAH)	0.821188	-0.284216	0.065	0.802316	-0.317757	0.026	0.93687	-0.0940796	0.686576	0.972783	-0.0398095	0.440965	1.03186	0.0452542	0.45986
P29692	eukaryotic translation elongation factor 1 delta(EEF1D)	0.786571	-0.346351	0.009	0.816003	-0.293354	0.009	0.818753	-0.288499	0.0143211	0.882127	-0.180942	0.135991	1.03185	0.0452275	0.5
P48735	isocitrate dehydrogenase (NADP(+)) 2, mitochondrial(IDH2)	1.17619	0.234127	0.24	0.972458	-0.0402924	0.818	1.06043	0.0846454	0.532808	1.12897	0.17501	0.306938	1.03167	0.0449812	0.470401
P04406	glyceraldehyde-3-phosphate dehydrogenase(GAPDH)	0.676752	-0.5633	0.002	0.74574	-0.423256	0.002	0.8991	-0.153447	0.223875	0.871427	-0.198547	0.137485	1.03122	0.0443541	0.27463
P05023	ATPase Na+/K+ transporting subunit alpha 1(ATP1A1)	1.64128	0.714821	0.132	1.24737	0.318888	0.065	0.947526	-0.0777632	0.564482	1.03166	0.0449737	0.823704	1.03092	0.0439321	0.661448
P22314	ubiquitin like modifier activating enzyme 1(UBA1)	0.743575	-0.427451	0.004	0.756896	-0.401832	0.002	0.994556	-0.00787515	0.457717	1.00916	0.0131479	0.426246	1.03033	0.0431042	0.532808
P46776	ribosomal protein L27a(RPL27A)	0.881014	-0.182763	0.394	0.992181	-0.0113241	1	0.967587	-0.047537	0.343288	0.95118	-0.0722101	0.310187	1.03022	0.0429581	0.36191
Q96FN4	copine 2(CPNE2)	1.0247	0.0351949	0.937	0.842288	-0.247615	0.065	0.877715	-0.188175	0.112059	1.0416	0.0587957	0.470401	1.02933	0.0416997	0.564482
P09211	glutathione S-transferase pi 1(GSTP1)	0.619617	-0.690552	0.002	0.675507	-0.565957	0.002	0.84884	-0.236435	0.176073	0.841538	-0.248899	0.181321	1.02921	0.0415385	0.1791
P78371	chaperonin containing TCP1 subunit 2(CCT2)	0.962881	-0.0545709	0.818	0.936997	-0.0938831	0.394	0.862123	-0.214034	0.118692	0.849915	-0.23461	0.0319949	1.02893	0.0411435	0.440965
P61086	ubiquitin conjugating enzyme E2 K(UBE2K)	0.852748	-0.229808	0.065	0.636782	-0.651129	0.015	0.885178	-0.175961	0.153469	0.9203	-0.119824	0.310501	1.0276	0.0392821	0.355205
P55209	nucleosome assembly protein 1 like 1(NAP1L1)	1.03576	0.0506842	0.699	0.883437	-0.178801	0.937	0.588066	-0.765951	0.206228	0.845144	-0.24273	0.383216	1.02731	0.0388724	0.223715
P40429	ribosomal protein L13a(RPL13A)	1.02592	0.0369113	0.485	0.993844	-0.00890808	1	1.15514	0.208072	0.543963	1.12515	0.170116	0.271981	1.02537	0.0361378	0.331472
P50552	vasodilator-stimulated phosphoprotein(VASP)	0.945595	-0.0807057	0.937	0.839414	-0.252546	0.18	0.985342	-0.0213031	0.71041	1.04423	0.0624349	0.574825	1.02409	0.0343364	0.470401
Q9Y376	calcium binding protein 39(CAB39)	0.573241	-0.802785	0.026	0.461346	-1.11608	0.002	0.905411	-0.143355	0.452388	0.853198	-0.229048	0.262907	1.02355	0.0335802	0.440965
P24539	ATP synthase, H+ transporting, mitochondrial Fo complex subunit B1(ATP5F1)	1.27874	0.35472	0.026	1.18094	0.239935	0.002	0.893282	-0.162813	0.0449578	0.868115	-0.204043	0.052454	1.02129	0.0303947	0.470401
Q16881	thioredoxin reductase 1(TXNRD1)	0.982637	-0.0252695	0.937	0.912513	-0.132083	0.132	1.0104	0.0149256	0.310501	0.825643	-0.27641	0.0633785	1.02107	0.0300877	0.27463
Q99436	proteasome subunit beta 7(PSMB7)	0.710614	-0.492861	0.004	0.741619	-0.43125	0.026	0.93246	-0.100887	0.904776	1.08079	0.112081	0.617778	1.02105	0.0300581	0.5
P37235	hippocalcin like 1(HPCAL1)	0.774386	-0.368875	0.009	0.805649	-0.311777	0.004	0.80786	-0.307823	0.112059	0.879535	-0.185187	0.27463	1.01982	0.0283108	0.327955
Q5JTV8	torsin 1A interacting protein 1(TOR1AIP1)	1.11616	0.158547	0.589	0.999038	-0.00138865	1	1.03243	0.0460449	0.343288	1.10526	0.144383	0.052454	1.01964	0.0280624	0.393546
Q15366	poly(rC) binding protein 2(PCBP2)	0.73913	-0.436101	0.004	0.717343	-0.479266	0.004	0.905948	-0.142499	0.135991	0.885973	-0.174665	0.137485	1.01954	0.0279134	0.393546
P47756	capping actin protein of muscle Z-line beta subunit(CAPZB)	0.745166	-0.424366	0.009	0.759252	-0.39735	0.002	0.90953	-0.136806	0.0633785	0.889391	-0.169111	0.0427837	1.01846	0.0263949	0.440965
P40939	hydroxyacyl-CoA dehydrogenase/3-ketoacyl-CoA thiolase/enoyl-CoA hydratase (trifunctional protein), alpha subunit(HADHA)	1.46914	0.554974	0.24	1.10246	0.140727	0.002	0.981468	-0.0269873	0.5	1.00172	0.00248525	0.705602	1.01785	0.0255281	1
P62906	ribosomal protein L10a(RPL10A)	0.737848	-0.438604	0.589	0.860591	-0.216601	0.24	1.06668	0.0931285	0.343288	0.953866	-0.0681411	0.44775	1.01754	0.0250925	0.5
P13639	eukaryotic translation elongation factor 2(EEF2)	1.10501	0.144055	0.394	1.08642	0.119579	0.818	0.986569	-0.0195085	0.45986	0.912562	-0.132006	0.0213918	1.0172	0.0246094	0.470401
P57088	transmembrane protein 33(TMEM33)	1.66531	0.735791	0.132	1.21107	0.276284	0.026	1.10304	0.14149	0.153469	1.14367	0.193668	0.052454	1.01706	0.0244057	0.27463
Q9Y3Z3	SAM and HD domain containing deoxynucleoside triphosphate triphosphohydrolase 1(SAMHD1)	0.689347	-0.536697	0.015	0.635199	-0.65472	0.065	1.04894	0.0689371	0.372858	1.10911	0.149402	0.262907	1.01576	0.0225594	0.355205
P54709	ATPase Na+/K+ transporting subunit beta 3(ATP1B3)	1.45122	0.537265	0.015	1.30192	0.380645	0.065	0.855954	-0.224394	0.0319949	0.905576	-0.143093	0.248401	1.0152	0.0217637	0.440965
O60763	USO1 vesicle transport factor(USO1)	0.834108	-0.261695	0.132	0.784089	-0.350911	0.093	1.01839	0.0262963	0.343288	1.10214	0.140313	0.356647	1.01417	0.0203027	0.426246
Q15005	signal peptidase complex subunit 2(SPCS2)	1.38736	0.472337	0.485	1.39563	0.480916	0.026	1.07776	0.108034	0.452388	1.12305	0.167427	0.50391	1.01394	0.0199765	0.45986
Q14157	ubiquitin associated protein 2 like(UBAP2L)	0.91931	-0.121376	0.24	0.952531	-0.0701618	0.132	0.844736	-0.243427	0.271981	0.983583	-0.0238807	0.411852	1.01392	0.0199456	0.426246
Q7L2H7	eukaryotic translation initiation factor 3 subunit M(EIF3M)	1.22373	0.291289	0.31	1.08318	0.115279	0.24	0.99321	-0.00982987	1	0.939783	-0.0895998	0.470401	1.01363	0.0195359	0.766433
Q15149	plectin(PLEC)	0.706306	-0.501635	0.041	0.651879	-0.617325	0.004	1.00424	0.00610882	0.661448	0.983972	-0.0233105	0.564482	1.01321	0.0189397	0.603184
P51991	heterogeneous nuclear ribonucleoprotein A3(HNRNPA3)	0.786905	-0.345739	0.132	0.785492	-0.348331	0.002	0.85156	-0.231821	0.167174	0.775222	-0.367319	0.0469108	1.01313	0.0188189	0.1791
P60842	eukaryotic translation initiation factor 4A1(EIF4A1)	0.896479	-0.157659	0.394	0.958016	-0.0618779	0.485	1.03613	0.0512021	0.705602	0.939241	-0.0904335	0.457717	1.01293	0.0185337	0.564482
Q12965	myosin IE(MYO1E)	1.15315	0.205586	0.24	1.13871	0.187399	0.18	1.05796	0.0812855	1	1.04136	0.058475	0.621003	1.01285	0.0184163	0.45986
Q92499	DEAD-box helicase 1(DDX1)	0.928066	-0.1077	0.394	0.732306	-0.449481	0.18	1.04115	0.0581748	1	1.07652	0.106376	0.529158	1.01209	0.0173308	0.470401
P62937	peptidylprolyl isomerase A(PPIA)	0.743073	-0.428425	0.002	0.77281	-0.371815	0.002	0.856361	-0.223709	0.0633785	0.786792	-0.345946	0.0143211	1.01195	0.0171442	0.470401
P10809	heat shock protein family D (Hsp60) member 1(HSPD1)	1.56641	0.647463	0.394	1.13585	0.183779	0.015	0.891409	-0.16584	0.0388376	0.979161	-0.0303825	0.248401	1.01038	0.0149028	0.355205
P61026	RAB10, member RAS oncogene family(RAB10)	1.04887	0.0688297	0.818	1.06499	0.0908464	0.699	1.08009	0.111158	0.383216	0.949544	-0.0746937	0.621003	1.01021	0.0146615	0.426246
P04075	aldolase, fructose-bisphosphate A(ALDOA)	0.765456	-0.385608	0.009	0.811278	-0.301732	0.004	0.885411	-0.17558	0.411852	0.771032	-0.375137	0.131453	1.00918	0.0131824	0.393546
P16401	histone cluster 1 H1 family member b(HIST1H1B)	1.02952	0.0419698	0.589	0.746593	-0.421606	0.485	0.912003	-0.132889	0.559287	0.995734	-0.00616712	0.470401	1.00838	0.012045	0.564482
P00558	phosphoglycerate kinase 1(PGK1)	0.660074	-0.599299	0.026	0.649217	-0.623228	0.002	0.921127	-0.118527	0.331472	0.882227	-0.180778	0.0563833	1.00819	0.0117608	0.276226
Q86V81	Aly/REF export factor(ALYREF)	1.06585	0.0920024	0.589	0.643568	-0.635835	0.31	0.862736	-0.213009	1	0.95127	-0.0720726	0.552453	1.00758	0.0109008	0.828679
P46781	ribosomal protein S9(RPS9)	1.02988	0.0424765	0.818	1.10508	0.144147	0.394	1.01408	0.0201711	0.705602	1.14876	0.200072	0.474769	1.0066	0.00949367	0.5
P25787	proteasome subunit alpha 2(PSMA2)	0.923915	-0.114168	0.132	0.936573	-0.0945362	0.31	0.933356	-0.0995008	0.334348	1.03812	0.0539746	0.279643	1.00628	0.0090277	0.355205
P02768	albumin(ALB)	2.63092	1.39557	0.132	1.54348	0.626191	0.394	0.674699	-0.567684	0.206791	1.57841	0.658476	0.452388	1.00505	0.0072662	0.440965
Q9Y678	coatomer protein complex subunit gamma 1(COPG1)	1.01624	0.0232464	0.818	0.869752	-0.201323	0.004	1.00956	0.0137291	0.470401	1.07695	0.106945	0.181321	1.00475	0.00683313	0.532808
P22626	heterogeneous nuclear ribonucleoprotein A2/B1(HNRNPA2B1)	0.627265	-0.672853	0.015	0.69312	-0.528823	0.002	0.947597	-0.0776543	1	0.944199	-0.0828378	0.603184	1.00381	0.00547987	0.470401
Q9Y5S9	RNA binding motif protein 8A(RBM8A)	0.842612	-0.24706	0.132	0.754674	-0.406075	0.065	0.870204	-0.200574	0.052454	0.869059	-0.202474	0.026227	1.0038	0.00547358	0.6
P14868	aspartyl-tRNA synthetase(DARS)	0.998602	-0.00201868	0.937	0.846993	-0.239578	0.24	1.05131	0.0721931	0.41434	1.09672	0.133192	0.621003	1.00362	0.00521027	0.494223
P49720	proteasome subunit beta 3(PSMB3)	0.78463	-0.349915	0.041	0.681529	-0.553153	0.009	0.950383	-0.0734196	0.250761	0.777129	-0.363773	0.0639898	1.00352	0.00506629	0.383216
P50213	isocitrate dehydrogenase 3 (NAD(+)) alpha(IDH3A)	1.34106	0.423374	0.132	0.89067	-0.167037	0.24	0.965929	-0.0500109	0.44775	0.927478	-0.108615	0.543963	1.00259	0.00372812	0.41434
Q8WU79	small ArfGAP2(SMAP2)	1.01742	0.0249155	0.589	1.05307	0.0746047	0.699	0.988045	-0.0173514	0.331472	0.910294	-0.135596	0.131453	1.00229	0.00329628	0.411852
P55884	eukaryotic translation initiation factor 3 subunit B(EIF3B)	1.23532	0.304882	0.065	1.16163	0.216148	0.937	0.969098	-0.0452858	1	0.986045	-0.0202742	0.71041	1.00197	0.00284502	1
P47914	ribosomal protein L29(RPL29)	0.858655	-0.219849	0.485	0.841509	-0.24895	0.589	0.891066	-0.166396	0.372858	1.06054	0.084803	0.532808	1.00188	0.00270844	0.494223
Q9NX63	coiled-coil-helix-coiled-coil-helix domain containing 3(CHCHD3)	1.06616	0.0924223	0.699	0.895442	-0.159328	0.818	0.922972	-0.115641	0.310187	0.951834	-0.0712177	0.426246	1.00177	0.00255044	0.440965
P08575	protein tyrosine phosphatase, receptor type C(PTPRC)	1.34283	0.425274	0.065	1.11784	0.160712	0.18	1.06027	0.08443	0.176073	1.12634	0.171646	0.011332	1.00041	0.000591011	0.355205
Q07955	serine and arginine rich splicing factor 1(SRSF1)	0.854367	-0.227073	0.009	0.655855	-0.608552	0.041	0.86859	-0.203252	0.0213299	0.862044	-0.214167	0.0427837	1.00005	6.5622e-05	0.5
P27695	apurinic/apyrimidinic endodeoxyribonuclease 1(APEX1)	0.830179	-0.268505	0.065	0.652812	-0.61526	0.18	1.02664	0.0379334	0.494223	1.03355	0.0476021	0.904776	0.999803	-0.000284897	0.440965
P23396	ribosomal protein S3(RPS3)	1.16442	0.219612	0.004	1.10518	0.14428	0.18	0.905139	-0.143788	0.0674367	0.949653	-0.0745275	0.118692	0.997709	-0.00330945	0.327955
P27635	ribosomal protein L10(RPL10)	1.38829	0.47331	0.18	1.32204	0.402768	0.041	0.744583	-0.425496	0.158256	0.680443	-0.555454	0.0347217	0.997666	-0.00337105	0.411852
Q09028	RB binding protein 4, chromatin remodeling factor(RBBP4)	1.00335	0.00482374	1	0.87511	-0.192463	0.041	0.923064	-0.115497	0.755866	0.959554	-0.0595639	0.440965	0.997376	-0.00379108	0.452388
P26641	eukaryotic translation elongation factor 1 gamma(EEF1G)	0.862297	-0.213744	0.004	0.839698	-0.252058	0.002	0.990361	-0.0139731	0.983866	1.00775	0.0111447	0.574825	0.997354	-0.00382226	0.440965
Q92598	heat shock protein family H (Hsp110) member 1(HSPH1)	1.26978	0.344575	0.065	0.976031	-0.0350006	0.937	0.925059	-0.112382	0.310187	0.934271	-0.0980872	0.223875	0.997163	-0.00409883	0.494223
Q99798	aconitase 2(ACO2)	1.28349	0.360078	0.24	1.01145	0.0164207	0.589	0.985892	-0.020498	0.452388	1.09364	0.129142	0.237385	0.996434	-0.00515406	0.5
Q15185	prostaglandin E synthase 3(PTGES3)	0.739349	-0.435672	0.004	0.64788	-0.626202	0.002	0.962064	-0.0557948	0.5	0.863711	-0.21138	0.983866	0.996199	-0.00549476	0.661448
P17987	t-complex 1(TCP1)	1.02613	0.037208	0.937	0.960869	-0.0575885	0.589	0.921079	-0.118603	0.559287	0.949859	-0.0742151	0.440965	0.995831	-0.00602741	0.343288
Q92945	KH-type splicing regulatory protein(KHSRP)	0.841736	-0.24856	0.093	0.739184	-0.435995	0.093	0.925918	-0.111044	0.474769	0.991513	-0.0122965	0.574825	0.995344	-0.00673294	0.470401
P62244	ribosomal protein S15a(RPS15A)	1.26487	0.338985	0.132	1.13495	0.182632	1	0.818141	-0.289579	0.118882	0.712293	-0.489458	0.011332	0.99388	-0.00885619	0.383216
P59998	actin related protein 2/3 complex subunit 4(ARPC4)	0.771154	-0.37491	0.002	0.780771	-0.357028	0.002	0.958058	-0.0618144	0.704291	1.00821	0.0117937	0.411852	0.993645	-0.00919688	0.50391
P42766	ribosomal protein L35(RPL35)	0.876321	-0.190469	0.699	1.15677	0.210107	0.818	1.29647	0.374583	0.412456	1.36356	0.447373	0.206228	0.993185	-0.00986519	0.45986
P62495	eukaryotic translation termination factor 1(ETF1)	0.862599	-0.213238	0.394	0.817971	-0.289878	0.18	1.00872	0.0125269	0.564482	0.997174	-0.00408285	0.470401	0.993014	-0.0101139	1
P05107	integrin subunit beta 2(ITGB2)	1.2086	0.273332	0.31	0.970889	-0.042622	0.818	1.05237	0.0736482	0.343288	1.10799	0.14795	0.306938	0.992833	-0.010377	0.5
P29350	protein tyrosine phosphatase, non-receptor type 6(PTPN6)	0.668021	-0.582034	0.093	0.729558	-0.454905	0.026	0.999083	-0.0013232	1	0.992312	-0.0111342	0.881931	0.992719	-0.0105425	1
P07954	fumarate hydratase(FH)	1.30945	0.388964	0.31	1.08053	0.111735	0.24	0.898032	-0.15516	0.0876355	0.895044	-0.15997	0.0891617	0.992574	-0.0107537	0.45986
P61978	heterogeneous nuclear ribonucleoprotein K(HNRNPK)	0.78273	-0.353413	0.002	0.847113	-0.239374	0.002	0.942263	-0.0857988	0.131453	0.97195	-0.0410461	0.331472	0.992231	-0.0112515	0.411852
P67812	SEC11 homolog A, signal peptidase complex subunit(SEC11A)	1.37557	0.460029	0.041	1.03608	0.0511368	0.132	1.03518	0.0498799	0.532808	1.03455	0.0489994	0.686576	0.991501	-0.012314	0.411852
P26038	moesin(MSN)	0.839628	-0.252177	0.065	0.798637	-0.324387	0.004	0.969057	-0.0453459	0.426246	0.923823	-0.114312	0.352145	0.991201	-0.0127509	0.470401
P62316	small nuclear ribonucleoprotein D2 polypeptide(SNRPD2)	0.934005	-0.0984981	0.31	0.754546	-0.40632	0.132	0.84592	-0.241407	0.178323	0.984262	-0.0228856	0.45986	0.991098	-0.0128998	0.470401
O60664	perilipin 3(PLIN3)	0.730394	-0.453253	0.009	0.827183	-0.273722	0.009	0.773923	-0.369738	0.0639898	0.820254	-0.285858	0.0469108	0.991078	-0.0129298	0.45986
P55084	hydroxyacyl-CoA dehydrogenase/3-ketoacyl-CoA thiolase/enoyl-CoA hydratase (trifunctional protein), beta subunit(HADHB)	1.24715	0.318631	0.31	0.914268	-0.12931	0.589	1.04208	0.0594659	0.470401	1.09629	0.132634	0.310187	0.990651	-0.0135518	0.27463
P62847	ribosomal protein S24(RPS24)	0.991326	-0.0125691	0.485	1.03211	0.0455944	0.937	0.956712	-0.0638436	0.377933	0.802624	-0.317203	0.352145	0.990391	-0.0139305	0.355205
P22234	phosphoribosylaminoimidazole carboxylase; phosphoribosylaminoimidazolesuccinocarboxamide synthase(PAICS)	0.88599	-0.174637	0.026	0.892949	-0.16335	0.026	0.935171	-0.0966981	0.118882	0.932958	-0.100116	0.118692	0.989972	-0.0145406	0.45986
P37802	transgelin 2(TAGLN2)	1.07049	0.0982705	0.699	1.11676	0.159321	0.818	0.551005	-0.859863	0.0876355	0.401367	-1.31701	0.0225261	0.989426	-0.0153357	0.355205
P51858	hepatoma-derived growth factor(HDGF)	0.731484	-0.451103	0.002	0.779651	-0.3591	0.002	0.642874	-0.637393	0.0225261	0.79261	-0.335317	0.0449578	0.989318	-0.0154933	0.470401
P26640	valyl-tRNA synthetase(VARS)	0.833801	-0.262225	0.004	0.851127	-0.232554	0.009	0.951286	-0.0720493	0.617778	1.12289	0.167214	0.0747059	0.988815	-0.0162271	0.470401
Q96CW1	adaptor related protein complex 2 mu 1 subunit(AP2M1)	1.11296	0.154406	0.589	0.95638	-0.0643441	0.818	0.946719	-0.0789913	0.491933	1.04801	0.0676569	0.372858	0.988539	-0.0166308	0.440965
P04792	heat shock protein family B (small) member 1(HSPB1)	0.681942	-0.55228	0.002	0.673945	-0.569298	0.002	0.889139	-0.16952	0.0225261	0.903201	-0.146881	0.0633785	0.987317	-0.0184151	0.301592
P16152	carbonyl reductase 1(CBR1)	0.566047	-0.821008	0.009	0.614591	-0.702303	0.026	0.87206	-0.1975	0.795946	0.919202	-0.121547	0.686576	0.987189	-0.0186021	0.452388
P62195	proteasome 26S subunit, ATPase 5(PSMC5)	0.961064	-0.057296	0.24	0.767376	-0.381994	0.041	0.989656	-0.015001	1	0.969317	-0.0449602	0.755866	0.986771	-0.0192127	0.65591
P51149	RAB7A, member RAS oncogene family(RAB7A)	1.0008	0.00116055	1	1.01507	0.0215786	0.818	0.807886	-0.307777	0.377933	1.12459	0.169401	0.234764	0.986736	-0.0192641	0.411852
P27824	calnexin(CANX)	1.62127	0.697123	0.132	1.09969	0.137091	0.015	0.985141	-0.0215972	0.617778	1.03976	0.0562436	0.118882	0.986568	-0.0195092	0.529158
P15880	ribosomal protein S2(RPS2)	1.13565	0.183519	0.818	1.07698	0.106998	0.485	0.995295	-0.00680395	0.470401	1.0084	0.0120708	0.552453	0.986258	-0.0199629	0.617778
P68402	platelet activating factor acetylhydrolase 1b catalytic subunit 2(PAFAH1B2)	0.609719	-0.713785	0.002	0.649945	-0.62161	0.002	0.826066	-0.275671	0.271981	0.940043	-0.0892019	0.223875	0.985925	-0.0204503	0.45986
P32969	ribosomal protein L9(RPL9)	0.981421	-0.0270564	0.818	1.04279	0.060452	0.937	1.01167	0.0167337	0.661448	0.955809	-0.0652051	0.823704	0.985414	-0.0211976	0.564482
O75694	nucleoporin 155(NUP155)	0.938462	-0.09163	1	1.01241	0.0177937	0.699	0.967044	-0.0483467	0.470401	1.14232	0.191961	0.372858	0.984773	-0.0221374	0.617778
P18124	ribosomal protein L7(RPL7)	1.15589	0.209	0.093	1.11886	0.162032	0.132	0.938813	-0.0910897	0.2985	0.920617	-0.119327	0.356647	0.984655	-0.0223092	0.470401
P62241	ribosomal protein S8(RPS8)	0.967155	-0.0481803	0.937	1.01455	0.0208415	1	0.687367	-0.540848	0.206228	1.0546	0.0766956	0.200609	0.984296	-0.0228353	0.355205
P54136	arginyl-tRNA synthetase(RARS)	0.878239	-0.187314	0.004	0.821308	-0.284004	0.065	1.03741	0.0529844	0.532808	1.00564	0.00811433	0.494223	0.984241	-0.0229159	0.552453
Q15008	proteasome 26S subunit, non-ATPase 6(PSMD6)	1.04804	0.067687	0.589	1.04441	0.0626896	0.937	0.904921	-0.144136	0.118882	0.845771	-0.241661	0.0427837	0.984231	-0.0229316	0.327955
P23246	splicing factor proline and glutamine rich(SFPQ)	0.867545	-0.204989	0.041	0.770409	-0.376304	0.002	0.933758	-0.0988801	0.41434	0.876729	-0.189797	0.44775	0.983869	-0.0234613	0.440965
O75390	citrate synthase(CS)	1.40374	0.489277	0.065	1.10243	0.140681	0.093	0.941946	-0.0862836	0.543963	0.984403	-0.0226784	0.452388	0.983526	-0.0239656	0.621003
O15144	actin related protein 2/3 complex subunit 2(ARPC2)	0.802468	-0.317484	0.026	0.809218	-0.3054	0.004	0.8806	-0.183441	0.118882	0.874033	-0.19424	0.052454	0.982955	-0.0248031	0.411852
P04083	annexin A1(ANXA1)	0.827457	-0.273244	0.041	0.790987	-0.338275	0.093	0.864052	-0.21081	0.543963	0.957059	-0.0633196	0.414002	0.982693	-0.0251872	0.411852
Q9HAB8	phosphopantothenoylcysteine synthetase(PPCS)	0.535131	-0.902036	0.009	0.598398	-0.740824	0.002	1.01266	0.0181482	0.470401	1.00391	0.00563042	0.766433	0.982622	-0.0252923	1
Q02543	ribosomal protein L18a(RPL18A)	1.11433	0.156182	0.18	0.936065	-0.09532	0.485	0.943187	-0.0843849	0.352145	0.88687	-0.173206	0.474769	0.982447	-0.0255489	0.426246
P38117	electron transfer flavoprotein beta subunit(ETFB)	1.09915	0.136391	0.24	0.960528	-0.0581003	0.394	0.94052	-0.0884699	0.895501	0.952032	-0.0709174	0.501521	0.980851	-0.0278936	0.564482
Q99714	hydroxysteroid 17-beta dehydrogenase 10(HSD17B10)	1.26067	0.334187	0.394	1.06508	0.0909618	0.015	0.969502	-0.0446841	0.65591	0.936452	-0.0947226	1	0.980762	-0.0280254	0.470401
P62753	ribosomal protein S6(RPS6)	1.03992	0.0564771	0.132	1.01404	0.0201199	0.937	0.859102	-0.219098	0.158256	0.800105	-0.321739	0.0280375	0.980166	-0.0289018	0.327955
O15143	actin related protein 2/3 complex subunit 1B(ARPC1B)	0.888911	-0.169889	0.18	0.826741	-0.274493	0.009	1.02551	0.0363478	0.470401	1.05631	0.0790268	0.574825	0.979799	-0.0294419	0.50391
O00303	eukaryotic translation initiation factor 3 subunit F(EIF3F)	1.09444	0.130189	0.394	1.06597	0.092172	0.818	0.815147	-0.294867	0.0258917	0.671994	-0.573481	0.0143211	0.978954	-0.0306866	0.383216
Q9H299	SH3 domain binding glutamate rich protein like 3(SH3BGRL3)	0.69704	-0.520686	0.132	0.619379	-0.691105	0.132	0.758957	-0.39791	0.0347217	0.844562	-0.243725	0.102313	0.978593	-0.0312189	0.276226
P62750	ribosomal protein L23a(RPL23A)	1.05507	0.077339	0.31	1.1015	0.139471	0.937	0.831001	-0.267079	0.0674367	0.823026	-0.28099	0.112767	0.978417	-0.0314784	0.564482
P25705	ATP synthase, H+ transporting, mitochondrial F1 complex, alpha subunit 1, cardiac muscle(ATP5A1)	1.3435	0.426	0.394	0.966056	-0.0498219	1	1.01307	0.0187397	0.564482	1.07269	0.10123	0.414002	0.978017	-0.032068	0.661448
P49721	proteasome subunit beta 2(PSMB2)	0.789846	-0.340357	0.004	0.78928	-0.341391	0.015	0.871103	-0.199084	0.0427837	0.94641	-0.0794624	0.223875	0.977288	-0.0331449	0.355205
P11940	poly(A) binding protein cytoplasmic 1(PABPC1)	1.14163	0.191101	0.026	1.08706	0.120427	0.699	0.895068	-0.159931	0.176073	1.1559	0.209014	0.158256	0.976796	-0.0338707	0.301592
P11279	lysosomal associated membrane protein 1(LAMP1)	1.32755	0.408763	0.699	1.04047	0.0572414	0.937	1.00941	0.013507	0.331472	1.20896	0.273764	0.112059	0.976728	-0.0339707	0.383216
P41091	eukaryotic translation initiation factor 2 subunit gamma(EIF2S3)	0.734207	-0.445741	0.18	0.730819	-0.452413	0.24	0.965254	-0.0510201	0.470401	0.960402	-0.0582895	1	0.976289	-0.0346193	0.529158
P07910	heterogeneous nuclear ribonucleoprotein C (C1/C2)(HNRNPC)	0.871273	-0.198804	0.132	0.878161	-0.187443	0.041	0.912373	-0.132304	0.234764	0.873925	-0.194419	0.160528	0.976257	-0.0346676	0.440965
P11387	topoisomerase (DNA) I(TOP1)	1.67787	0.746632	0.31	0.955527	-0.065631	0.485	1.11824	0.161227	0.248401	1.22132	0.288446	0.112059	0.975598	-0.035642	0.301592
P50914	ribosomal protein L14(RPL14)	1.16975	0.226204	0.132	1.03437	0.0487545	0.818	0.905397	-0.143377	0.412456	0.909439	-0.136951	0.237385	0.975497	-0.0357903	0.426246
P35579	myosin heavy chain 9(MYH9)	1.22777	0.296044	0.394	1.0845	0.117029	0.31	1.0079	0.0113457	0.383216	1.05219	0.0733978	0.234764	0.975192	-0.0362421	0.279643
Q01105	SET nuclear proto-oncogene(SET)	0.762943	-0.390353	0.002	0.625366	-0.677228	0.002	0.862612	-0.213216	0.0213918	0.845697	-0.241788	0.0180067	0.975083	-0.0364038	0.393546
P25788	proteasome subunit alpha 3(PSMA3)	0.85414	-0.227456	0.015	0.836462	-0.257628	0.132	0.93776	-0.0927097	0.356647	0.959814	-0.0591735	0.491933	0.974311	-0.0375452	0.426246
P50995	annexin A11(ANXA11)	1.06951	0.0969453	0.31	0.918113	-0.123257	0.589	0.972526	-0.0401915	0.223875	1.14875	0.200069	0.27463	0.974197	-0.0377143	0.137485
P15121	aldo-keto reductase family 1 member B(AKR1B1)	0.790541	-0.339088	0.485	0.71493	-0.484126	0.065	0.915914	-0.126717	0.895501	1.01762	0.0251936	0.574825	0.974188	-0.0377279	0.529158
Q08379	golgin A2(GOLGA2)	1.5491	0.63143	0.009	1.34119	0.423509	0.485	1.31771	0.398032	0.265315	1.05924	0.0830305	0.470401	0.974172	-0.0377518	0.491933
P17812	CTP synthase 1(CTPS1)	0.898976	-0.153646	0.041	0.885967	-0.174675	0.026	0.854329	-0.227136	0.0280375	0.905845	-0.142664	0.0950678	0.973494	-0.0387555	0.223715
Q86UX7	fermitin family member 3(FERMT3)	0.65449	-0.611557	0.065	0.701035	-0.512442	0.015	0.977473	-0.0328708	0.552453	1.0078	0.0112087	0.470401	0.972344	-0.0404611	1
P20618	proteasome subunit beta 1(PSMB1)	0.772004	-0.37332	0.002	0.786865	-0.345812	0.004	0.924803	-0.112783	0.412456	0.912571	-0.131991	0.265315	0.971333	-0.0419614	0.470401
P63151	protein phosphatase 2 regulatory subunit Balpha(PPP2R2A)	0.839034	-0.2532	0.002	0.898641	-0.154183	0.093	1.03743	0.0530174	0.532808	1.04324	0.0610697	0.440965	0.971281	-0.0420389	0.904776
Q16698	2,4-dienoyl-CoA reductase 1, mitochondrial(DECR1)	1.16185	0.216425	0.589	0.913496	-0.13053	0.699	1.05255	0.0738892	0.302346	1.08056	0.11178	0.310501	0.970728	-0.0428604	0.372858
Q9UH99	Sad1 and UNC84 domain containing 2(SUN2)	0.878819	-0.186362	0.31	0.807616	-0.308258	0.24	0.481601	-1.05409	0.237385	1.15797	0.211594	0.310501	0.970275	-0.0435347	0.276226
Q12905	interleukin enhancer binding factor 2(ILF2)	0.75153	-0.412097	0.041	0.782537	-0.353769	0.009	0.916534	-0.12574	0.223875	0.863575	-0.211607	0.0776752	0.969918	-0.0440658	0.5
Q00325	solute carrier family 25 member 3(SLC25A3)	1.57772	0.657844	0.026	1.09843	0.135449	0.026	1.08147	0.112988	0.176073	1.11029	0.150939	0.0950678	0.969684	-0.0444138	0.470401
P12236	solute carrier family 25 member 6(SLC25A6)	1.53379	0.617104	0.026	1.28012	0.35628	0.009	1.03927	0.0555736	0.411852	1.18921	0.250002	0.206228	0.969671	-0.044433	0.36191
O96008	translocase of outer mitochondrial membrane 40(TOMM40)	1.25093	0.323005	0.24	0.816966	-0.291652	0.818	0.851921	-0.231208	0.412456	0.957178	-0.0631415	0.440965	0.969648	-0.0444673	0.491933
Q8TCJ2	STT3B, catalytic subunit of the oligosaccharyltransferase complex(STT3B)	1.65172	0.72397	0.009	1.2627	0.336506	0.31	1.09516	0.131135	0.302346	1.18922	0.25001	0.153469	0.969325	-0.0449478	0.411852
P07203	glutathione peroxidase 1(GPX1)	0.844953	-0.243057	0.026	0.906519	-0.141591	0.065	0.816239	-0.292937	0.0427837	0.846559	-0.240317	0.0388376	0.968566	-0.0460776	0.302346
P38159	RNA binding motif protein, X-linked(RBMX)	0.696672	-0.521448	0.041	0.751573	-0.412015	0.002	0.858796	-0.219613	0.112767	0.858835	-0.219547	0.0950678	0.96853	-0.046131	0.36191
P63104	tyrosine 3-monooxygenase/tryptophan 5-monooxygenase activation protein zeta(YWHAZ)	0.820233	-0.285894	0.009	0.770982	-0.375232	0.065	0.780114	-0.358243	0.0674367	0.718184	-0.477575	0.0347217	0.967387	-0.0478352	0.36191
P84077	ADP ribosylation factor 1(ARF1)	0.812676	-0.299248	0.065	0.719952	-0.474028	0.002	0.620845	-0.687695	0.0657266	0.516007	-0.954538	0.00566601	0.967175	-0.0481505	0.440965
P48643	chaperonin containing TCP1 subunit 5(CCT5)	0.922083	-0.117031	0.009	0.905675	-0.142934	0.18	0.986507	-0.0195982	0.383216	0.589745	-0.761837	0.0776752	0.966808	-0.0486982	0.343288
O14979	heterogeneous nuclear ribonucleoprotein D like(HNRNPDL)	0.803515	-0.315603	0.026	0.685434	-0.54491	0.004	0.890321	-0.167603	0.0563833	0.874039	-0.194231	0.0776752	0.965833	-0.0501539	0.27463
Q9NZ08	endoplasmic reticulum aminopeptidase 1(ERAP1)	1.13623	0.18426	0.394	1.01769	0.0253036	0.937	1.19848	0.261206	0.080264	1.06503	0.0908971	0.223875	0.96575	-0.0502786	0.276226
Q86VP6	cullin associated and neddylation dissociated 1(CAND1)	0.836769	-0.257099	0.002	0.827689	-0.272839	0.041	1.08683	0.120133	0.334348	1.07758	0.107796	0.248401	0.965659	-0.0504144	0.279643
Q12907	lectin, mannose binding 2(LMAN2)	1.25912	0.332417	0.485	1.00971	0.0139351	0.937	0.93691	-0.0940169	0.828679	0.980261	-0.0287623	0.411852	0.964529	-0.0521028	0.494223
Q15393	splicing factor 3b subunit 3(SF3B3)	1.03982	0.056328	1	0.830719	-0.267567	0.699	1.06358	0.0889307	0.279643	1.01893	0.0270609	0.411852	0.96417	-0.052641	0.265315
Q07021	complement C1q binding protein(C1QBP)	0.927464	-0.108638	0.937	0.856006	-0.224308	1	0.952562	-0.0701157	0.552453	0.954002	-0.0679353	1	0.962738	-0.0547848	0.621003
P43405	spleen associated tyrosine kinase(SYK)	0.958665	-0.0609008	0.589	0.807807	-0.307917	0.24	1.0817	0.113302	0.661448	1.1158	0.158073	0.5	0.962516	-0.0551181	1
P09429	high mobility group box 1(HMGB1)	0.784676	-0.34983	0.24	0.764865	-0.386724	0.18	0.880949	-0.18287	0.153469	0.915949	-0.12666	0.310501	0.962378	-0.0553241	0.470401
P05198	eukaryotic translation initiation factor 2 subunit alpha(EIF2S1)	0.89078	-0.166859	0.093	0.786521	-0.346442	0.065	0.994952	-0.00730183	0.661448	0.981743	-0.026583	0.529158	0.961916	-0.0560166	0.704291
P67809	Y-box binding protein 1(YBX1)	0.994489	-0.00797199	0.699	0.947465	-0.0778548	0.937	0.827287	-0.273541	0.0140188	0.83113	-0.266854	0.0225261	0.961198	-0.0570941	0.302346
P31948	stress induced phosphoprotein 1(STIP1)	0.699911	-0.514757	0.004	0.701265	-0.511969	0.002	0.890739	-0.166926	0.704291	0.951932	-0.0710695	0.755866	0.961163	-0.0571473	0.452388
P00491	purine nucleoside phosphorylase(PNP)	0.601192	-0.734101	0.002	0.65315	-0.614513	0.002	0.746466	-0.421851	0.026227	0.679923	-0.556556	0.00698729	0.960769	-0.0577382	0.248401
P53618	coatomer protein complex subunit beta 1(COPB1)	0.950377	-0.0734286	0.065	0.922152	-0.116923	0.041	1.01742	0.0249185	0.41434	1.01262	0.018088	0.755866	0.960416	-0.0582685	0.564482
P53007	solute carrier family 25 member 1(SLC25A1)	1.29708	0.375272	0.24	1.04659	0.0656976	0.24	1.00014	0.000202484	0.36191	0.933809	-0.0988	0.457717	0.959945	-0.0589761	0.377933
Q9BRA2	thioredoxin domain containing 17(TXNDC17)	0.824332	-0.278702	0.009	0.669554	-0.578728	0.026	0.823518	-0.280129	0.011332	0.86664	-0.206495	0.0319949	0.959898	-0.0590477	0.135991
O43396	thioredoxin like 1(TXNL1)	0.841182	-0.24951	0.24	0.815965	-0.293421	0.132	0.855188	-0.225686	0.0427837	0.973603	-0.0385951	0.377933	0.959367	-0.059846	0.393546
Q12906	interleukin enhancer binding factor 3(ILF3)	0.857864	-0.22118	0.065	0.852484	-0.230255	0.004	0.905864	-0.142634	0.026227	0.882654	-0.18008	0.0180067	0.959235	-0.0600445	0.159189
Q13011	enoyl-CoA hydratase 1(ECH1)	1.30956	0.389085	0.093	1.19758	0.26012	0.002	0.938067	-0.0922364	0.153469	1.02016	0.0287943	0.440965	0.95905	-0.0603227	0.176073
P13667	protein disulfide isomerase family A member 4(PDIA4)	1.37739	0.461936	0.18	1.02472	0.0352231	1	1.00291	0.00419131	0.470401	1.10268	0.14101	0.102313	0.958493	-0.0611605	0.377933
Q9H061	transmembrane protein 126A(TMEM126A)	1.21058	0.275693	0.24	1.00522	0.00751024	0.699	1.03698	0.0523889	0.393546	0.89126	-0.166082	0.310187	0.957748	-0.0622818	0.470401
P28062	proteasome subunit beta 8(PSMB8)	0.992147	-0.011374	0.589	0.933804	-0.0988083	0.31	0.717006	-0.479942	0.306938	0.995263	-0.00685035	0.440965	0.957552	-0.0625771	0.41434
P31939	5-aminoimidazole-4-carboxamide ribonucleotide formyltransferase/IMP cyclohydrolase(ATIC)	0.684029	-0.54787	0.004	0.688267	-0.538959	0.002	0.993929	-0.00878487	0.223875	1.04203	0.0594029	0.494223	0.957282	-0.0629841	0.310187
P49368	chaperonin containing TCP1 subunit 3(CCT3)	0.92428	-0.113598	0.132	0.82825	-0.271861	0.18	0.912733	-0.131735	0.0180067	0.931924	-0.101715	0.0319949	0.95693	-0.0635141	0.137485
O75643	small nuclear ribonucleoprotein U5 subunit 200(SNRNP200)	0.955043	-0.0663623	0.589	0.886365	-0.174028	0.589	0.985185	-0.0215337	0.574825	1.01164	0.0166932	0.5	0.955145	-0.066208	0.704291
P22307	sterol carrier protein 2(SCP2)	1.13354	0.180832	1	1.09633	0.132687	0.589	0.795091	-0.330808	0.0449578	0.743264	-0.428053	0.0639898	0.955	-0.0664279	0.440965
Q9UKM9	RALY heterogeneous nuclear ribonucleoprotein(RALY)	0.885527	-0.175392	0.31	0.814502	-0.296009	0.132	0.905389	-0.14339	0.052454	0.965005	-0.0513915	0.198986	0.954972	-0.0664698	0.178323
P49755	transmembrane p24 trafficking protein 10(TMED10)	1.43978	0.525847	0.009	1.19354	0.255243	0.18	0.968459	-0.0462376	0.250761	0.99189	-0.0117477	0.331472	0.954247	-0.0675646	0.134873
P12814	actinin alpha 1(ACTN1)	0.690246	-0.534817	0.002	0.718925	-0.476087	0.002	0.883343	-0.178954	0.0427837	0.89236	-0.164302	0.178323	0.954002	-0.0679359	0.223875
Q15102	platelet activating factor acetylhydrolase 1b catalytic subunit 3(PAFAH1B3)	0.664062	-0.59061	0.002	0.669695	-0.578425	0.004	0.984264	-0.0228829	0.617778	0.942433	-0.0855384	0.983866	0.953565	-0.0685974	1
Q13151	heterogeneous nuclear ribonucleoprotein A0(HNRNPA0)	0.880788	-0.183133	0.485	0.780195	-0.358094	0.065	0.954544	-0.0671159	0.501521	0.864629	-0.209847	0.356647	0.952989	-0.0694681	0.343288
P51571	signal sequence receptor subunit 4(SSR4)	1.40394	0.489486	0.132	1.14376	0.193781	0.026	0.87068	-0.199786	0.0776752	0.896625	-0.157424	0.0563833	0.95262	-0.0700271	0.223875
P13489	ribonuclease/angiogenin inhibitor 1(RNH1)	0.675733	-0.565474	0.002	0.689177	-0.537054	0.002	0.951889	-0.0711353	0.501521	0.945041	-0.0815506	0.474769	0.952229	-0.07062	0.372858
P50991	chaperonin containing TCP1 subunit 4(CCT4)	0.94504	-0.0815524	0.18	0.932432	-0.10093	0.18	0.931615	-0.102194	0.397973	0.928751	-0.106636	0.412456	0.951179	-0.0722112	0.334348
P14314	protein kinase C substrate 80K-H(PRKCSH)	1.30582	0.384952	0.31	0.9507	-0.0729385	1	0.857492	-0.221805	0.356647	0.862802	-0.212898	0.237385	0.950723	-0.0729029	0.331472
P35606	coatomer protein complex subunit beta 2(COPB2)	1.1176	0.160409	0.394	0.944142	-0.0829247	0.485	1.0284	0.0403981	0.331472	1.07602	0.105708	0.026227	0.949738	-0.0743992	0.383216
P39023	ribosomal protein L3(RPL3)	1.51052	0.595048	0.002	1.32766	0.40889	0.004	0.994522	-0.00792517	0.377933	0.985316	-0.0213416	0.302346	0.949708	-0.0744435	0.306938
P07900	heat shock protein 90 alpha family class A member 1(HSP90AA1)	0.864965	-0.209286	0.004	0.837645	-0.25559	0.004	0.981276	-0.0272695	0.491933	0.999497	-0.0007253	0.426246	0.949568	-0.0746564	1
P37837	transaldolase 1(TALDO1)	0.674837	-0.567389	0.041	0.742322	-0.429883	0.041	0.874843	-0.192904	0.160528	0.850797	-0.233114	0.131453	0.949347	-0.0749931	0.248401
Q9P0L0	VAMP associated protein A(VAPA)	0.907347	-0.140273	0.589	0.852485	-0.230254	0.485	0.863009	-0.212553	0.112767	1.00148	0.00213436	0.411852	0.949245	-0.0751478	0.377933
O75489	NADH:ubiquinone oxidoreductase core subunit S3(NDUFS3)	1.12633	0.171625	0.31	1.03738	0.0529493	0.24	0.875366	-0.192042	0.262907	0.90293	-0.147314	0.372858	0.949154	-0.0752863	0.355205
P11586	methylenetetrahydrofolate dehydrogenase, cyclohydrolase and formyltetrahydrofolate synthetase 1(MTHFD1)	0.87776	-0.188102	0.041	0.807808	-0.307916	0.041	0.964754	-0.0517667	0.0449578	1.04076	0.0576398	0.411852	0.949101	-0.0753669	0.0347217
P43304	glycerol-3-phosphate dehydrogenase 2(GPD2)	1.2868	0.363783	0.24	1.07457	0.103756	0.31	0.992002	-0.0115847	0.470401	1.07008	0.0977164	0.0876355	0.949079	-0.0754002	0.343288
P36578	ribosomal protein L4(RPL4)	1.01124	0.0161243	0.485	0.994806	-0.00751307	1	1.02747	0.0390906	0.617778	1.00151	0.0021772	0.5	0.949003	-0.0755159	0.621003
O43447	peptidylprolyl isomerase H(PPIH)	0.663574	-0.59167	0.132	0.542122	-0.883311	0.026	0.770607	-0.375932	0.102313	0.68673	-0.542186	0.011332	0.94875	-0.0759005	0.411852
P37108	signal recognition particle 14(SRP14)	0.698068	-0.51856	0.026	0.795869	-0.329396	0.026	0.661721	-0.595704	0.0347217	0.697102	-0.520558	0.0213918	0.94866	-0.076037	0.426246
Q9UPN3	microtubule-actin crosslinking factor 1(MACF1)	1.03285	0.0466374	0.937	1.03682	0.0521672	0.937	0.650532	-0.620309	0.661448	1.11848	0.161541	0.552453	0.946974	-0.0786025	0.529158
P31930	ubiquinol-cytochrome c reductase core protein I(UQCRC1)	1.46008	0.546043	0.041	1.17294	0.230126	0.002	0.942001	-0.0861998	0.0747059	0.922329	-0.116647	0.0639898	0.946931	-0.0786688	0.0469108
Q9UBQ0	VPS29, retromer complex component(VPS29)	0.677002	-0.562768	0.004	0.774736	-0.368224	0.026	1.00149	0.00214084	0.5	0.986833	-0.0191227	0.766433	0.94676	-0.0789289	1
P06744	glucose-6-phosphate isomerase(GPI)	0.750871	-0.413364	0.002	0.755697	-0.40412	0.002	0.937126	-0.0936849	0.44775	0.941981	-0.0862303	0.795946	0.946548	-0.079253	0.414002
P55060	chromosome segregation 1 like(CSE1L)	0.856829	-0.222921	0.24	0.81718	-0.291275	0.093	0.628796	-0.669337	0.0280375	0.926889	-0.109532	0.198986	0.946195	-0.0797899	0.1791
Q8NCW5	NAD(P)HX epimerase(NAXE)	0.688473	-0.538528	0.004	0.730479	-0.453086	0.009	0.776381	-0.365164	0.011332	0.804738	-0.313408	0.0375889	0.946119	-0.0799067	0.355205
P04899	G protein subunit alpha i2(GNAI2)	0.992436	-0.0109542	0.818	0.832743	-0.264058	0.589	0.865367	-0.208615	0.356647	0.966997	-0.0484167	0.372858	0.945077	-0.0814964	0.397973
P53396	ATP citrate lyase(ACLY)	0.851103	-0.232594	0.026	0.775991	-0.365888	0.004	0.956309	-0.0644516	0.393546	0.901683	-0.149308	0.262907	0.945022	-0.0815799	0.310501
P61313	ribosomal protein L15(RPL15)	1.3161	0.396268	0.026	1.08347	0.115663	0.093	0.856846	-0.222891	0.190136	0.903782	-0.145954	0.279643	0.944624	-0.0821878	0.36191
P52209	phosphogluconate dehydrogenase(PGD)	0.715783	-0.482406	0.31	0.842545	-0.247175	0.004	0.823305	-0.280501	0.2985	0.772661	-0.372092	0.543963	0.944431	-0.0824823	0.5
P02788	lactotransferrin(LTF)	2.99737	1.58369	0.18	1.11534	0.157482	0.589	0.603244	-0.729187	0.206228	1.46311	0.549039	0.574825	0.944122	-0.0829554	0.5
O00410	importin 5(IPO5)	0.842113	-0.247914	0.132	0.819511	-0.287165	0.015	0.980304	-0.0286994	0.440965	0.898111	-0.155034	0.080264	0.943629	-0.0837088	0.176073
Q14011	cold inducible RNA binding protein(CIRBP)	0.933545	-0.0992091	0.31	0.842744	-0.246834	0.24	0.787471	-0.344701	0.0225261	0.82139	-0.283861	0.0563833	0.942543	-0.0853698	0.331472
O15371	eukaryotic translation initiation factor 3 subunit D(EIF3D)	1.02535	0.0361213	0.589	0.971644	-0.0415007	0.589	0.912805	-0.131621	0.559287	0.924756	-0.112855	0.704291	0.942533	-0.0853848	0.372858
Q96FW1	OTU deubiquitinase, ubiquitin aldehyde binding 1(OTUB1)	0.641964	-0.639435	0.002	0.717131	-0.47969	0.002	0.914048	-0.129659	0.112767	0.969457	-0.0447517	0.302346	0.941494	-0.0869761	0.265315
Q00839	heterogeneous nuclear ribonucleoprotein U(HNRNPU)	1.40062	0.486068	0.015	1.15222	0.204417	0.065	0.951256	-0.0720939	0.327955	0.890296	-0.167643	0.224118	0.941436	-0.0870648	0.2985
P35232	prohibitin(PHB)	1.37522	0.459657	0.093	1.08122	0.11266	0.699	0.914773	-0.128514	0.412456	0.951519	-0.071696	0.44775	0.941364	-0.0871749	0.457717
P06576	ATP synthase, H+ transporting, mitochondrial F1 complex, beta polypeptide(ATP5B)	1.38132	0.466049	0.394	1.06967	0.0971711	0.093	0.857158	-0.222366	0.0388376	0.885934	-0.174728	0.0427837	0.941359	-0.0871835	0.200609
P23786	carnitine palmitoyltransferase 2(CPT2)	1.18915	0.249928	0.31	0.935	-0.0969617	0.589	1.08098	0.112342	0.310501	1.11007	0.150649	0.178323	0.940981	-0.087763	0.276226
O43747	adaptor related protein complex 1 gamma 1 subunit(AP1G1)	0.782679	-0.353508	0.065	0.773406	-0.370702	0.026	0.988274	-0.0170166	0.470401	1.03838	0.0543402	0.532808	0.940693	-0.0882044	0.181321
Q9Y265	RuvB like AAA ATPase 1(RUVBL1)	0.976597	-0.034165	0.589	1.0187	0.0267329	1	0.957908	-0.0620417	0.135991	1.04382	0.0618729	0.223715	0.940534	-0.0884478	0.0535093
Q13310	poly(A) binding protein cytoplasmic 4(PABPC4)	1.0203	0.0289886	1	0.882251	-0.180738	0.394	0.960493	-0.058153	0.131453	0.952732	-0.0698575	0.0876355	0.940416	-0.0886283	0.0347217
Q8NC51	SERPINE1 mRNA binding protein 1(SERBP1)	0.734189	-0.445777	0.009	0.761914	-0.3923	0.009	0.751311	-0.412518	0.00698729	0.85	-0.234465	0.0876355	0.94028	-0.0888371	0.276226
Q13247	serine and arginine rich splicing factor 6(SRSF6)	0.903113	-0.147022	0.18	0.78429	-0.350541	0.24	1.00775	0.0111388	0.41434	1.00549	0.00790026	0.426246	0.940147	-0.0890415	0.134873
O75874	isocitrate dehydrogenase (NADP(+)) 1, cytosolic(IDH1)	0.681139	-0.553978	0.009	0.572465	-0.80474	0.004	0.980056	-0.0290636	0.250761	1.03304	0.0468973	0.327955	0.939423	-0.0901537	0.0938215
P47897	glutaminyl-tRNA synthetase(QARS)	0.952295	-0.070519	0.394	0.855273	-0.225543	0.026	1.01625	0.023253	0.426246	1.0017	0.00245343	0.491933	0.939351	-0.0902638	0.414002
E9PAV3	nascent polypeptide-associated complex alpha subunit(NACA)	0.894024	-0.161615	0.18	0.680666	-0.554981	0.18	0.762049	-0.392044	0.00325521	0.784591	-0.349986	0.0112631	0.93918	-0.0905266	0.140858
Q96PK6	RNA binding motif protein 14(RBM14)	0.986289	-0.0199181	0.818	0.827102	-0.273862	0.818	0.950783	-0.0728115	0.36191	0.965092	-0.0512611	0.279643	0.939094	-0.0906578	0.190136
Q08945	structure specific recognition protein 1(SSRP1)	0.969387	-0.044856	0.699	0.969996	-0.0439498	0.937	0.940587	-0.0883663	0.310501	0.993456	-0.00947217	0.426246	0.938875	-0.0909957	0.2985
Q15631	translin(TSN)	0.717241	-0.47947	0.18	0.731759	-0.450559	0.18	0.996516	-0.00503554	0.45986	1.02288	0.0326431	0.491933	0.938721	-0.0912319	0.457717
P35637	FUS RNA binding protein(FUS)	0.960557	-0.0580567	0.394	0.828263	-0.271839	0.18	1.07581	0.105417	0.452388	1.04562	0.0643548	0.50391	0.938663	-0.0913201	0.45986
P05141	solute carrier family 25 member 5(SLC25A5)	1.43646	0.522518	0.18	1.18049	0.239389	0.015	1.14257	0.192282	0.27463	1.1934	0.255074	0.206791	0.93864	-0.0913561	0.310501
Q14103	heterogeneous nuclear ribonucleoprotein D(HNRNPD)	0.701236	-0.512029	0.004	0.703065	-0.50827	0.002	0.8412	-0.24948	0.155093	0.706902	-0.500418	0.0143211	0.938427	-0.0916838	0.355205
Q16891	inner membrane mitochondrial protein(IMMT)	1.28694	0.36395	0.24	0.990221	-0.014178	0.818	0.996287	-0.00536616	0.440965	1.06125	0.0857656	0.118692	0.938094	-0.0921953	0.178323
P62424	ribosomal protein L7a(RPL7A)	1.01696	0.0242643	0.485	1.01043	0.0149718	0.699	1.04277	0.0604151	0.223875	1.0006	0.000859391	0.440965	0.937523	-0.0930743	0.234764
P26368	U2 small nuclear RNA auxiliary factor 2(U2AF2)	0.958992	-0.0604094	0.699	0.742995	-0.428575	0.041	0.963335	-0.0538901	0.397973	0.978074	-0.0319847	0.310501	0.937026	-0.0938383	0.160528
P38646	heat shock protein family A (Hsp70) member 9(HSPA9)	1.54329	0.626012	0.18	1.08241	0.114251	0.002	0.859829	-0.217879	0.0347217	0.898616	-0.154223	0.153469	0.936801	-0.0941854	0.279643
O00231	proteasome 26S subunit, non-ATPase 11(PSMD11)	1.08092	0.112262	0.937	1.0136	0.0194824	0.818	0.845025	-0.242933	0.160528	1.02302	0.0328386	0.470401	0.936704	-0.0943343	0.334348
P23284	peptidylprolyl isomerase B(PPIB)	1.22162	0.288797	0.24	1.02095	0.0299139	0.589	0.906218	-0.14207	0.352145	0.91607	-0.12647	0.265315	0.936029	-0.095375	0.620374
Q7Z2K6	endoplasmic reticulum metallopeptidase 1(ERMP1)	1.20466	0.26862	0.24	1.05552	0.0779489	0.818	1.06495	0.0907907	0.135991	1.14073	0.189964	0.0747059	0.935502	-0.0961875	0.1791
Q7L1Q6	basic leucine zipper and W2 domains 1(BZW1)	0.870834	-0.19953	0.065	0.840592	-0.250522	0.002	0.951057	-0.0723963	0.828679	0.951187	-0.0721985	1	0.935128	-0.0967643	0.603184
P62266	ribosomal protein S23(RPS23)	1.06698	0.0935325	0.18	0.995594	-0.00637118	0.818	1.0862	0.119288	0.377933	1.08829	0.122066	0.302346	0.934698	-0.0974285	0.2985
Q9NSE4	isoleucyl-tRNA synthetase 2, mitochondrial(IARS2)	1.34805	0.430869	0.24	1.04696	0.0661994	0.589	0.952697	-0.0699112	0.414002	0.998599	-0.00202278	0.411852	0.934543	-0.0976669	0.543963
P67775	protein phosphatase 2 catalytic subunit alpha(PPP2CA)	0.768862	-0.379203	0.004	0.796486	-0.328279	0.004	0.906132	-0.142207	0.131453	0.879491	-0.185259	0.0427837	0.934301	-0.0980405	0.279643
P31943	heterogeneous nuclear ribonucleoprotein H1 (H)(HNRNPH1)	0.875997	-0.191002	0.041	0.864055	-0.210804	0.026	0.884153	-0.177632	0.0563833	0.875786	-0.19135	0.0938215	0.933439	-0.0993725	0.158256
O14980	exportin 1(XPO1)	0.854807	-0.226329	0.132	0.900147	-0.151768	0.026	0.96717	-0.0481582	0.310501	0.854751	-0.226424	0.112767	0.933299	-0.0995893	0.310187
P43686	proteasome 26S subunit, ATPase 4(PSMC4)	0.878889	-0.186247	0.394	0.731812	-0.450454	0.31	0.779787	-0.358849	0.224118	0.83314	-0.263369	0.334348	0.933121	-0.0998639	0.36191
O76094	signal recognition particle 72(SRP72)	0.879055	-0.185974	1	0.991668	-0.0120703	0.699	0.970409	-0.0433347	0.532808	0.973085	-0.0393617	0.440965	0.932966	-0.100104	0.620374
P35998	proteasome 26S subunit, ATPase 2(PSMC2)	0.929876	-0.10489	0.24	0.85495	-0.226089	0.026	1.00713	0.0102544	0.5	0.960697	-0.0578467	0.50391	0.932549	-0.100748	0.795946
P63244	receptor for activated C kinase 1(RACK1)	0.964748	-0.0517757	0.394	0.794533	-0.33182	0.24	0.859147	-0.219024	0.112059	0.856547	-0.223396	0.134873	0.932417	-0.100952	0.302346
Q09666	AHNAK nucleoprotein(AHNAK)	0.790421	-0.339307	0.065	0.754486	-0.406434	0.002	0.90024	-0.151619	0.620374	0.941336	-0.0872189	0.686576	0.932033	-0.101547	0.50391
P53999	SUB1 homolog, transcriptional regulator(SUB1)	0.957139	-0.0631991	0.394	0.922817	-0.115884	0.132	0.927401	-0.108735	0.178323	0.900031	-0.151953	0.0639898	0.931977	-0.101633	0.234764
O95571	ETHE1, persulfide dioxygenase(ETHE1)	0.788612	-0.342613	0.394	0.786763	-0.345999	0.24	0.969182	-0.0451602	0.65591	0.971177	-0.0421941	0.5	0.931937	-0.101696	1
O00160	myosin IF(MYO1F)	0.88694	-0.173092	0.589	0.857476	-0.221833	0.394	0.984029	-0.0232271	0.470401	1.03598	0.0509895	0.279643	0.931374	-0.102567	0.206791
P60900	proteasome subunit alpha 6(PSMA6)	0.851374	-0.232135	0.009	0.817544	-0.290632	0.041	0.927245	-0.108978	0.0938215	0.957519	-0.0626268	0.137485	0.93137	-0.102573	0.0674367
P46926	glucosamine-6-phosphate deaminase 1(GNPDA1)	0.689628	-0.536109	0.093	0.413327	-1.27465	0.24	0.730741	-0.452568	0.0633785	0.628325	-0.670417	0.011332	0.931336	-0.102627	0.276226
Q9UGP8	SEC63 homolog, protein translocation regulator(SEC63)	1.51393	0.598299	0.18	1.14148	0.190903	0.18	0.996948	-0.0044099	0.494223	1.03521	0.0499235	0.491933	0.931294	-0.102692	0.206791
O75367	H2A histone family member Y(H2AFY)	1.20477	0.268752	0.132	0.935066	-0.0968604	0.24	0.940345	-0.0887386	0.474769	0.925773	-0.11127	0.237385	0.931251	-0.102758	0.2985
P11413	glucose-6-phosphate dehydrogenase(G6PD)	0.856146	-0.224071	0.041	0.817034	-0.291532	0.065	0.980565	-0.0283148	0.334348	0.965292	-0.0509629	0.44775	0.93061	-0.103752	0.190136
A0FGR8	extended synaptotagmin 2(ESYT2)	1.09525	0.131259	0.31	1.11178	0.152874	0.132	1.01366	0.0195809	0.411852	1.06717	0.0937871	0.176073	0.929951	-0.104773	0.0876355
P50225	sulfotransferase family 1A member 1(SULT1A1)	0.493779	-1.01806	0.002	0.503009	-0.991343	0.002	0.985659	-0.020839	0.574825	0.95431	-0.0674705	0.45986	0.929906	-0.104843	0.828679
P30101	protein disulfide isomerase family A member 3(PDIA3)	1.24948	0.321327	0.132	1.01875	0.0268016	0.132	0.92759	-0.108441	0.206791	1.02592	0.0369215	0.383216	0.929316	-0.105758	0.262907
O75368	SH3 domain binding glutamate rich protein like(SH3BGRL)	0.726474	-0.461017	0.132	0.560822	-0.834385	0.132	0.849057	-0.236067	0.306938	0.846045	-0.241194	0.372858	0.929045	-0.106179	0.393546
Q99613	eukaryotic translation initiation factor 3 subunit C(EIF3C)	1.00896	0.0128732	0.937	0.923304	-0.115123	0.18	0.967229	-0.0480708	0.397973	0.962852	-0.0546136	0.334348	0.929008	-0.106237	0.412456
P62826	RAN, member RAS oncogene family(RAN)	0.857097	-0.22247	0.009	0.778267	-0.361664	0.002	0.934565	-0.0976332	0.356647	0.964665	-0.0519007	0.343288	0.928591	-0.106884	0.302346
P00387	cytochrome b5 reductase 3(CYB5R3)	1.24122	0.311763	0.31	1.05204	0.0731864	0.394	0.941751	-0.0865822	0.559287	0.864509	-0.210047	0.474769	0.927465	-0.108635	0.377933
P62995	transformer 2 beta homolog (Drosophila)(TRA2B)	0.838391	-0.254305	0.24	0.882714	-0.179981	0.31	0.852128	-0.230858	0.160528	0.895845	-0.158679	0.279643	0.926924	-0.109478	0.440965
Q15084	protein disulfide isomerase family A member 6(PDIA6)	1.40679	0.492402	0.24	1.00167	0.00241237	0.394	0.919034	-0.12181	0.080264	1.01309	0.0187669	0.383216	0.926587	-0.110001	0.135991
Q9UNM6	proteasome 26S subunit, non-ATPase 13(PSMD13)	1.04128	0.058354	0.31	0.865008	-0.209215	0.699	0.802995	-0.316537	0.0347217	0.80347	-0.315684	0.0674367	0.925639	-0.111479	0.36191
P46940	IQ motif containing GTPase activating protein 1(IQGAP1)	0.818447	-0.28904	0.009	0.795869	-0.329396	0.002	0.947715	-0.077475	0.0950678	0.955029	-0.0663831	0.158256	0.925595	-0.111547	0.112767
O95202	leucine zipper and EF-hand containing transmembrane protein 1(LETM1)	1.50164	0.586537	0.132	1.08361	0.115841	0.394	1.01308	0.0187486	0.470401	1.04094	0.0578853	0.223715	0.925056	-0.112387	0.237385
P04844	ribophorin II(RPN2)	1.42142	0.507338	0.041	1.27421	0.349602	0.026	0.905824	-0.142698	0.331472	1.05026	0.0707443	0.137485	0.924561	-0.11316	0.279643
Q9Y2X3	NOP58 ribonucleoprotein(NOP58)	1.30385	0.382782	0.041	0.978621	-0.0311777	0.937	0.954502	-0.0671792	0.574825	0.985688	-0.0207973	0.494223	0.923691	-0.114518	1
A5YKK6	CCR4-NOT transcription complex subunit 1(CNOT1)	1.34794	0.430752	0.485	1.22307	0.290511	0.394	1.004	0.00576497	0.661448	1.03645	0.0516471	0.529158	0.923592	-0.114673	0.234764
P45880	voltage dependent anion channel 2(VDAC2)	1.29022	0.367623	0.394	1.01583	0.0226552	0.937	0.957248	-0.0630357	0.158256	0.974668	-0.0370169	0.411852	0.923461	-0.114877	0.0347217
P46459	N-ethylmaleimide sensitive factor, vesicle fusing ATPase(NSF)	0.959089	-0.0602634	0.065	0.854815	-0.226315	0.065	0.978651	-0.0311339	0.331472	0.972684	-0.0399563	0.411852	0.922877	-0.115789	0.131453
Q07020	ribosomal protein L18(RPL18)	1.01183	0.0169629	0.699	1.0412	0.0582476	1	1.30922	0.388702	0.158256	0.988783	-0.0162744	0.661448	0.922681	-0.116097	0.564482
P13804	electron transfer flavoprotein alpha subunit(ETFA)	0.979122	-0.0304399	0.818	1.00442	0.0063654	0.818	0.894128	-0.161446	0.621003	0.91048	-0.135301	1	0.921908	-0.117305	0.552453
P33897	ATP binding cassette subfamily D member 1(ABCD1)	1.25021	0.322167	0.18	1.20749	0.272008	0.394	1.09832	0.135299	0.118692	1.19948	0.262403	0.0112631	0.921776	-0.117512	0.411852
P50990	chaperonin containing TCP1 subunit 8(CCT8)	0.921479	-0.117977	0.065	0.8718	-0.197931	0.009	0.914038	-0.129674	0.080264	0.924643	-0.113031	0.052454	0.92156	-0.11785	0.0535093
O43488	aldo-keto reductase family 7 member A2(AKR7A2)	0.677459	-0.561794	0.002	0.660282	-0.598847	0.002	0.828086	-0.272148	0.0938215	0.88563	-0.175224	0.206791	0.921313	-0.118237	0.27463
Q9UQ80	proliferation-associated 2G4(PA2G4)	1.02679	0.0381389	0.589	0.979259	-0.030237	0.485	0.967242	-0.0480506	0.426246	0.895043	-0.15997	0.501521	0.921174	-0.118454	0.895501
P52565	Rho GDP dissociation inhibitor alpha(ARHGDIA)	0.715475	-0.483027	0.015	0.717835	-0.478276	0.002	0.857532	-0.221738	0.0180067	0.869499	-0.201743	0.0140188	0.92088	-0.118915	0.137485
O43615	translocase of inner mitochondrial membrane 44(TIMM44)	1.07778	0.108067	0.18	0.967671	-0.0474119	0.818	1.03556	0.0504151	0.137485	1.11535	0.157498	0.0225261	0.920291	-0.119838	0.383216
P17980	proteasome 26S subunit, ATPase 3(PSMC3)	0.84326	-0.245951	0.132	0.747548	-0.419763	0.041	0.981678	-0.0266787	0.377933	0.979349	-0.0301045	0.36191	0.920141	-0.120073	0.224118
P61923	coatomer protein complex subunit zeta 1(COPZ1)	0.969502	-0.0446837	0.818	0.798736	-0.32421	0.002	0.835142	-0.259906	0.0225261	0.900422	-0.151326	0.0950678	0.919992	-0.120306	0.198986
P52907	capping actin protein of muscle Z-line alpha subunit 1(CAPZA1)	0.694329	-0.526308	0.002	0.757399	-0.400874	0.002	0.890068	-0.168013	0.026227	0.84393	-0.244804	0.0280375	0.91991	-0.120435	0.155093
P23526	adenosylhomocysteinase(AHCY)	0.85448	-0.226882	0.065	0.777555	-0.362983	0.009	0.98234	-0.0257055	0.27463	0.964814	-0.0516779	0.310501	0.91964	-0.120858	0.134873
Q9Y277	voltage dependent anion channel 3(VDAC3)	1.33768	0.419735	0.24	1.07474	0.10399	0.31	0.924645	-0.113029	0.206791	0.999619	-0.000550328	0.27463	0.919149	-0.121629	0.155093
Q9ULV4	coronin 1C(CORO1C)	0.686799	-0.54204	0.065	0.765399	-0.385716	0.041	1.01164	0.0166998	0.452388	0.999744	-0.0003691	0.440965	0.919042	-0.121798	0.50391
Q9UM54	myosin VI(MYO6)	1.02891	0.0411107	0.589	1.00023	0.000332876	0.699	0.893014	-0.163246	0.134873	0.976559	-0.0342206	0.426246	0.91882	-0.122146	0.112059
Q9Y490	talin 1(TLN1)	0.68113	-0.553998	0.009	0.727215	-0.459546	0.002	0.923432	-0.114922	0.2985	0.964633	-0.0519474	0.470401	0.918817	-0.12215	0.356647
Q13177	p21 (RAC1) activated kinase 2(PAK2)	0.832116	-0.265143	0.065	0.818586	-0.288793	0.132	0.903863	-0.145823	0.160528	0.897195	-0.156506	0.153469	0.918638	-0.122432	0.137485
P09622	dihydrolipoamide dehydrogenase(DLD)	1.49117	0.576442	0.18	0.924066	-0.113932	0.699	0.954864	-0.066633	0.983866	0.976058	-0.0349619	0.574825	0.918179	-0.123152	1
Q7KZF4	staphylococcal nuclease and tudor domain containing 1(SND1)	1.02217	0.0316304	0.699	0.910512	-0.13525	0.132	0.905462	-0.143273	0.0347217	0.915614	-0.127189	0.102313	0.918042	-0.123368	0.112059
P50452	serpin family B member 8(SERPINB8)	0.609705	-0.713817	0.065	0.737649	-0.438994	0.065	1.01775	0.0253831	0.5	0.966102	-0.0497531	0.574825	0.917898	-0.123594	0.224118
Q04637	eukaryotic translation initiation factor 4 gamma 1(EIF4G1)	1.41858	0.504444	0.004	1.18554	0.245545	0.699	0.957795	-0.0622106	0.440965	0.897182	-0.156527	0.306938	0.917792	-0.123761	0.234764
Q13200	proteasome 26S subunit, non-ATPase 2(PSMD2)	0.92211	-0.11699	0.699	0.841006	-0.249813	0.093	0.701366	-0.51176	0.112767	0.961904	-0.0560359	0.250761	0.917787	-0.123768	0.397973
P62333	proteasome 26S subunit, ATPase 6(PSMC6)	0.913797	-0.130055	0.132	0.809633	-0.304659	0.132	0.894842	-0.160296	0.474769	0.896317	-0.157919	0.44775	0.917747	-0.123832	0.452388
P15144	alanyl aminopeptidase, membrane(ANPEP)	1.34589	0.428561	0.065	1.14586	0.196425	0.24	0.99514	-0.00702889	0.440965	1.09962	0.137001	0.206791	0.917643	-0.123995	0.198986
P68371	tubulin beta 4B class IVb(TUBB4B)	0.850991	-0.232784	0.009	0.834994	-0.260162	0.004	0.742369	-0.429791	0.0535093	0.6949	-0.525123	0.0180067	0.917529	-0.124175	0.251955
P55263	adenosine kinase(ADK)	0.524724	-0.93037	0.132	0.431627	-1.21214	0.132	1.17104	0.227795	0.206791	1.15201	0.204148	0.279643	0.917518	-0.124192	0.302346
Q9P258	regulator of chromosome condensation 2(RCC2)	0.985773	-0.0206721	0.818	0.892844	-0.16352	0.065	0.978079	-0.0319776	0.661448	0.993773	-0.00901196	0.564482	0.916629	-0.12559	0.620374
P00505	glutamic-oxaloacetic transaminase 2(GOT2)	1.39402	0.479253	0.132	1.08929	0.123385	0.589	1.03872	0.0548106	0.529158	1.02231	0.031839	0.574825	0.916452	-0.125869	0.181321
P06396	gelsolin(GSN)	0.826387	-0.275111	0.002	0.825986	-0.27581	0.026	0.882641	-0.180101	0.0143211	0.941943	-0.0862885	0.198986	0.916382	-0.125979	0.131453
P62701	ribosomal protein S4, X-linked(RPS4X)	1.10472	0.143686	0.394	0.978112	-0.0319282	1	0.954531	-0.0671367	0.532808	0.934493	-0.0977435	0.828679	0.915482	-0.127396	1
P84103	serine and arginine rich splicing factor 3(SRSF3)	0.843432	-0.245657	0.026	0.781921	-0.354904	0.132	0.741986	-0.430536	0.0388376	0.752334	-0.410556	0.0225261	0.914747	-0.128555	0.27463
P40925	malate dehydrogenase 1(MDH1)	0.6322	-0.661548	0.002	0.651127	-0.618988	0.002	0.885631	-0.175223	0.0563833	0.804918	-0.313085	0.0180067	0.914555	-0.128858	0.158256
Q14204	dynein cytoplasmic 1 heavy chain 1(DYNC1H1)	0.850458	-0.233688	0.132	0.866634	-0.206506	0.589	1.00528	0.00759899	0.411852	1.05914	0.0828888	0.310501	0.91369	-0.130224	0.2985
O95831	apoptosis inducing factor, mitochondria associated 1(AIFM1)	0.969031	-0.0453847	0.818	0.783652	-0.351716	0.132	0.916839	-0.12526	0.265315	1.01636	0.0234113	0.1791	0.91329	-0.130855	0.198986
P04040	catalase(CAT)	0.951717	-0.0713956	0.31	0.801465	-0.319289	0.026	0.944128	-0.0829453	0.327955	1.03833	0.0542705	0.377933	0.91177	-0.133258	0.397973
P61019	RAB2A, member RAS oncogene family(RAB2A)	0.975595	-0.0356462	0.699	0.971279	-0.0420418	0.31	0.863496	-0.211738	0.00325521	0.903351	-0.146642	0.0563833	0.911705	-0.13336	0.103114
P21796	voltage dependent anion channel 1(VDAC1)	1.40368	0.489218	0.31	0.99503	-0.00718856	0.589	0.851967	-0.231131	0.501521	0.810919	-0.302371	0.306938	0.911544	-0.133616	0.377933
Q03252	lamin B2(LMNB2)	0.923895	-0.114199	0.937	0.972522	-0.0401967	0.937	0.960826	-0.0576525	0.1791	0.909779	-0.136413	0.00900335	0.911236	-0.134103	0.0180067
Q15233	non-POU domain containing, octamer-binding(NONO)	0.951042	-0.0724193	0.937	0.852107	-0.230894	0.093	0.764091	-0.388183	0.559287	0.697419	-0.519902	0.356647	0.911207	-0.134149	0.414002
P41252	isoleucyl-tRNA synthetase(IARS)	0.918397	-0.122811	0.31	0.863412	-0.211878	0.18	0.892147	-0.164647	0.206791	1.03415	0.0484387	0.279643	0.910624	-0.135073	0.301592
Q92616	GCN1, eIF2 alpha kinase activator homolog(GCN1)	0.958213	-0.0615818	0.818	0.821648	-0.283408	0.093	0.970628	-0.0430104	0.65591	0.918547	-0.122575	0.904776	0.908925	-0.137767	1
P17858	phosphofructokinase, liver type(PFKL)	1.06693	0.0934639	0.31	0.898959	-0.153672	0.699	0.84185	-0.248365	0.352145	0.98301	-0.0247213	0.494223	0.90842	-0.138569	0.620374
P49189	aldehyde dehydrogenase 9 family member A1(ALDH9A1)	0.893981	-0.161684	0.026	0.761905	-0.392317	0.132	0.952034	-0.0709157	0.102313	1.01902	0.0271816	0.440965	0.908328	-0.138714	0.052454
Q6P2Q9	pre-mRNA processing factor 8(PRPF8)	1.13188	0.178726	0.24	1.02405	0.0342896	0.937	0.961012	-0.0573742	0.327955	1.15254	0.204821	0.250761	0.908157	-0.138987	0.265315
P51148	RAB5C, member RAS oncogene family(RAB5C)	0.959079	-0.0602783	0.699	1.09011	0.124468	0.093	0.801742	-0.318791	0.0427837	0.891117	-0.166313	0.223875	0.908029	-0.13919	0.302346
Q16643	drebrin 1(DBN1)	0.819942	-0.286405	0.394	0.727046	-0.459882	0.18	0.822605	-0.281729	0.474769	0.93102	-0.103116	0.393546	0.907838	-0.139493	0.452388
P15311	ezrin(EZR)	0.69435	-0.526265	0.026	0.538385	-0.893289	0.009	0.993592	-0.00927522	0.411852	0.953013	-0.0694327	0.377933	0.907608	-0.139858	0.44775
P08133	annexin A6(ANXA6)	1.22816	0.296493	0.093	1.03206	0.0455308	0.24	0.96973	-0.0443446	0.393546	0.986711	-0.019301	0.41434	0.906679	-0.141336	0.160528
P62136	protein phosphatase 1 catalytic subunit alpha(PPP1CA)	0.675428	-0.566125	0.093	0.526531	-0.92541	0.026	0.911292	-0.134014	0.393546	0.82633	-0.275209	0.474769	0.906491	-0.141635	0.414002
P07741	adenine phosphoribosyltransferase(APRT)	0.765721	-0.385109	0.002	0.708007	-0.498164	0.015	0.887941	-0.171464	0.352145	0.891368	-0.165908	0.543963	0.906278	-0.141975	0.457717
P51659	hydroxysteroid 17-beta dehydrogenase 4(HSD17B4)	1.32974	0.411145	0.31	0.992561	-0.0107721	0.937	0.844039	-0.244619	0.190136	0.945457	-0.0809159	0.355205	0.906029	-0.142371	0.2985
P14618	pyruvate kinase, muscle(PKM)	0.730788	-0.452474	0.18	0.722938	-0.468056	0.026	0.977765	-0.0324407	0.310501	1.02437	0.034732	0.470401	0.904198	-0.14529	0.153469
P08754	G protein subunit alpha i3(GNAI3)	1.38791	0.47291	0.24	1.0051	0.00733346	0.589	0.839004	-0.253251	0.080264	0.874786	-0.192998	0.134873	0.904065	-0.145502	0.265315
P46777	ribosomal protein L5(RPL5)	1.29378	0.371595	0.026	1.0488	0.0687351	0.589	1.15759	0.21113	0.5	1.20804	0.27267	0.559287	0.903328	-0.146678	0.41434
P09960	leukotriene A4 hydrolase(LTA4H)	0.5859	-0.771275	0.004	0.670435	-0.57683	0.002	0.847132	-0.239342	0.052454	0.896148	-0.158191	0.0563833	0.903092	-0.147055	0.137485
P26639	threonyl-tRNA synthetase(TARS)	0.865092	-0.209074	0.041	0.824964	-0.277596	0.065	0.909261	-0.137233	0.0747059	0.806703	-0.30989	0.0143211	0.902411	-0.148144	0.080264
Q14289	protein tyrosine kinase 2 beta(PTK2B)	1.03606	0.0511044	0.485	0.739164	-0.436034	0.589	0.93765	-0.0928778	0.223715	1.15877	0.212592	0.137485	0.901773	-0.149164	0.176073
Q08211	DExH-box helicase 9(DHX9)	1.24254	0.313295	0.009	1.06114	0.0856088	0.394	0.973604	-0.0385932	0.331472	1.05804	0.0813902	0.250761	0.90126	-0.149985	0.334348
Q15154	pericentriolar material 1(PCM1)	0.835187	-0.259829	0.065	0.851229	-0.232381	0.041	0.910046	-0.135989	0.223715	1.15362	0.206171	0.155093	0.901022	-0.150365	0.206791
P00492	hypoxanthine phosphoribosyltransferase 1(HPRT1)	0.718726	-0.476486	0.24	0.671921	-0.573637	0.041	0.767528	-0.381709	0.234764	0.728027	-0.457936	0.0639898	0.900499	-0.151203	0.470401
P30086	phosphatidylethanolamine binding protein 1(PEBP1)	0.664111	-0.590503	0.002	0.764583	-0.387256	0.002	0.763488	-0.389323	0.00249758	0.817504	-0.290702	0.0312738	0.900083	-0.15187	0.14925
Q9HB71	calcyclin binding protein(CACYBP)	0.781099	-0.356423	0.093	0.671162	-0.575267	0.015	0.906489	-0.141639	0.178323	0.785279	-0.348724	0.052454	0.899717	-0.152457	0.198986
Q92841	DEAD-box helicase 17(DDX17)	1.06181	0.0865313	0.589	0.785171	-0.348921	0.093	0.978981	-0.030647	0.411852	0.951128	-0.0722889	0.279643	0.898544	-0.154338	0.190136
Q02878	ribosomal protein L6(RPL6)	0.941683	-0.0866868	0.818	0.956043	-0.0648531	0.818	0.910441	-0.135363	0.310187	0.892282	-0.164428	0.206791	0.898156	-0.154962	0.543963
Q969H8	myeloid derived growth factor(MYDGF)	1.3785	0.463101	0.24	1.0541	0.076008	0.31	0.84596	-0.241339	0.0776752	0.920611	-0.119336	0.234764	0.897917	-0.155347	0.080264
P48444	archain 1(ARCN1)	0.874649	-0.193224	0.31	0.745334	-0.42404	0.065	0.952711	-0.0698894	0.574825	0.978526	-0.0313184	0.5	0.897734	-0.15564	0.224118
Q13404	ubiquitin conjugating enzyme E2 V1(UBE2V1)	0.780225	-0.358037	0.015	0.730206	-0.453624	0.093	0.883599	-0.178536	0.160528	0.895885	-0.158614	0.118882	0.897687	-0.155715	0.178323
P49411	Tu translation elongation factor, mitochondrial(TUFM)	1.38753	0.47252	0.24	0.984635	-0.0223385	0.818	0.987028	-0.0188364	0.440965	1.02281	0.0325433	0.393546	0.89768	-0.155726	0.352145
Q13148	TAR DNA binding protein(TARDBP)	0.832986	-0.263636	0.026	0.83625	-0.257994	0.041	1.02676	0.0381004	0.45986	0.877731	-0.188149	0.223875	0.897197	-0.156503	0.2985
Q99832	chaperonin containing TCP1 subunit 7(CCT7)	0.959689	-0.0593614	0.394	0.970445	-0.0432822	0.31	0.952288	-0.0705296	0.355205	0.949736	-0.0744009	0.372858	0.896809	-0.157127	0.474769
P07237	prolyl 4-hydroxylase subunit beta(P4HB)	1.45763	0.543626	0.132	1.04048	0.0572439	0.31	0.895486	-0.159257	0.224118	0.957179	-0.0631389	0.426246	0.896745	-0.157231	0.131453
P00367	glutamate dehydrogenase 1(GLUD1)	1.21441	0.280261	0.394	0.983053	-0.0246591	0.699	0.976271	-0.0346465	0.36191	1.0074	0.0106314	0.440965	0.896592	-0.157477	0.0319949
Q96C86	decapping enzyme, scavenger(DCPS)	0.5596	-0.837531	0.015	0.659634	-0.600263	0.015	0.790775	-0.33866	0.206228	0.390584	-1.35629	0.262907	0.895194	-0.159728	0.334348
Q86UE4	metadherin(MTDH)	0.970461	-0.0432574	0.937	0.805984	-0.311177	0.24	0.953001	-0.0694503	0.206791	0.977725	-0.0324994	0.276226	0.894906	-0.160192	0.134873
P14866	heterogeneous nuclear ribonucleoprotein L(HNRNPL)	0.99398	-0.00871081	0.818	0.872129	-0.197387	0.132	0.911995	-0.132902	0.159189	0.829904	-0.268983	0.0143211	0.894802	-0.160359	0.158256
P61421	ATPase H+ transporting V0 subunit d1(ATP6V0D1)	1.10818	0.148193	0.132	0.929738	-0.105104	0.31	0.898984	-0.153633	0.0776752	0.950152	-0.073769	0.234764	0.894747	-0.160448	0.080264
P62081	ribosomal protein S7(RPS7)	0.948935	-0.0756183	0.485	1.25114	0.323237	0.394	0.908877	-0.137843	0.178323	0.907813	-0.139533	0.158256	0.892362	-0.164299	0.112767
P31146	coronin 1A(CORO1A)	0.623667	-0.681152	0.002	0.669834	-0.578124	0.002	0.929826	-0.104968	0.36191	0.976927	-0.0336771	0.41434	0.891828	-0.165163	0.0938215
P23528	cofilin 1(CFL1)	0.665968	-0.586475	0.041	0.658168	-0.603473	0.009	0.824084	-0.279137	0.0140188	0.815781	-0.293747	0.00698729	0.890824	-0.166788	0.103114
P30041	peroxiredoxin 6(PRDX6)	0.656747	-0.606591	0.002	0.69807	-0.518557	0.002	0.765394	-0.385726	0.0112631	0.719389	-0.475157	0.00325521	0.889764	-0.168505	0.140858
P09467	fructose-bisphosphatase 1(FBP1)	0.974995	-0.0365327	0.699	0.79362	-0.333479	0.31	0.898702	-0.154086	0.704291	0.902489	-0.148019	0.372858	0.889704	-0.168603	0.352145
P08670	vimentin(VIM)	1.04535	0.063984	0.394	0.880896	-0.182956	0.093	0.85743	-0.221909	0.198986	0.767912	-0.380987	0.0427837	0.889161	-0.169484	0.331472
O95373	importin 7(IPO7)	1.18796	0.248484	0.041	0.805552	-0.31195	0.24	0.853729	-0.228149	0.112767	0.892061	-0.164786	0.112059	0.889013	-0.169724	0.137485
O75533	splicing factor 3b subunit 1(SF3B1)	0.932204	-0.101282	0.937	0.855691	-0.224838	0.18	0.996202	-0.00549018	0.45986	1.03665	0.0519258	0.470401	0.888735	-0.170174	0.501521
Q7L576	cytoplasmic FMR1 interacting protein 1(CYFIP1)	0.820052	-0.286213	0.065	0.746311	-0.422151	0.015	0.942895	-0.0848314	0.0657266	1.09852	0.135565	0.36191	0.888461	-0.17062	0.0375889
P34897	serine hydroxymethyltransferase 2(SHMT2)	1.4491	0.535155	0.132	1.18563	0.245651	0.002	0.947285	-0.0781289	0.41434	0.952516	-0.0701847	0.470401	0.888424	-0.170679	0.501521
P52272	heterogeneous nuclear ribonucleoprotein M(HNRNPM)	1.05526	0.077599	0.31	0.92085	-0.118961	0.485	0.943021	-0.0846381	0.440965	0.916798	-0.125324	0.265315	0.888202	-0.17104	0.262907
Q9BVK6	transmembrane p24 trafficking protein 9(TMED9)	1.64966	0.72217	0.004	1.19996	0.262991	0.026	0.612274	-0.707751	0.343288	0.52422	-0.931755	0.190136	0.887523	-0.172143	0.470401
P00918	carbonic anhydrase 2(CA2)	0.682166	-0.551805	0.002	0.677153	-0.562446	0.002	0.807254	-0.308905	0.0776752	0.886913	-0.173135	0.181321	0.887141	-0.172765	0.206228
Q96BY6	dedicator of cytokinesis 10(DOCK10)	0.829379	-0.269897	0.009	0.806558	-0.31015	0.004	0.94641	-0.0794627	0.250761	0.998708	-0.00186484	0.302346	0.886754	-0.173394	0.0776752
P26196	DEAD-box helicase 6(DDX6)	0.778984	-0.360334	0.24	0.756105	-0.403341	0.065	0.953348	-0.0689256	0.470401	0.745514	-0.423693	0.262907	0.886305	-0.174124	0.574825
P22695	ubiquinol-cytochrome c reductase core protein II(UQCRC2)	1.3028	0.381617	0.394	1.10851	0.14862	0.589	0.911358	-0.13391	0.426246	0.871407	-0.198581	0.397973	0.88586	-0.174849	0.704291
P36957	dihydrolipoamide S-succinyltransferase(DLST)	1.35845	0.441959	0.18	1.0782	0.108623	0.394	0.823094	-0.280872	0.0225261	0.828383	-0.27163	0.0140188	0.885616	-0.175246	0.0633785
P11142	heat shock protein family A (Hsp70) member 8(HSPA8)	0.862188	-0.213926	0.065	0.91853	-0.122602	0.041	0.851672	-0.23163	0.0347217	0.886365	-0.174027	0.0312738	0.885535	-0.17538	0.0469108
P61160	ARP2 actin related protein 2 homolog(ACTR2)	0.946029	-0.0800438	0.485	0.962303	-0.0554372	0.31	0.772024	-0.373282	0.0747059	0.689775	-0.535803	0.00544463	0.885356	-0.17567	0.1791
O43707	actinin alpha 4(ACTN4)	0.794546	-0.331797	0.002	0.735759	-0.442695	0.002	0.895831	-0.158702	0.178323	0.986687	-0.0193349	0.426246	0.884855	-0.176488	0.306938
Q99536	vesicle amine transport 1(VAT1)	0.710081	-0.493944	0.132	0.595604	-0.747575	0.18	0.811251	-0.30178	0.0213918	0.785152	-0.348956	0.00698729	0.884825	-0.176537	0.135991
Q15942	zyxin(ZYX)	0.654651	-0.611203	0.002	0.500069	-0.9998	0.002	0.914335	-0.129205	0.0475339	1.06495	0.090782	0.440965	0.884811	-0.176559	0.0213918
Q9NSD9	phenylalanyl-tRNA synthetase beta subunit(FARSB)	0.827331	-0.273464	0.24	0.67611	-0.564671	0.093	0.940131	-0.0890658	0.36191	0.890209	-0.167785	0.271981	0.884066	-0.177773	0.262907
Q99829	copine 1(CPNE1)	0.980798	-0.0279723	0.699	0.865341	-0.208659	0.093	1.00401	0.00578042	0.564482	0.979715	-0.0295652	0.661448	0.883744	-0.1783	0.620374
P40227	chaperonin containing TCP1 subunit 6A(CCT6A)	0.930289	-0.104249	0.026	0.848297	-0.237359	0.132	0.85694	-0.222734	0.112767	0.884937	-0.176353	0.0563833	0.883117	-0.179324	0.0747059
Q9UNF0	protein kinase C and casein kinase substrate in neurons 2(PACSIN2)	0.542468	-0.882389	0.002	0.636007	-0.652886	0.002	0.885437	-0.175538	0.131453	0.947089	-0.078428	0.279643	0.882908	-0.179665	0.190136
P12956	X-ray repair cross complementing 6(XRCC6)	0.811546	-0.301255	0.065	0.786434	-0.346603	0.041	0.941446	-0.0870494	0.158256	0.901834	-0.149066	0.0319949	0.882492	-0.180344	0.0347217
O75083	WD repeat domain 1(WDR1)	0.736012	-0.442198	0.009	0.754086	-0.407199	0.002	0.940455	-0.0885687	0.159189	0.934147	-0.098279	0.176073	0.882225	-0.180781	0.0427837
O00487	proteasome 26S subunit, non-ATPase 14(PSMD14)	0.92359	-0.114676	0.093	0.952733	-0.0698562	0.485	0.903286	-0.146745	0.0535093	0.895387	-0.159417	0.0388376	0.882038	-0.181087	0.052454
Q14165	malectin(MLEC)	1.34258	0.425013	0.31	0.927718	-0.108242	0.699	0.928918	-0.106377	0.176073	1.01132	0.0162351	0.331472	0.881931	-0.181262	0.112059
P60709	actin beta(ACTB)	0.958224	-0.0615647	0.394	0.926618	-0.109954	0.394	0.697636	-0.519454	0.176073	0.331803	-1.5916	0.00892113	0.881652	-0.181719	0.331472
P30044	peroxiredoxin 5(PRDX5)	0.710672	-0.492743	0.041	0.612691	-0.706767	0.009	0.795515	-0.330039	0.137485	0.687165	-0.541271	0.0280375	0.881595	-0.181812	0.200609
P56134	ATP synthase, H+ transporting, mitochondrial Fo complex subunit F2(ATP5J2)	1.0692	0.0965319	0.589	0.925975	-0.110955	0.699	0.839158	-0.252985	0.352145	0.839224	-0.252872	0.356647	0.881501	-0.181966	0.414002
Q9NTK5	Obg like ATPase 1(OLA1)	0.703115	-0.508167	0.065	0.772719	-0.371984	0.009	0.834389	-0.261209	0.0469108	0.797234	-0.326924	0.00892113	0.881339	-0.182231	0.118692
P19623	spermidine synthase(SRM)	0.641546	-0.640375	0.041	0.699178	-0.516269	0.002	0.932924	-0.100168	0.27463	0.919831	-0.120559	0.178323	0.881142	-0.182554	0.190136
Q13263	tripartite motif containing 28(TRIM28)	1.15118	0.203107	0.31	0.967839	-0.0471603	0.699	0.799685	-0.322496	0.0427837	0.834635	-0.260782	0.0213918	0.880997	-0.182791	0.0258917
Q96QK1	VPS35, retromer complex component(VPS35)	0.846056	-0.241176	0.24	0.808627	-0.306454	0.18	0.891609	-0.165517	0.178323	0.941634	-0.0867617	0.27463	0.88089	-0.182966	0.190136
P13010	X-ray repair cross complementing 5(XRCC5)	0.891619	-0.165501	0.026	0.854133	-0.227468	0.041	0.913144	-0.131086	0.0319949	0.960132	-0.0586948	0.103114	0.879501	-0.185242	0.00698729
Q14739	lamin B receptor(LBR)	0.935269	-0.096547	0.394	0.849748	-0.234892	0.065	1.05168	0.072698	0.494223	1.12076	0.164472	0.440965	0.878814	-0.186371	0.397973
P62191	proteasome 26S subunit, ATPase 1(PSMC1)	1.01116	0.0160147	0.699	0.972523	-0.040196	0.31	0.885583	-0.1753	0.271981	0.949834	-0.0742531	0.377933	0.878355	-0.187124	0.356647
P43243	matrin 3(MATR3)	1.37725	0.461787	0.015	1.14946	0.200953	0.485	0.96956	-0.0445973	0.36191	0.909754	-0.136451	0.356647	0.878173	-0.187424	0.206228
Q9UBS4	DnaJ heat shock protein family (Hsp40) member B11(DNAJB11)	1.30432	0.383293	0.24	0.876705	-0.189837	0.818	0.822172	-0.282488	0.0639898	0.905935	-0.14252	0.206791	0.87805	-0.187625	0.206228
P55072	valosin containing protein(VCP)	0.956556	-0.0640787	0.31	0.916574	-0.125676	0.015	0.875788	-0.191346	0.352145	0.857705	-0.221446	0.306938	0.875874	-0.191205	0.2985
Q12874	splicing factor 3a subunit 3(SF3A3)	0.92857	-0.106918	0.31	0.807616	-0.308258	0.18	0.848105	-0.237685	0.112059	0.999563	-0.000630606	0.470401	0.875791	-0.191341	0.155093
P29144	tripeptidyl peptidase 2(TPP2)	0.90507	-0.143899	0.18	0.930715	-0.103588	0.699	0.938802	-0.091107	0.159189	1.011	0.0157852	0.470401	0.875378	-0.192022	0.0173609
Q9H4A4	arginyl aminopeptidase(RNPEP)	0.596383	-0.745688	0.002	0.665347	-0.587822	0.002	0.922317	-0.116665	0.265315	0.947296	-0.0781128	0.301592	0.874307	-0.193788	0.0776752
Q15418	ribosomal protein S6 kinase A1(RPS6KA1)	0.886112	-0.174439	0.31	0.811838	-0.300737	0.132	0.950516	-0.0732169	0.491933	0.96078	-0.0577212	0.470401	0.873847	-0.194548	1
P15090	fatty acid binding protein 4(FABP4)	0.497579	-1.007	0.18	0.528427	-0.920225	0.002	0.659202	-0.601207	0.026227	0.525693	-0.927707	0.00109352	0.873785	-0.194649	0.176073
Q00610	clathrin heavy chain(CLTC)	1.08033	0.111472	0.24	0.972545	-0.0401637	0.937	0.916676	-0.125516	0.155093	1.01859	0.0265799	0.440965	0.873072	-0.195827	0.0469108
P56537	eukaryotic translation initiation factor 6(EIF6)	0.851273	-0.232306	0.589	0.737429	-0.439423	0.31	0.925726	-0.111342	0.310501	0.992253	-0.0112205	0.470401	0.872199	-0.197271	0.271981
P46063	RecQ like helicase(RECQL)	0.892066	-0.164777	0.065	0.803079	-0.316386	0.093	0.964194	-0.0526039	0.310501	0.994022	-0.0086499	0.331472	0.871556	-0.198335	0.190136
Q9Y4L1	hypoxia up-regulated 1(HYOU1)	1.56155	0.642978	0.132	1.21947	0.286257	0.065	0.944243	-0.0827698	0.276226	0.999505	-0.000714106	0.302346	0.871357	-0.198664	0.0950678
P32119	peroxiredoxin 2(PRDX2)	0.565093	-0.82344	0.004	0.582915	-0.778643	0.004	0.861544	-0.215004	0.474769	0.920083	-0.120164	0.36191	0.871209	-0.198909	0.271981
Q9NY33	dipeptidyl peptidase 3(DPP3)	0.757366	-0.400938	0.24	0.652161	-0.616701	0.093	0.854449	-0.226933	0.0180067	0.916079	-0.126456	0.198986	0.870351	-0.20033	0.0563833
P20700	lamin B1(LMNB1)	1.28358	0.360177	0.132	0.888224	-0.171005	0.589	0.917442	-0.124312	0.181321	0.853594	-0.228378	0.206228	0.869428	-0.201862	0.160528
P83731	ribosomal protein L24(RPL24)	0.970183	-0.0436713	0.937	0.945279	-0.0811876	0.589	0.834766	-0.260556	0.0776752	0.844855	-0.243224	0.0469108	0.869238	-0.202176	0.118882
P24752	acetyl-CoA acetyltransferase 1(ACAT1)	1.13663	0.184768	0.394	0.802882	-0.31674	0.818	0.909986	-0.136083	0.112059	0.92016	-0.120043	0.137485	0.869189	-0.202258	0.0225261
P30040	endoplasmic reticulum protein 29(ERP29)	1.16249	0.217218	0.394	0.899172	-0.15333	0.699	0.894033	-0.161601	0.176073	0.782654	-0.353553	0.0427837	0.868244	-0.203828	0.131453
Q02978	solute carrier family 25 member 11(SLC25A11)	1.08215	0.113906	0.589	1.16668	0.222412	0.065	0.88128	-0.182328	0.206228	0.910095	-0.135911	0.494223	0.868063	-0.204128	0.356647
Q96TA1	family with sequence similarity 129 member B(FAM129B)	0.674205	-0.568741	0.132	0.595441	-0.747969	0.026	0.864218	-0.210532	0.306938	0.854575	-0.226721	0.206228	0.867929	-0.20435	0.181321
P43307	signal sequence receptor subunit 1(SSR1)	1.3317	0.413268	0.394	0.963587	-0.0535131	0.818	0.830787	-0.267449	0.0639898	0.930308	-0.10422	0.198986	0.867641	-0.20483	0.153469
Q9Y2Q3	glutathione S-transferase kappa 1(GSTK1)	1.40474	0.490307	0.093	1.10417	0.142958	0.818	0.80865	-0.306412	0.0280375	0.824789	-0.277903	0.0674367	0.867089	-0.205748	0.102313
P28072	proteasome subunit beta 6(PSMB6)	0.845358	-0.242366	0.093	0.749653	-0.415705	0.24	0.795306	-0.330419	0.0225261	0.887884	-0.171556	0.080264	0.866594	-0.206571	0.102313
P42167	thymopoietin(TMPO)	0.823295	-0.280519	0.18	0.816589	-0.292317	0.18	0.83577	-0.258822	0.0347217	0.866994	-0.205906	0.0633785	0.866402	-0.206891	0.0469108
Q13162	peroxiredoxin 4(PRDX4)	1.59865	0.676851	0.132	1.21853	0.28514	0.015	0.920808	-0.119027	0.135991	1.02167	0.0309294	0.36191	0.866389	-0.206914	0.118882
P11310	acyl-CoA dehydrogenase, C-4 to C-12 straight chain(ACADM)	1.09048	0.124961	0.589	0.792799	-0.334973	0.24	0.924044	-0.113966	0.158256	1.00292	0.0041999	0.248401	0.866335	-0.207004	0.0347217
P15153	ras-related C3 botulinum toxin substrate 2 (rho family, small GTP binding protein Rac2)(RAC2)	0.864008	-0.210884	0.015	0.892329	-0.164352	0.18	0.848931	-0.236281	0.0427837	0.854642	-0.226608	0.026227	0.865142	-0.208991	0.0213299
P30153	protein phosphatase 2 scaffold subunit Aalpha(PPP2R1A)	0.890839	-0.166763	0.065	0.725418	-0.463116	0.065	0.909181	-0.137361	0.102313	0.93647	-0.0946946	0.276226	0.864471	-0.21011	0.0347217
P49327	fatty acid synthase(FASN)	1.1011	0.138948	0.24	1.0539	0.0757359	0.818	1.02978	0.0423294	0.223875	1.04519	0.0637663	0.265315	0.864329	-0.210348	0.200609
Q8NF50	dedicator of cytokinesis 8(DOCK8)	1.20003	0.263073	0.065	1.18103	0.240044	0.065	0.851726	-0.231538	0.352145	1.06695	0.0934971	0.440965	0.863248	-0.212153	0.343288
P34932	heat shock protein family A (Hsp70) member 4(HSPA4)	0.870945	-0.199347	0.18	0.897715	-0.155671	0.026	0.821023	-0.284505	0.0173609	0.788533	-0.342756	0.00325521	0.863013	-0.212545	0.135991
P40121	capping actin protein, gelsolin like(CAPG)	0.74186	-0.430781	0.18	0.797495	-0.326452	0.24	0.826342	-0.275189	0.153469	0.761469	-0.393144	0.0225261	0.860655	-0.216493	0.223875
P54577	tyrosyl-tRNA synthetase(YARS)	0.698272	-0.51814	0.041	0.69006	-0.535205	0.065	0.945377	-0.0810388	0.452388	0.947747	-0.0774255	0.45986	0.859214	-0.218911	0.620374
P01024	complement C3(C3)	2.9009	1.5365	0.132	1.40647	0.492082	0.485	0.813824	-0.297211	0.234764	1.52786	0.611509	0.331472	0.858585	-0.219968	0.279643
P48651	phosphatidylserine synthase 1(PTDSS1)	1.02327	0.033185	0.485	1.03339	0.0473855	0.589	0.92441	-0.113396	0.2985	0.96088	-0.0575725	0.411852	0.858285	-0.220471	0.262907
P27797	calreticulin(CALR)	1.3879	0.472899	0.132	1.00321	0.00462739	0.937	0.898578	-0.154284	0.198986	1.03485	0.0494284	0.383216	0.857503	-0.221787	0.0950678
P11021	heat shock protein family A (Hsp70) member 5(HSPA5)	1.48629	0.571719	0.31	0.986765	-0.0192218	0.937	0.899022	-0.153572	0.0312738	0.98834	-0.0169202	0.5	0.856105	-0.224141	0.0280375
P09874	poly(ADP-ribose) polymerase 1(PARP1)	1.09618	0.13249	0.065	1.0213	0.0304052	1	0.881931	-0.181262	0.0388376	0.976016	-0.0350237	0.248401	0.854901	-0.22617	0.0639898
Q01518	adenylate cyclase associated protein 1(CAP1)	0.776202	-0.365496	0.002	0.824623	-0.278193	0.002	0.870218	-0.200551	0.397973	0.87358	-0.194988	0.704291	0.854859	-0.226242	0.334348
Q13303	potassium voltage-gated channel subfamily A regulatory beta subunit 2(KCNAB2)	0.768172	-0.380498	0.015	0.724372	-0.465198	0.004	0.927738	-0.108211	0.137485	0.995631	-0.00631704	0.327955	0.85383	-0.22798	0.0347217
P07814	glutamyl-prolyl-tRNA synthetase(EPRS)	0.942254	-0.0858116	0.041	0.891511	-0.165676	0.041	0.902695	-0.14769	0.0469108	0.923898	-0.114194	0.118882	0.853655	-0.228274	0.0347217
P20702	integrin subunit alpha X(ITGAX)	1.09085	0.12545	0.485	0.848016	-0.237837	0.093	0.977818	-0.0323626	0.36191	1.04012	0.0567447	0.440965	0.853323	-0.228836	0.131453
O00442	RNA 3'-terminal phosphate cyclase(RTCA)	0.747777	-0.419319	0.002	0.800932	-0.320248	0.015	0.981845	-0.0264324	0.440965	0.928044	-0.107735	0.343288	0.852757	-0.229794	0.206228
P46977	STT3A, catalytic subunit of the oligosaccharyltransferase complex(STT3A)	1.56633	0.647389	0.132	1.22903	0.297525	0.009	0.951911	-0.0711013	0.200609	1.01269	0.0181918	0.411852	0.852615	-0.230034	0.0173609
P02545	lamin A/C(LMNA)	1.0682	0.0951757	0.132	0.892956	-0.163339	0.31	0.966751	-0.0487845	0.228859	1.02038	0.0290997	0.248401	0.851662	-0.231648	0.0469108
P12268	inosine monophosphate dehydrogenase 2(IMPDH2)	1.06847	0.0955432	0.394	1.06354	0.0888741	0.699	0.900859	-0.150626	0.237385	0.933627	-0.0990814	0.302346	0.851099	-0.232601	0.112767
P04264	keratin 1(KRT1)	0.718864	-0.476209	0.31	1.17025	0.226812	0.485	0.984898	-0.0219532	1	1.04449	0.0627973	0.71041	0.850743	-0.233205	1
P49748	acyl-CoA dehydrogenase, very long chain(ACADVL)	1.19227	0.25371	0.394	1.04879	0.0687314	0.589	0.99463	-0.00776873	0.355205	1.05048	0.0710541	0.331472	0.849816	-0.234777	0.237385
P16615	ATPase sarcoplasmic/endoplasmic reticulum Ca2+ transporting 2(ATP2A2)	1.26417	0.338196	0.132	1.1796	0.238298	0.041	1.10904	0.149312	0.223715	1.20635	0.270651	0.0388376	0.849775	-0.234848	0.228859
P30048	peroxiredoxin 3(PRDX3)	1.25066	0.322693	0.394	1.01137	0.0163067	1	0.848027	-0.237818	0.0469108	0.877333	-0.188804	0.0747059	0.849012	-0.236143	0.0280375
P01023	alpha-2-macroglobulin(A2M)	2.85006	1.51099	0.132	1.44635	0.532419	0.485	0.887419	-0.172313	0.234764	1.27955	0.35564	0.393546	0.848948	-0.236251	0.223875
Q9BR76	coronin 1B(CORO1B)	0.526625	-0.925153	0.002	0.589931	-0.761382	0.002	0.906813	-0.141123	0.198986	0.967871	-0.0471129	0.440965	0.846921	-0.2397	0.237385
O43143	DEAH-box helicase 15(DHX15)	1.0885	0.122346	0.18	0.923188	-0.115304	0.394	1.0619	0.0866461	0.248401	1.10115	0.139007	0.234764	0.846677	-0.240117	0.198986
Q10567	adaptor related protein complex 1 beta 1 subunit(AP1B1)	0.86184	-0.214508	0.015	0.76378	-0.388772	0.015	0.912254	-0.132492	0.234764	0.837638	-0.255602	0.0469108	0.844632	-0.243604	0.0639898
Q5SSJ5	heterochromatin protein 1 binding protein 3(HP1BP3)	1.24756	0.319107	0.132	0.909554	-0.13677	0.132	0.914685	-0.128654	0.377933	0.970839	-0.0426957	0.470401	0.843736	-0.245137	0.160528
P50570	dynamin 2(DNM2)	0.856916	-0.222775	0.026	0.887697	-0.171861	0.065	0.904624	-0.144609	0.310187	0.917673	-0.123948	0.234764	0.843496	-0.245546	0.0639898
P55786	aminopeptidase puromycin sensitive(NPEPPS)	0.657591	-0.604738	0.026	0.664227	-0.590251	0.015	0.883977	-0.177919	0.310187	0.923649	-0.114583	0.250761	0.842573	-0.247127	0.0776752
P19823	inter-alpha-trypsin inhibitor heavy chain 2(ITIH2)	3.3714	1.75335	0.132	1.38159	0.46633	0.485	0.56497	-0.823753	0.112059	1.34542	0.428061	0.470401	0.842114	-0.247913	0.302346
Q8TEM1	nucleoporin 210(NUP210)	1.06864	0.0957716	0.589	0.704916	-0.504477	0.394	1.09644	0.132831	0.102313	1.11064	0.151387	0.118692	0.839939	-0.251643	0.200609
P39656	dolichyl-diphosphooligosaccharide--protein glycosyltransferase non-catalytic subunit(DDOST)	1.35326	0.436439	0.18	1.02343	0.0334139	0.394	0.958275	-0.0614889	0.200609	1.0223	0.0318131	0.470401	0.83966	-0.252122	0.026227
Q13423	nicotinamide nucleotide transhydrogenase(NNT)	1.50934	0.593914	0.18	1.08682	0.120106	0.394	0.931504	-0.102366	0.135991	1.00534	0.00768965	0.355205	0.839297	-0.252747	0.0180067
P33991	minichromosome maintenance complex component 4(MCM4)	1.02083	0.029741	0.937	0.965359	-0.0508632	0.485	0.783202	-0.352544	0.0143211	0.867618	-0.204867	0.137485	0.838819	-0.253569	0.080264
Q9Y3U8	ribosomal protein L36(RPL36)	1.07407	0.103093	0.24	1.16971	0.226152	0.015	0.659667	-0.600191	0.0563833	0.615988	-0.699025	0.0280375	0.838605	-0.253937	0.200609
P10515	dihydrolipoamide S-acetyltransferase(DLAT)	0.9798	-0.029441	0.394	0.868191	-0.203916	0.394	0.901621	-0.149406	0.440965	0.995985	-0.00580344	0.36191	0.838051	-0.25489	0.0950678
Q9Y4P3	transducin beta like 2(TBL2)	0.979225	-0.0302882	0.589	0.880079	-0.184295	0.132	0.897791	-0.155549	0.559287	0.981132	-0.0274811	0.377933	0.837739	-0.255426	0.474769
P50395	GDP dissociation inhibitor 2(GDI2)	0.819296	-0.287544	0.015	0.787785	-0.344125	0.004	0.90656	-0.141526	0.250761	0.887962	-0.171429	0.131453	0.834517	-0.260986	0.052454
Q9BUF5	tubulin beta 6 class V(TUBB6)	0.92962	-0.105287	0.132	0.850865	-0.232997	0.026	0.796761	-0.32778	0.158256	0.780124	-0.358226	0.112767	0.833732	-0.262345	0.355205
P07437	tubulin beta class I(TUBB)	0.917235	-0.124637	0.041	0.894971	-0.160086	0.041	0.972785	-0.0398068	0.45986	0.992828	-0.0103841	0.440965	0.833412	-0.262899	0.153469
Q13045	FLII, actin remodeling protein(FLII)	0.898657	-0.154157	0.132	0.882005	-0.181141	0.18	0.973769	-0.038348	0.470401	0.905911	-0.142559	0.223715	0.832743	-0.264057	0.0469108
Q8N163	cell cycle and apoptosis regulator 2(CCAR2)	0.975918	-0.0351683	0.589	0.855544	-0.225086	0.065	0.811822	-0.300765	0.543963	0.850968	-0.232822	0.2985	0.832488	-0.264498	0.352145
Q8WXF1	paraspeckle component 1(PSPC1)	0.948901	-0.0756707	0.485	0.782592	-0.353667	0.026	0.826392	-0.275102	0.795946	0.879507	-0.185233	0.559287	0.831331	-0.266504	0.50391
P23219	prostaglandin-endoperoxide synthase 1(PTGS1)	1.13561	0.183467	0.394	0.901378	-0.149796	0.485	0.930771	-0.103501	0.377933	0.881769	-0.181528	0.621003	0.831183	-0.266762	0.412456
P04843	ribophorin I(RPN1)	1.36994	0.454108	0.132	1.02986	0.0424541	0.24	0.930704	-0.103606	0.200609	0.980375	-0.0285941	0.470401	0.831135	-0.266846	0.0112631
O76021	ribosomal L1 domain containing 1(RSL1D1)	1.3277	0.408934	0.065	1.11182	0.152922	0.24	0.921473	-0.117986	0.158256	0.899917	-0.152136	0.080264	0.831098	-0.26691	0.0280375
O94905	ER lipid raft associated 2(ERLIN2)	1.45498	0.541001	0.24	1.12133	0.165208	0.31	0.822641	-0.281665	0.0938215	0.874815	-0.192951	0.118882	0.830431	-0.268067	0.080264
O14773	tripeptidyl peptidase 1(TPP1)	0.660308	-0.598789	0.002	0.661448	-0.596301	0.009	0.793301	-0.334059	0.0469108	0.728544	-0.456913	0.00892113	0.828813	-0.270882	0.118692
P46783	ribosomal protein S10(RPS10)	0.837041	-0.256629	0.132	0.941809	-0.0864941	0.937	0.737808	-0.438682	0.543963	0.703775	-0.506814	0.271981	0.827882	-0.272503	0.372858
Q14697	glucosidase II alpha subunit(GANAB)	1.35025	0.433224	0.18	1.09813	0.135053	0.041	0.896046	-0.158356	0.250761	0.907775	-0.139594	0.248401	0.827106	-0.273855	0.052454
P60866	ribosomal protein S20(RPS20)	0.928857	-0.106471	0.31	1.01606	0.0229926	0.818	0.892618	-0.163885	0.355205	0.853884	-0.227888	0.334348	0.825144	-0.277283	0.306938
P11215	integrin subunit alpha M(ITGAM)	1.08817	0.121907	0.818	0.892852	-0.163508	0.394	0.909432	-0.136962	0.327955	1.05666	0.0795152	0.310501	0.823219	-0.280652	0.310187
P55735	SEC13 homolog, nuclear pore and COPII coat complex component(SEC13)	1.05578	0.0783099	0.485	0.959258	-0.0600091	0.485	0.897194	-0.156508	0.206791	0.831581	-0.266072	0.0563833	0.822179	-0.282475	0.0639898
Q99439	calponin 2(CNN2)	0.886881	-0.173188	0.24	0.533845	-0.905507	0.026	0.780506	-0.357519	0.178323	0.642221	-0.638858	0.0347217	0.821655	-0.283396	0.206791
Q16531	damage specific DNA binding protein 1(DDB1)	0.924417	-0.113384	0.699	0.737074	-0.440118	0.24	0.903926	-0.145724	0.45986	0.923275	-0.115167	0.532808	0.815859	-0.293608	0.262907
P61225	RAP2B, member of RAS oncogene family(RAP2B)	0.77449	-0.368682	0.394	0.803245	-0.316089	0.18	0.890464	-0.16737	0.440965	1.05275	0.0741659	0.331472	0.812731	-0.299149	0.44775
P78527	protein kinase, DNA-activated, catalytic polypeptide(PRKDC)	0.985928	-0.0204451	1	0.991437	-0.0124067	0.699	0.865513	-0.208372	0.36191	0.851063	-0.232662	0.41434	0.812607	-0.299371	0.356647
Q16181	septin 7(SEPT7)	0.852897	-0.229557	0.132	0.773233	-0.371025	0.009	0.961778	-0.056224	0.331472	0.923741	-0.11444	0.377933	0.81247	-0.299613	0.262907
O75844	zinc metallopeptidase STE24(ZMPSTE24)	1.79678	0.845415	0.002	1.4805	0.566089	0.002	0.830395	-0.26813	0.0469108	0.797009	-0.327332	0.0633785	0.812094	-0.300281	0.0776752
Q8IV08	phospholipase D family member 3(PLD3)	0.871198	-0.198928	0.18	0.766678	-0.383308	0.026	0.813156	-0.298396	0.206228	0.94045	-0.0885763	0.45986	0.810857	-0.302481	0.176073
P62314	small nuclear ribonucleoprotein D1 polypeptide(SNRPD1)	1.0057	0.00820383	0.818	0.823999	-0.279286	0.093	0.977189	-0.0332902	0.661448	0.97292	-0.0396067	0.564482	0.810378	-0.303333	0.0938215
Q16836	hydroxyacyl-CoA dehydrogenase(HADH)	1.14928	0.200732	0.394	1.09763	0.134388	0.18	0.880348	-0.183854	0.102313	0.916644	-0.125566	0.223715	0.808121	-0.307356	0.0143211
P33993	minichromosome maintenance complex component 7(MCM7)	0.928439	-0.107122	0.589	1.00913	0.0131097	0.937	0.673994	-0.569193	0.00422079	0.899378	-0.153	0.207001	0.804344	-0.314115	0.0535093
O95861	3'(2'), 5'-bisphosphate nucleotidase 1(BPNT1)	0.704035	-0.50628	0.093	0.622789	-0.683185	0.132	0.815061	-0.295019	0.137485	0.854438	-0.226953	0.178323	0.803052	-0.316435	0.134873
Q9NYU2	UDP-glucose glycoprotein glucosyltransferase 1(UGGT1)	1.34325	0.42573	0.31	1.01781	0.0254669	0.937	0.902047	-0.148725	0.393546	1.14133	0.190715	0.2985	0.799666	-0.322531	0.279643
P07686	hexosaminidase subunit beta(HEXB)	0.624078	-0.680202	0.002	0.653177	-0.614455	0.002	0.794927	-0.331105	0.112059	0.786605	-0.346289	0.190136	0.799559	-0.322724	0.0876355
P53621	coatomer protein complex subunit alpha(COPA)	0.979007	-0.0306089	0.937	0.967295	-0.0479723	0.589	0.933403	-0.0994283	0.355205	0.901668	-0.149331	0.223875	0.799009	-0.323717	0.0938215
Q9NQC3	reticulon 4(RTN4)	1.30564	0.384762	0.065	1.1085	0.148605	0.041	0.828778	-0.270943	0.0143211	0.895282	-0.159586	0.124075	0.795121	-0.330753	0.00900335
P19338	nucleolin(NCL)	0.796256	-0.328695	0.004	0.792227	-0.336013	0.002	0.835105	-0.25997	0.112059	0.970968	-0.0425038	0.494223	0.793698	-0.333337	0.190136
P08240	SRP receptor alpha subunit(SRPRA)	1.27148	0.346513	0.24	1.04278	0.0604289	0.31	0.909931	-0.136171	0.440965	0.524312	-0.931504	0.474769	0.793554	-0.3336	0.414002
P14625	heat shock protein 90 beta family member 1(HSP90B1)	1.47598	0.56167	0.394	1.00237	0.00342011	0.589	0.862826	-0.212858	0.0747059	0.968051	-0.0468449	0.440965	0.792535	-0.335453	0.0143211
P17844	DEAD-box helicase 5(DDX5)	1.1326	0.179634	0.015	0.948249	-0.0766622	0.818	0.843295	-0.245891	0.0388376	0.864827	-0.209517	0.102313	0.790444	-0.339265	0.0225261
Q07666	KH RNA binding domain containing, signal transduction associated 1(KHDRBS1)	0.992349	-0.0110809	0.818	0.838326	-0.254417	0.093	0.897416	-0.156152	0.0535093	0.97368	-0.0384797	0.301592	0.78985	-0.34035	0.00422079
Q8TCT9	histocompatibility minor 13(HM13)	1.5189	0.60303	0.132	1.07012	0.0977793	0.026	0.944538	-0.082319	0.223715	1.05004	0.0704425	0.383216	0.786859	-0.345823	0.026227
P49591	seryl-tRNA synthetase(SARS)	0.810178	-0.30369	0.065	0.83414	-0.261639	0.009	0.956063	-0.0648224	0.470401	0.88487	-0.176463	0.414002	0.78504	-0.349163	0.412456
O00754	mannosidase alpha class 2B member 1(MAN2B1)	0.945708	-0.0805331	1	0.93523	-0.0966066	0.699	0.735077	-0.444033	0.00698729	0.877271	-0.188906	0.118882	0.781701	-0.355312	0.0173609
Q9BSJ8	extended synaptotagmin 1(ESYT1)	1.39361	0.478822	0.394	1.01076	0.015442	1	0.699251	-0.516117	0.0938215	0.825764	-0.276198	0.383216	0.780355	-0.357797	0.310501
Q13492	phosphatidylinositol binding clathrin assembly protein(PICALM)	0.775166	-0.367424	0.009	0.662628	-0.59373	0.004	0.873473	-0.195165	0.356647	0.92279	-0.115926	0.27463	0.777357	-0.363351	0.178323
P20292	arachidonate 5-lipoxygenase activating protein(ALOX5AP)	1.21227	0.27771	0.699	0.805822	-0.311467	0.18	0.794638	-0.33163	0.080264	0.90475	-0.144409	0.223875	0.771121	-0.374971	0.052454
Q8TDZ2	microtubule associated monooxygenase, calponin and LIM domain containing 1(MICAL1)	0.784408	-0.350323	0.485	0.845697	-0.241787	0.31	0.803214	-0.316143	0.0950678	0.89097	-0.166551	0.250761	0.77098	-0.375235	0.0776752
P02647	apolipoprotein A1(APOA1)	2.35727	1.23712	0.31	2.55773	1.35487	0.18	0.631849	-0.662349	0.356647	0.940138	-0.0890559	0.343288	0.763425	-0.389441	0.501521
Q99460	proteasome 26S subunit, non-ATPase 1(PSMD1)	1.02809	0.0399723	0.937	0.994999	-0.00723289	0.937	0.965736	-0.050299	0.377933	0.917401	-0.124375	0.302346	0.761249	-0.39356	0.0143211
Q86U42	poly(A) binding protein nuclear 1(PABPN1)	0.897756	-0.155604	0.24	0.786043	-0.34732	0.132	0.814039	-0.29683	0.352145	0.804586	-0.313682	0.265315	0.759683	-0.396531	0.0938215
O14880	microsomal glutathione S-transferase 3(MGST3)	1.22738	0.295583	0.24	0.89013	-0.167912	0.394	0.908844	-0.137895	0.377933	0.963849	-0.0531206	0.440965	0.759052	-0.397729	0.356647
P50897	palmitoyl-protein thioesterase 1(PPT1)	0.395236	-1.33922	0.002	0.547522	-0.869011	0.002	0.662366	-0.594299	0.00892113	0.691208	-0.532808	0.0213918	0.757185	-0.401283	0.159189
Q14012	calcium/calmodulin dependent protein kinase I(CAMK1)	0.63168	-0.662735	0.004	0.502746	-0.992099	0.002	0.77385	-0.369874	0.155093	0.976141	-0.0348387	0.383216	0.752029	-0.41114	0.131453
Q9NVI7	ATPase family, AAA domain containing 3A(ATAD3A)	1.20361	0.267362	0.18	1.03177	0.0451225	0.589	0.924667	-0.112994	0.310501	0.965179	-0.0511318	0.440965	0.751753	-0.411669	0.262907
P69905	hemoglobin subunit alpha 1(HBA1)	1.29211	0.369726	0.065	2.65733	1.40998	0.132	0.666391	-0.58556	0.224118	0.853742	-0.228128	0.36191	0.750283	-0.414494	0.334348
P30085	cytidine/uridine monophosphate kinase 1(CMPK1)	0.661353	-0.596509	0.002	0.643491	-0.636008	0.002	0.867107	-0.205718	0.310501	0.644125	-0.634587	0.0639898	0.749103	-0.416764	0.153469
P36222	chitinase 3 like 1(CHI3L1)	0.715706	-0.482562	0.002	0.669667	-0.578485	0.004	0.981874	-0.0263898	0.301592	1.22335	0.290833	0.124075	0.749068	-0.416832	0.080264
O60762	dolichyl-phosphate mannosyltransferase subunit 1, catalytic(DPM1)	1.23292	0.302082	0.31	1.09743	0.134132	0.31	0.763434	-0.389424	0.0950678	0.739567	-0.435248	0.137485	0.748941	-0.417076	0.0639898
Q9NS69	translocase of outer mitochondrial membrane 22(TOMM22)	1.46218	0.54812	0.026	1.22374	0.291293	0.18	0.848383	-0.237212	0.331472	0.79439	-0.332081	0.356647	0.746667	-0.421464	0.237385
O43390	heterogeneous nuclear ribonucleoprotein R(HNRNPR)	0.814558	-0.295911	0.818	0.650183	-0.621081	0.18	0.925266	-0.11206	0.178323	0.973215	-0.0391694	0.250761	0.744063	-0.426503	0.0347217
P26447	S100 calcium binding protein A4(S100A4)	0.671146	-0.575302	0.002	0.739404	-0.435565	0.026	0.650043	-0.621394	0.160528	0.720885	-0.472159	0.153469	0.742594	-0.429354	0.137485
P00390	glutathione-disulfide reductase(GSR)	0.720527	-0.472876	0.002	0.698653	-0.517352	0.009	0.800636	-0.320782	0.118882	0.894005	-0.161645	0.248401	0.740015	-0.434373	0.00892113
Q06033	inter-alpha-trypsin inhibitor heavy chain 3(ITIH3)	2.89979	1.53595	0.132	1.46186	0.547803	0.485	0.520504	-0.942019	0.262907	1.19678	0.259158	0.5	0.737739	-0.438817	0.377933
O00584	ribonuclease T2(RNASET2)	0.532444	-0.909299	0.002	0.636208	-0.652429	0.002	0.746213	-0.42234	0.0469108	0.803936	-0.314848	0.0312738	0.736129	-0.44197	0.0776752
P25205	minichromosome maintenance complex component 3(MCM3)	0.959192	-0.0601082	0.041	0.925227	-0.112121	0.31	0.748823	-0.417303	0.0388376	0.777085	-0.363856	0.0633785	0.734648	-0.444875	0.0180067
P13645	keratin 10(KRT10)	1.01064	0.0152637	0.937	1.58562	0.665045	0.065	0.92153	-0.117898	0.470401	0.794633	-0.331639	0.491933	0.733787	-0.446567	1
P20936	RAS p21 protein activator 1(RASA1)	0.786262	-0.346919	0.009	0.614969	-0.701415	0.002	0.766775	-0.383125	0.501521	0.800422	-0.321167	0.310501	0.729031	-0.455947	0.224118
P18621	ribosomal protein L17(RPL17)	0.849932	-0.23458	0.699	1.01566	0.022424	1	0.842168	-0.247819	0.118882	0.741209	-0.432048	0.0180067	0.726378	-0.461208	0.0173609
O00148	DExD-box helicase 39A(DDX39A)	1.17723	0.235398	0.065	0.970357	-0.0434129	0.818	0.800617	-0.320816	0.383216	0.750659	-0.413771	0.181321	0.720754	-0.472422	0.160528
Q16851	UDP-glucose pyrophosphorylase 2(UGP2)	0.749946	-0.415141	0.004	0.737704	-0.438887	0.004	0.854867	-0.226228	0.135991	0.868001	-0.204232	0.108793	0.719492	-0.47495	0.00325521
Q02880	topoisomerase (DNA) II beta(TOP2B)	1.90753	0.931705	0.026	1.38832	0.473341	0.394	0.726632	-0.460703	0.0280375	0.823686	-0.279834	0.102313	0.712326	-0.48939	0.0140188
Q92522	H1 histone family member X(H1FX)	1.08327	0.115399	0.699	0.733452	-0.447225	0.31	0.682479	-0.551144	0.0375889	0.630992	-0.664307	0.0143211	0.693389	-0.528263	0.0388376
P60953	cell division cycle 42(CDC42)	0.860686	-0.216442	0.026	0.776712	-0.364549	0.026	0.843532	-0.245485	0.457717	0.781685	-0.355341	0.352145	0.674973	-0.567099	0.543963
P21291	cysteine and glycine rich protein 1(CSRP1)	0.58287	-0.778753	0.002	0.577042	-0.793252	0.004	0.653939	-0.612772	0.0213918	0.732181	-0.449727	0.0375889	0.673229	-0.570831	0.0280375
O00571	DEAD-box helicase 3, X-linked(DDX3X)	1.17814	0.236508	0.015	1.10018	0.137745	0.485	0.731548	-0.450976	0.36191	0.723501	-0.466933	0.377933	0.671771	-0.573959	0.412456
P35908	keratin 2(KRT2)	0.96541	-0.0507867	0.589	1.2898	0.36715	0.24	0.933004	-0.100044	0.440965	0.840055	-0.251445	0.393546	0.663019	-0.592878	0.206228
Q92608	dedicator of cytokinesis 2(DOCK2)	0.97648	-0.0343377	0.485	0.874427	-0.19359	0.041	0.658779	-0.602134	0.271981	0.58159	-0.781926	0.306938	0.619678	-0.69041	0.234764
P07339	cathepsin D(CTSD)	0.629362	-0.668039	0.002	0.628645	-0.669683	0.002	0.642529	-0.638167	0.0140188	0.764248	-0.387888	0.118692	0.6137	-0.704396	0.00544463
Q9UBR2	cathepsin Z(CTSZ)	0.707243	-0.499723	0.132	0.425409	-1.23308	0.132	0.779433	-0.359503	0.265315	0.704778	-0.50476	0.112059	0.611379	-0.70986	0.0938215
P22090	ribosomal protein S4, Y-linked 1(RPS4Y1)	1.38604	0.470967	0.093	0.971481	-0.0417421	0.937	0.6477	-0.626601	0.470401	0.671931	-0.573615	0.574825	0.604459	-0.726285	0.474769

## Sheet: Sheet3
UniProt_Acession	Name	Fold change (R.c/uninf.)	LOG2 (R.c/uninf.)	P-value (R.c/uninf.)	Fold change (R.m/uninf.)	LOG2 (R.m/uninf.)	P-value (R.m/uninf.)	Fold change (R.p./uninf.)	LOG2 (R.p./uninf.)	P-value (R.p./uninf.)	Fold change (R.a./uninf.)	LOG2 (R.a./uninf.)	P-value (R.a./uninf.)	Fold change (R.ma./uninf.)	LOG2 (R.ma./uninf.)	P-value (R.ma./uninf.)
P08238	heat shock protein 90 alpha family class B member 1(HSP90AB1)	1.10531	0.144446	0.31	1.06365	0.0890276	0.699	1.05447	0.0765197	0.27463	1.11217	0.153379	0.134873	1.09222	0.127266	0.131453
P49257	lectin, mannose binding 1(LMAN1)	1.19994	0.262959	0.041	1.07447	0.103625	0.394	1.09139	0.12617	0.661448	1.2053	0.269396	1	1.07517	0.104559	0.564482
Q9BS26	endoplasmic reticulum protein 44(ERP44)	1.35943	0.443002	0.132	1.08418	0.11661	0.132	1.09488	0.13077	0.279643	1.16732	0.223197	0.0347217	1.04629	0.0652844	0.393546
P61604	heat shock protein family E (Hsp10) member 1(HSPE1)	1.23856	0.308664	0.818	0.806458	-0.310329	0.485	0.85269	-0.229908	0.0388376	0.927514	-0.108559	0.198986	1.0356	0.0504708	0.355205
Q12931	TNF receptor associated protein 1(TRAP1)	1.51392	0.598291	0.18	1.11849	0.161553	0.009	1.12484	0.169724	0.206228	1.12071	0.164412	0.262907	1.03505	0.0496994	0.426246
P78371	chaperonin containing TCP1 subunit 2(CCT2)	0.962881	-0.0545709	0.818	0.936997	-0.0938831	0.394	0.862123	-0.214034	0.118692	0.849915	-0.23461	0.0319949	1.02893	0.0411435	0.440965
P62937	peptidylprolyl isomerase A(PPIA)	0.743073	-0.428425	0.002	0.77281	-0.371815	0.002	0.856361	-0.223709	0.0633785	0.786792	-0.345946	0.0143211	1.01195	0.0171442	0.470401
P10809	heat shock protein family D (Hsp60) member 1(HSPD1)	1.56641	0.647463	0.394	1.13585	0.183779	0.015	0.891409	-0.16584	0.0388376	0.979161	-0.0303825	0.248401	1.01038	0.0149028	0.355205
Q92598	heat shock protein family H (Hsp110) member 1(HSPH1)	1.26978	0.344575	0.065	0.976031	-0.0350006	0.937	0.925059	-0.112382	0.310187	0.934271	-0.0980872	0.223875	0.997163	-0.00409883	0.494223
Q15185	prostaglandin E synthase 3(PTGES3)	0.739349	-0.435672	0.004	0.64788	-0.626202	0.002	0.962064	-0.0557948	0.5	0.863711	-0.21138	0.983866	0.996199	-0.00549476	0.661448
P17987	t-complex 1(TCP1)	1.02613	0.037208	0.937	0.960869	-0.0575885	0.589	0.921079	-0.118603	0.559287	0.949859	-0.0742151	0.440965	0.995831	-0.00602741	0.343288
P04792	heat shock protein family B (small) member 1(HSPB1)	0.681942	-0.55228	0.002	0.673945	-0.569298	0.002	0.889139	-0.16952	0.0225261	0.903201	-0.146881	0.0633785	0.987317	-0.0184151	0.301592
P27824	calnexin(CANX)	1.62127	0.697123	0.132	1.09969	0.137091	0.015	0.985141	-0.0215972	0.617778	1.03976	0.0562436	0.118882	0.986568	-0.0195092	0.529158
P48643	chaperonin containing TCP1 subunit 5(CCT5)	0.922083	-0.117031	0.009	0.905675	-0.142934	0.18	0.986507	-0.0195982	0.383216	0.589745	-0.761837	0.0776752	0.966808	-0.0486982	0.343288
P13667	protein disulfide isomerase family A member 4(PDIA4)	1.37739	0.461936	0.18	1.02472	0.0352231	1	1.00291	0.00419131	0.470401	1.10268	0.14101	0.102313	0.958493	-0.0611605	0.377933
P49368	chaperonin containing TCP1 subunit 3(CCT3)	0.92428	-0.113598	0.132	0.82825	-0.271861	0.18	0.912733	-0.131735	0.0180067	0.931924	-0.101715	0.0319949	0.95693	-0.0635141	0.137485
P50991	chaperonin containing TCP1 subunit 4(CCT4)	0.94504	-0.0815524	0.18	0.932432	-0.10093	0.18	0.931615	-0.102194	0.397973	0.928751	-0.106636	0.412456	0.951179	-0.0722112	0.334348
P07900	heat shock protein 90 alpha family class A member 1(HSP90AA1)	0.864965	-0.209286	0.004	0.837645	-0.25559	0.004	0.981276	-0.0272695	0.491933	0.999497	-0.0007253	0.426246	0.949568	-0.0746564	1
O43447	peptidylprolyl isomerase H(PPIH)	0.663574	-0.59167	0.132	0.542122	-0.883311	0.026	0.770607	-0.375932	0.102313	0.68673	-0.542186	0.011332	0.94875	-0.0759005	0.411852
P04899	G protein subunit alpha i2(GNAI2)	0.992436	-0.0109542	0.818	0.832743	-0.264058	0.589	0.865367	-0.208615	0.356647	0.966997	-0.0484167	0.372858	0.945077	-0.0814964	0.397973
P38646	heat shock protein family A (Hsp70) member 9(HSPA9)	1.54329	0.626012	0.18	1.08241	0.114251	0.002	0.859829	-0.217879	0.0347217	0.898616	-0.154223	0.153469	0.936801	-0.0941854	0.279643
P23284	peptidylprolyl isomerase B(PPIB)	1.22162	0.288797	0.24	1.02095	0.0299139	0.589	0.906218	-0.14207	0.352145	0.91607	-0.12647	0.265315	0.936029	-0.095375	0.620374
P30101	protein disulfide isomerase family A member 3(PDIA3)	1.24948	0.321327	0.132	1.01875	0.0268016	0.132	0.92759	-0.108441	0.206791	1.02592	0.0369215	0.383216	0.929316	-0.105758	0.262907
Q15084	protein disulfide isomerase family A member 6(PDIA6)	1.40679	0.492402	0.24	1.00167	0.00241237	0.394	0.919034	-0.12181	0.080264	1.01309	0.0187669	0.383216	0.926587	-0.110001	0.135991
P50990	chaperonin containing TCP1 subunit 8(CCT8)	0.921479	-0.117977	0.065	0.8718	-0.197931	0.009	0.914038	-0.129674	0.080264	0.924643	-0.113031	0.052454	0.92156	-0.11785	0.0535093
P08754	G protein subunit alpha i3(GNAI3)	1.38791	0.47291	0.24	1.0051	0.00733346	0.589	0.839004	-0.253251	0.080264	0.874786	-0.192998	0.134873	0.904065	-0.145502	0.265315
Q99832	chaperonin containing TCP1 subunit 7(CCT7)	0.959689	-0.0593614	0.394	0.970445	-0.0432822	0.31	0.952288	-0.0705296	0.355205	0.949736	-0.0744009	0.372858	0.896809	-0.157127	0.474769
P07237	prolyl 4-hydroxylase subunit beta(P4HB)	1.45763	0.543626	0.132	1.04048	0.0572439	0.31	0.895486	-0.159257	0.224118	0.957179	-0.0631389	0.426246	0.896745	-0.157231	0.131453
P11142	heat shock protein family A (Hsp70) member 8(HSPA8)	0.862188	-0.213926	0.065	0.91853	-0.122602	0.041	0.851672	-0.23163	0.0347217	0.886365	-0.174027	0.0312738	0.885535	-0.17538	0.0469108
P40227	chaperonin containing TCP1 subunit 6A(CCT6A)	0.930289	-0.104249	0.026	0.848297	-0.237359	0.132	0.85694	-0.222734	0.112767	0.884937	-0.176353	0.0563833	0.883117	-0.179324	0.0747059
Q14165	malectin(MLEC)	1.34258	0.425013	0.31	0.927718	-0.108242	0.699	0.928918	-0.106377	0.176073	1.01132	0.0162351	0.331472	0.881931	-0.181262	0.112059
P62191	proteasome 26S subunit, ATPase 1(PSMC1)	1.01116	0.0160147	0.699	0.972523	-0.040196	0.31	0.885583	-0.1753	0.271981	0.949834	-0.0742531	0.377933	0.878355	-0.187124	0.356647
Q9UBS4	DnaJ heat shock protein family (Hsp40) member B11(DNAJB11)	1.30432	0.383293	0.24	0.876705	-0.189837	0.818	0.822172	-0.282488	0.0639898	0.905935	-0.14252	0.206791	0.87805	-0.187625	0.206228
P55072	valosin containing protein(VCP)	0.956556	-0.0640787	0.31	0.916574	-0.125676	0.015	0.875788	-0.191346	0.352145	0.857705	-0.221446	0.306938	0.875874	-0.191205	0.2985
P30040	endoplasmic reticulum protein 29(ERP29)	1.16249	0.217218	0.394	0.899172	-0.15333	0.699	0.894033	-0.161601	0.176073	0.782654	-0.353553	0.0427837	0.868244	-0.203828	0.131453
Q13162	peroxiredoxin 4(PRDX4)	1.59865	0.676851	0.132	1.21853	0.28514	0.015	0.920808	-0.119027	0.135991	1.02167	0.0309294	0.36191	0.866389	-0.206914	0.118882
P27797	calreticulin(CALR)	1.3879	0.472899	0.132	1.00321	0.00462739	0.937	0.898578	-0.154284	0.198986	1.03485	0.0494284	0.383216	0.857503	-0.221787	0.0950678
P11021	heat shock protein family A (Hsp70) member 5(HSPA5)	1.48629	0.571719	0.31	0.986765	-0.0192218	0.937	0.899022	-0.153572	0.0312738	0.98834	-0.0169202	0.5	0.856105	-0.224141	0.0280375
Q9NYU2	UDP-glucose glycoprotein glucosyltransferase 1(UGGT1)	1.34325	0.42573	0.31	1.01781	0.0254669	0.937	0.902047	-0.148725	0.393546	1.14133	0.190715	0.2985	0.799666	-0.322531	0.279643
P14625	heat shock protein 90 beta family member 1(HSP90B1)	1.47598	0.56167	0.394	1.00237	0.00342011	0.589	0.862826	-0.212858	0.0747059	0.968051	-0.0468449	0.440965	0.792535	-0.335453	0.0143211

## Sheet: Sheet4
	UniProt_Acession	Name	Fold change (R.c/uninf.)	LOG2 (R.c/uninf.)	P-value (R.c/uninf.)	Fold change (R.m/uninf.)	LOG2 (R.m/uninf.)	P-value (R.m/uninf.)	Fold change (R.p./uninf.)	LOG2 (R.p./uninf.)	P-value (R.p./uninf.)	Fold change (R.a./uninf.)	LOG2 (R.a./uninf.)	P-value (R.a./uninf.)	Fold change (R.ma./uninf.)	LOG2 (R.ma./uninf.)	P-value (R.ma./uninf.)
MDH2	P40926	malate dehydrogenase 2(MDH2)	1.37539	0.459839	0.24	1.00763	0.0109655	0.589	1.04879	0.0687288	0.529158	0.946147	-0.0798633	0.102313	1.08846	0.122284	0.574825
IDH2	P48735	isocitrate dehydrogenase (NADP(+)) 2, mitochondrial(IDH2)	1.17619	0.234127	0.24	0.972458	-0.0402924	0.818	1.06043	0.0846454	0.532808	1.12897	0.17501	0.306938	1.03167	0.0449812	0.470401
IDH3A	P50213	isocitrate dehydrogenase 3 (NAD(+)) alpha(IDH3A)	1.34106	0.423374	0.132	0.89067	-0.167037	0.24	0.965929	-0.0500109	0.44775	0.927478	-0.108615	0.543963	1.00259	0.00372812	0.41434
ACO2	Q99798	aconitase 2(ACO2)	1.28349	0.360078	0.24	1.01145	0.0164207	0.589	0.985892	-0.020498	0.452388	1.09364	0.129142	0.237385	0.996434	-0.00515406	0.5
FH	P07954	fumarate hydratase(FH)	1.30945	0.388964	0.31	1.08053	0.111735	0.24	0.898032	-0.15516	0.0876355	0.895044	-0.15997	0.0891617	0.992574	-0.0107537	0.45986
CS	O75390	citrate synthase(CS)	1.40374	0.489277	0.065	1.10243	0.140681	0.093	0.941946	-0.0862836	0.543963	0.984403	-0.0226784	0.452388	0.983526	-0.0239656	0.621003
ACLY	P53396	ATP citrate lyase(ACLY)	0.851103	-0.232594	0.026	0.775991	-0.365888	0.004	0.956309	-0.0644516	0.393546	0.901683	-0.149308	0.262907	0.945022	-0.0815799	0.310501
IDH1	O75874	isocitrate dehydrogenase (NADP(+)) 1, cytosolic(IDH1)	0.681139	-0.553978	0.009	0.572465	-0.80474	0.004	0.980056	-0.0290636	0.250761	1.03304	0.0468973	0.327955	0.939423	-0.0901537	0.0938215
DLD	P09622	dihydrolipoamide dehydrogenase(DLD)	1.49117	0.576442	0.18	0.924066	-0.113932	0.699	0.954864	-0.066633	0.983866	0.976058	-0.0349619	0.574825	0.918179	-0.123152	1
MDH1	P40925	malate dehydrogenase 1(MDH1)	0.6322	-0.661548	0.002	0.651127	-0.618988	0.002	0.885631	-0.175223	0.0563833	0.804918	-0.313085	0.0180067	0.914555	-0.128858	0.158256
DLST	P36957	dihydrolipoamide S-succinyltransferase(DLST)	1.35845	0.441959	0.18	1.0782	0.108623	0.394	0.823094	-0.280872	0.0225261	0.828383	-0.27163	0.0140188	0.885616	-0.175246	0.0633785
DLAT	P10515	dihydrolipoamide S-acetyltransferase(DLAT)	0.9798	-0.029441	0.394	0.868191	-0.203916	0.394	0.901621	-0.149406	0.440965	0.995985	-0.00580344	0.36191	0.838051	-0.25489	0.0950678

## Sheet: Sheet5
	UniProt_Acession	Name	Fold change (R.c/uninf.)	LOG2 (R.c/uninf.)	P-value (R.c/uninf.)	Fold change (R.m/uninf.)	LOG2 (R.m/uninf.)	P-value (R.m/uninf.)	Fold change (R.p./uninf.)	LOG2 (R.p./uninf.)	P-value (R.p./uninf.)	Fold change (R.a./uninf.)	LOG2 (R.a./uninf.)	P-value (R.a./uninf.)	Fold change (R.ma./uninf.)	LOG2 (R.ma./uninf.)	P-value (R.ma./uninf.)
ATP6V1E1	P36543	ATPase H+ transporting V1 subunit E1(ATP6V1E1)	0.795851	-0.329429	0.24	0.778522	-0.36119	0.818	1.09889	0.136052	0.470401	1.18692	0.247223	1	1.19026	0.251283	0.552453
ATP5C1	P36542	ATP synthase, H+ transporting, mitochondrial F1 complex, gamma polypeptide 1(ATP5C1)	1.30742	0.386728	0.394	0.968314	-0.0464528	0.589	1.05526	0.0775995	0.41434	1.1067	0.146258	0.352145	1.1731	0.230321	0.224118
COX4I1	P13073	cytochrome c oxidase subunit 4I1(COX4I1)	1.33336	0.415064	0.31	1.80799	0.854383	0.026	0.974097	-0.037862	0.470401	1.16664	0.222354	0.334348	1.16479	0.220074	0.543963
MT-CO2	P00403	cytochrome c oxidase subunit II(COX2)	1.28208	0.358487	0.093	1.08957	0.123753	0.31	1.2099	0.274889	0.224118	1.15652	0.209795	0.2985	1.15834	0.212053	0.271981
CYC1	P08574	cytochrome c1(CYC1)	1.26686	0.34126	0.394	1.1213	0.165175	0.093	1.01271	0.0182223	0.355205	0.968319	-0.0464454	0.393546	1.0876	0.121151	0.501521
PPA2	Q9H2U2	pyrophosphatase (inorganic) 2(PPA2)	1.02544	0.0362375	0.937	0.967349	-0.0478916	0.818	1.01075	0.0154286	0.5	1.09566	0.131805	0.474769	1.07735	0.107484	0.206791
ATP6V1A	P38606	ATPase H+ transporting V1 subunit A(ATP6V1A)	1.05717	0.0802103	0.31	1.04152	0.0586929	0.394	0.972997	-0.0394928	0.440965	1.01	0.0143501	0.426246	1.07015	0.0978153	0.501521
ATP5O	P48047	ATP synthase, H+ transporting, mitochondrial F1 complex, O subunit(ATP5O)	1.06538	0.0913708	0.699	1.23578	0.305417	0.026	0.927187	-0.109069	0.158256	0.942409	-0.0855748	0.190136	1.04279	0.0604423	0.383216
UQCRFS1	P47985	ubiquinol-cytochrome c reductase, Rieske iron-sulfur polypeptide 1(UQCRFS1)	0.89726	-0.156403	0.589	0.725263	-0.463424	0.818	1.12903	0.175084	0.397973	1.11784	0.160709	0.279643	1.04118	0.0582155	0.494223
ATP5F1	P24539	ATP synthase, H+ transporting, mitochondrial Fo complex subunit B1(ATP5F1)	1.27874	0.35472	0.026	1.18094	0.239935	0.002	0.893282	-0.162813	0.0449578	0.868115	-0.204043	0.052454	1.02129	0.0303947	0.470401
ATP5A1	P25705	ATP synthase, H+ transporting, mitochondrial F1 complex, alpha subunit 1, cardiac muscle(ATP5A1)	1.3435	0.426	0.394	0.966056	-0.0498219	1	1.01307	0.0187397	0.564482	1.07269	0.10123	0.414002	0.978017	-0.032068	0.661448
NDUFS3	O75489	NADH:ubiquinone oxidoreductase core subunit S3(NDUFS3)	1.12633	0.171625	0.31	1.03738	0.0529493	0.24	0.875366	-0.192042	0.262907	0.90293	-0.147314	0.372858	0.949154	-0.0752863	0.355205
UQCRC1	P31930	ubiquinol-cytochrome c reductase core protein I(UQCRC1)	1.46008	0.546043	0.041	1.17294	0.230126	0.002	0.942001	-0.0861998	0.0747059	0.922329	-0.116647	0.0639898	0.946931	-0.0786688	0.0469108
ATP5B	P06576	ATP synthase, H+ transporting, mitochondrial F1 complex, beta polypeptide(ATP5B)	1.38132	0.466049	0.394	1.06967	0.0971711	0.093	0.857158	-0.222366	0.0388376	0.885934	-0.174728	0.0427837	0.941359	-0.0871835	0.200609
ATP6V0D1	P61421	ATPase H+ transporting V0 subunit d1(ATP6V0D1)	1.10818	0.148193	0.132	0.929738	-0.105104	0.31	0.898984	-0.153633	0.0776752	0.950152	-0.073769	0.234764	0.894747	-0.160448	0.080264
UQCRC2	P22695	ubiquinol-cytochrome c reductase core protein II(UQCRC2)	1.3028	0.381617	0.394	1.10851	0.14862	0.589	0.911358	-0.13391	0.426246	0.871407	-0.198581	0.397973	0.88586	-0.174849	0.704291
ATP5J2	P56134	ATP synthase, H+ transporting, mitochondrial Fo complex subunit F2(ATP5J2)	1.0692	0.0965319	0.589	0.925975	-0.110955	0.699	0.839158	-0.252985	0.352145	0.839224	-0.252872	0.356647	0.881501	-0.181966	0.414002
