# Supplementary material for: Spotted Fever Group Rickettsia Trigger Species-Specific Alterations in Macrophage Proteome Signatures with Different Impacts in Host Innate Inflammatory Responses
Source: Microbiol Spectr. 2021 Dec 22;9(3):e00814-21. doi: 10.1128/spectrum.00814-21 (PMC8693926; doi:10.1128/spectrum.00814-21)
Supplement: SUPPLEMENTAL FILE 8 — Supplemental material. Download SPECTRUM00814-21_Supp_8_seq20.xlsx, XLSX file, 0.02 MB [file spectrum00814-21_supp_8_seq20.xlsx]

## Sheet: Sheet1
SFG Rickettsia trigger species-specific alterations in macrophage proteome signatures with different impact in host innate inflammatory responses
Pedro Curto, Cátia Santa, Luísa Cortes, Bruno Manadas, Isaura Simões
*Corresponding author: Isaura Simões
Table S7. Detailed information about SWATH windows (Sheet2)

## Sheet: Sheet2
Window	Start Mass (Da)	Stop Mass (Da)	Mass Interval (Da)	CES
Window 1	349.5	357.2	7.7	5
Window 2	356.2	363.8	7.6	5
Window 3	362.8	371.4	8.6	5
Window 4	370.4	379	8.6	5
Window 5	378	386.6	8.6	5
Window 6	385.6	393.2	7.6	5
Window 7	392.2	399.9	7.7	5
Window 8	398.9	406.5	7.6	5
Window 9	405.5	412.2	6.7	5
Window 10	411.2	418.9	7.7	5
Window 11	417.9	424.6	6.7	5
Window 12	423.6	430.3	6.7	5
Window 13	429.3	436	6.7	5
Window 14	435	441.7	6.7	5
Window 15	440.7	447.4	6.7	5
Window 16	446.4	452.1	5.7	5
Window 17	451.1	457.8	6.7	5
Window 18	456.8	462.6	5.8	5
Window 19	461.6	467.3	5.7	5
Window 20	466.3	472.1	5.8	5
Window 21	471.1	476.8	5.7	5
Window 22	475.8	481.6	5.8	5
Window 23	480.6	486.3	5.7	5
Window 24	485.3	490.1	4.8	5
Window 25	489.1	494.9	5.8	5
Window 26	493.9	499.6	5.7	5
Window 27	498.6	504.4	5.8	5
Window 28	503.4	509.1	5.7	5
Window 29	508.1	512.9	4.8	5
Window 30	511.9	517.7	5.8	5
Window 31	516.7	521.5	4.8	5
Window 32	520.5	526.2	5.7	5
Window 33	525.2	530	4.8	5
Window 34	529	534.8	5.8	5
Window 35	533.8	538.6	4.8	5
Window 36	537.6	542.4	4.8	5
Window 37	541.4	546.2	4.8	5
Window 38	545.2	551	5.8	5
Window 39	550	554.8	4.8	5
Window 40	553.8	558.6	4.8	5
Window 41	557.6	562.4	4.8	5
Window 42	561.4	566.2	4.8	5
Window 43	565.2	570	4.8	5
Window 44	569	573.8	4.8	5
Window 45	572.8	577.6	4.8	5
Window 46	576.6	582.3	5.7	5
Window 47	581.3	586.1	4.8	5
Window 48	585.1	589.9	4.8	5
Window 49	588.9	593.7	4.8	5
Window 50	592.7	597.5	4.8	5
Window 51	596.5	601.3	4.8	5
Window 52	600.3	605.1	4.8	5
Window 53	604.1	608.9	4.8	5
Window 54	607.9	612.7	4.8	5
Window 55	611.7	616.5	4.8	5
Window 56	615.5	620.3	4.8	5
Window 57	619.3	625.1	5.8	5
Window 58	624.1	628.9	4.8	5
Window 59	627.9	632.7	4.8	5
Window 60	631.7	636.5	4.8	5
Window 61	635.5	640.3	4.8	5
Window 62	639.3	644.1	4.8	5
Window 63	643.1	647.9	4.8	5
Window 64	646.9	651.7	4.8	5
Window 65	650.7	655.5	4.8	5
Window 66	654.5	659.3	4.8	5
Window 67	658.3	663.1	4.8	5
Window 68	662.1	666.9	4.8	5
Window 69	665.9	671.6	5.7	5
Window 70	670.6	675.4	4.8	5
Window 71	674.4	679.2	4.8	5
Window 72	678.2	683	4.8	5
Window 73	682	686.8	4.8	5
Window 74	685.8	690.6	4.8	5
Window 75	689.6	695.4	5.8	5
Window 76	694.4	699.2	4.8	5
Window 77	698.2	703	4.8	5
Window 78	702	706.8	4.8	5
Window 79	705.8	711.5	5.7	5
Window 80	710.5	715.3	4.8	5
Window 81	714.3	720.1	5.8	5
Window 82	719.1	723.9	4.8	5
Window 83	722.9	728.6	5.7	5
Window 84	727.6	732.4	4.8	5
Window 85	731.4	737.2	5.8	5
Window 86	736.2	741.9	5.7	5
Window 87	740.9	746.7	5.8	5
Window 88	745.7	751.4	5.7	5
Window 89	750.4	756.2	5.8	5
Window 90	755.2	760.9	5.7	5
Window 91	759.9	766.6	6.7	5
Window 92	765.6	771.4	5.8	5
Window 93	770.4	777.1	6.7	5
Window 94	776.1	781.8	5.7	5
Window 95	780.8	787.5	6.7	5
Window 96	786.5	792.3	5.8	5
Window 97	791.3	798	6.7	5
Window 98	797	803.7	6.7	8
Window 99	802.7	809.4	6.7	8
Window 100	808.4	815.1	6.7	8
Window 101	814.1	820.8	6.7	8
Window 102	819.8	826.5	6.7	8
Window 103	825.5	833.1	7.6	8
Window 104	832.1	839.8	7.7	8
Window 105	838.8	845.5	6.7	8
Window 106	844.5	852.1	7.6	8
Window 107	851.1	858.8	7.7	8
Window 108	857.8	866.4	8.6	8
Window 109	865.4	873	7.6	8
Window 110	872	879.7	7.7	8
Window 111	878.7	887.3	8.6	8
Window 112	886.3	893.9	7.6	8
Window 113	892.9	901.5	8.6	8
Window 114	900.5	909.1	8.6	8
Window 115	908.1	916.7	8.6	8
Window 116	915.7	924.3	8.6	8
Window 117	923.3	932.9	9.6	8
Window 118	931.9	941.4	9.5	8
Window 119	940.4	950	9.6	8
Window 120	949	958.5	9.5	8
Window 121	957.5	967.1	9.6	8
Window 122	966.1	976.6	10.5	8
Window 123	975.6	986.1	10.5	8
Window 124	985.1	995.6	10.5	8
Window 125	994.6	1005.1	10.5	10
Window 126	1004.1	1014.6	10.5	10
Window 127	1013.6	1025	11.4	10
Window 128	1024	1034.5	10.5	10
Window 129	1033.5	1045.9	12.4	10
Window 130	1044.9	1056.4	11.5	10
Window 131	1055.4	1066.8	11.4	10
Window 132	1065.8	1078.2	12.4	10
Window 133	1077.2	1090.6	13.4	10
Window 134	1089.6	1102.9	13.3	10
Window 135	1101.9	1114.3	12.4	10
Window 136	1113.3	1127.6	14.3	10
Window 137	1126.6	1140.9	14.3	10
Window 138	1139.9	1154.2	14.3	10
Window 139	1153.2	1168.5	15.3	10
Window 140	1167.5	1183.7	16.2	10
Window 141	1182.7	1198.9	16.2	10
Window 142	1197.9	1215	17.1	10
Window 143	1214	1231.2	17.2	10
Window 144	1230.2	1248.3	18.1	10
Window 145	1247.3	1267.3	20	10
Window 146	1266.3	1286.3	20	10
Window 147	1285.3	1305.3	20	10
Window 148	1304.3	1326.2	21.9	10
Window 149	1325.2	1347.1	21.9	10
Window 150	1346.1	1369.9	23.8	10
Window 151	1368.9	1392.7	23.8	10
Window 152	1391.7	1417.4	25.7	10
Window 153	1416.4	1443	26.6	10
Window 154	1442	1469.6	27.6	10
Window 155	1468.6	1498.1	29.5	10
Window 156	1497.1	1527.6	30.5	10
Window 157	1526.6	1558.9	32.3	10
Window 158	1557.9	1592.2	34.3	10
Window 159	1591.2	1628.3	37.1	10
Window 160	1627.3	1667.2	39.9	10
Window 161	1666.2	1709	42.8	10
Window 162	1708	1755.6	47.6	10
Window 163	1754.6	1806.9	52.3	10
Window 164	1805.9	1867.7	61.8	10
Window 165	1866.7	1938	71.3	10
Window 166	1937	2019.7	82.7	10
Window 167	2018.7	2120.4	101.7	10
Window 168	2119.4	2248.6	129.2	10
